# Supplementary material for: Genetic lineage tracing defines myofibroblast origin and function in the injured heart
Source: Nat Commun. 2016 Jul 22;7:12260. doi: 10.1038/ncomms12260 (PMC5512625; doi:10.1038/ncomms12260)
Supplement: Supplementary Data 1 — Gene expression enrichment and GO term annotation for Postn-lineage traced cells versus CD31-CD45-Postn- cells from MI injured heart or CD31-CD45- from uninjured heart (populations compared in Fig3) [file ncomms12260-s2.xlsx]

## Sheet: GO for top250_POSTN signature
Supplementary Data 1. Gene expression enrichment and GO term annotation for Postn-lineage traced cells versus CD31-CD45-Postn- cells from MI injured heart or CD31-CD45- from uninjured heart (populations compared in Fig3)
geno- ()*	Periostin+ Fibroblast	humanOrtholog	Entrez Gene ID	Gene Name			1: GO: Molecular Function [Display Chart] 752 annotations before applied cutoff / 18326 genes in category												Category	ID	Name	Source	p-value	q-value Bonferroni	q-value FDR B&H	q-value FDR B&Y	Hit Count in Query List	Hit Count in Genome	Hit in Query List
Cthrc1	7.01362	CTHRC1	115908	collagen triple helix repeat containing 1															Human Phenotype	HP:0001644	Dilated cardiomyopathy		0.002108	3.972	0.2558	1	5	71	TPM2,UBR1,DNAJC19,GLB1,VCL
Mfap4	6.75488	MFAP4	4239	microfibrillar-associated protein 4				ID	Name	Source	pValue	FDR B&H	FDR B&Y	Bonferroni	Genes from Input	Genes in Annotation			Human Phenotype	HP:0001638	Cardiomyopathy		0.003036	5.72	0.2558	1	10	283	TPM2,UBR1,DNAJC19,NAGA,NDUFS4,GLB1,VCL,IDH2,TGFB3,ELN
Ptn	6.01641	PTN	5764	pleiotrophin			1	GO:0001055	RNA polymerase II activity		0.0002127	0.117	0.8425	0.1599	3	9			Human Phenotype	HP:0001637	Abnormality of the myocardium		0.003814	7.185	0.2558	1	10	292	TPM2,UBR1,DNAJC19,NAGA,NDUFS4,GLB1,VCL,IDH2,TGFB3,ELN
Postn	5.88865	POSTN	10631	periostin, osteoblast specific factor			2	GO:0034062	RNA polymerase activity		0.000486	0.117	0.8425	0.3655	5	47			Human Phenotype	HP:0001627	Abnormality of cardiac morphology		0.0124	23.37	0.2558	1	19	882	TPM2,UBR1,DNAJC19,ENPP1,NAGA,EXT1,NDUFS4,ADK,GJA1,GLB1,VCL,SDHC,MRPS16,IDH2,TGFB3,SH3PXD2B,LOX,LTBP2,ELN
Lox	5.82111	LOX	4015	lysyl oxidase			3	GO:0003899	DNA-directed RNA polymerase activity		0.000486	0.117	0.8425	0.3655	5	47			Mouse Phenotype	MP:0001680	abnormal mesoderm development		2.537e-05	0.06481	0.02883	0.2428	10	145	MECOM,TSG101,EXT1,VCL,SFRP2,FN1,COPS3,TGIF1,PPP2CA,VPS41
C1qtnf6	4.85387	C1QTNF6	114904	C1q and tumor necrosis factor related protein 6			4	GO:0005178	integrin binding		0.0006802	0.117	0.8425	0.5115	7	105			Mouse Phenotype	MP:0001625	cardiac hypertrophy		4.765e-05	0.1217	0.02883	0.2428	10	156	HIF1A,MYH10,KLF3,GJA1,FHL2,VCL,EGFR,GUCY1A3,LOX,TP53
Csrp2	4.76015	CSRP2	1466	cysteine and glycine-rich protein 2			5	GO:0050839	cell adhesion molecule binding		0.000778	0.117	0.8425	0.585	9	174			Mouse Phenotype	MP:0006267	abnormal intercalated disc morphology		0.001209	3.089	0.08349	0.7032	3	16	MYH10,VCL,CSRP2
Dclk1	4.3994	DCLK1	9201	doublecortin-like kinase 1			Show 45 more annotations												Mouse Phenotype	MP:0002972	abnormal cardiac muscle contractility		0.001448	3.699	0.09145	0.7703	9	198	HIF1A,MYH10,KLF3,GJA1,VCL,SFRP2,ATP6AP2,TP53,SMAD7
Dnpep	4.373	DNPEP	23549	aspartyl aminopeptidase			2: GO: Biological Process [Display Chart] 3439 annotations before applied cutoff / 18482 genes in category												Disease	613255	CARDIOMYOPATHY, FAMILIAL HYPERTROPHIC, 15; CMH15	OMIM	0.0157	8.397	0.04396	0.3016	1	1	VCL
Trp53	4.31234	TP53	7157	tumor protein p53															Disease	ctd:C567681	Cardiomyopathy, Familial Hypertrophic, 15	CTD	0.0157	8.397	0.04396	0.3016	1	1	VCL
D0H4S114	4.18311	NREP	9315	neuronal regeneration related protein				ID	Name	Source	pValue	FDR B&H	FDR B&Y	Bonferroni	Genes from Input	Genes in Annotation			Disease	cv:C2750459	Familial hypertrophic cardiomyopathy 15	Clinical Variations	0.0157	8.397	0.04396	0.3016	1	1	VCL
Ccdc53	4.17952	CCDC53	51019	coiled-coil domain containing 53			1	GO:0006368	transcription elongation from RNA polymerase II promoter		2.632e-07	0.0009052	0.007894	0.0009052	10	84			GO: Biological Process	GO:0006370	7-methylguanosine mRNA capping		3.836e-06	0.01319	0.004904	0.04276	6	31	RNMT,POLR2G,POLR2H,POLR2J,POLR2K,CCNH
Psmb7	4.129	PSMB7	5695	proteasome (prosome, macropain) subunit, beta type, 7			2	GO:0006370	7-methylguanosine mRNA capping		3.836e-06	0.004904	0.04276	0.01319	6	31			GO: Biological Process	GO:0036260	RNA capping		6.764e-06	0.02326	0.004904	0.04276	6	34	RNMT,POLR2G,POLR2H,POLR2J,POLR2K,CCNH
Praf2	3.99547	PRAF2	11230	PRA1 domain family, member 2			3	GO:0036260	RNA capping		6.764e-06	0.004904	0.04276	0.02326	6	34			GO: Biological Process	GO:0009452	7-methylguanosine RNA capping		6.764e-06	0.02326	0.004904	0.04276	6	34	RNMT,POLR2G,POLR2H,POLR2J,POLR2K,CCNH
Cdk4	3.91305	CDK4	1019	cyclin-dependent kinase 4			4	GO:0009452	7-methylguanosine RNA capping		6.764e-06	0.004904	0.04276	0.02326	6	34			Pathway	105945	mRNA Capping	BioSystems: REACTOME	3.859e-06	0.004596	0.0003064	0.002347	6	29	RNMT,POLR2G,POLR2H,POLR2J,POLR2K,CCNH
Mrpl20	3.86547	MRPL20	55052	mitochondrial ribosomal protein L20			5	GO:0006354	DNA-templated transcription, elongation		7.13e-06	0.004904	0.04276	0.02452	10	120			GO: Cellular Component	GO:0001725	stress fiber		0.0001999	0.08816	0.0074	0.04934	6	62	MYH10,ACTN1,DLC1,MYL9,VCL,PALLD
Mdk	3.8369	MDK	4192	midkine (neurite growth-promoting factor 2)			Show 45 more annotations												GO: Cellular Component	GO:0015629	actin cytoskeleton		0.0002028	0.08944	0.0074	0.04934	16	415	TPM2,MYH10,DCTN5,ACTA2,ACTN1,DLC1,MYL9,PDLIM3,FER,FHL2,VCL,CAPZA1,CCDC53,SH3PXD2B,STK38L,PALLD
BC134356	3.82501						3: GO: Cellular Component [Display Chart] 441 annotations before applied cutoff / 18865 genes in category												GO: Cellular Component	GO:0032432	actin filament bundle		0.0002383	0.1051	0.007507	0.05005	6	64	MYH10,ACTN1,DLC1,MYL9,VCL,PALLD
Supt4h1	3.81089	SUPT4H1	6827	suppressor of Ty 4 homolog 1 (S. cerevisiae)															GO: Cellular Component	GO:0042641	actomyosin		0.0004535	0.2	0.00909	0.0606	6	72	MYH10,ACTN1,DLC1,MYL9,VCL,PALLD
AK201917	3.78087							ID	Name	Source	pValue	FDR B&H	FDR B&Y	Bonferroni	Genes from Input	Genes in Annotation			GO: Cellular Component	GO:0005916	fascia adherens		0.0006533	0.2881	0.01152	0.07684	3	13	ACTN1,GJA1,VCL
Tgfb3	3.74742	TGFB3	7043	transforming growth factor, beta 3			1	GO:0005793	endoplasmic reticulum-Golgi intermediate compartment		4.321e-05	0.0074	0.04934	0.01905	7	69			GO: Cellular Component	GO:0043292	contractile fiber		0.002639	1.164	0.02375	0.1584	9	212	TPM2,ACTA2,ACTN1,GJA1,MYL9,PDLIM3,FHL2,VCL,PALLD
Rnmt	3.72152	RNMT	8731	RNA (guanine-7-) methyltransferase			2	GO:0016591	DNA-directed RNA polymerase II, holoenzyme		4.784e-05	0.0074	0.04934	0.0211	8	95			GO: Cellular Component	GO:0030018	Z disc		0.003868	1.706	0.03102	0.2068	6	109	ACTN1,MYL9,PDLIM3,FHL2,VCL,PALLD
Tmem176b	3.70997	TMEM176B	28959	transmembrane protein 176B			3	GO:0005665	DNA-directed RNA polymerase II, core complex		5.465e-05	0.0074	0.04934	0.0241	4	16			GO: Cellular Component	GO:0044449	contractile fiber part		0.005179	2.284	0.03871	0.2581	8	193	TPM2,ACTA2,ACTN1,MYL9,PDLIM3,FHL2,VCL,PALLD
Tsc22d1	3.7085	TSC22D1	8848	TSC22 domain family, member 1			4	GO:0031012	extracellular matrix		7.57e-05	0.0074	0.04934	0.03338	17	422			GO: Cellular Component	GO:0005913	cell-cell adherens junction		0.006326	2.79	0.04292	0.2862	4	54	ACTN1,GJA1,VCL,SMAD7
Capza1	3.69634	CAPZA1	829	capping protein (actin filament) muscle Z-line, alpha 1			5	GO:0005739	mitochondrion		0.0001599	0.0074	0.04934	0.07052	41	1665			GO: Molecular Function	GO:0050839	cell adhesion molecule binding		0.000778	0.585	0.117	0.8425	9	174	ITGB1BP1,ACTN1,PTPN2,FER,VCL,SFRP2,FN1,EGFR,TSPAN4
Trappc1	3.69323	TRAPPC1	58485	trafficking protein particle complex 1			Show 45 more annotations												GO: Biological Process	GO:0002576	platelet degranulation		0.001216	4.182	0.05293	0.4616	6	85	GAS6,ACTN1,VCL,FN1,TGFB3,TIMP1
Cilp	3.66872	CILP	8483	cartilage intermediate layer protein, nucleotide pyrophosphohydrolase			4: Human Phenotype [Display Chart] 1884 annotations before applied cutoff / 4066 genes in category												GO: Biological Process	GO:0034333	adherens junction assembly		0.001726	5.934	0.06326	0.5517	5	62	ITGB1BP1,ACTN1,DLC1,VCL,SMAD7
Pdcd5	3.66033	PDCD5	9141	programmed cell death 5															GO: Biological Process	GO:0006887	exocytosis		0.002669	9.179	0.07649	0.667	12	334	SNAPIN,MYH10,GAS6,SNAP23,ACTN1,RAB8A,SCFD1,COPS5,VCL,FN1,TGFB3,TIMP1
Tpm2	3.59989	TPM2	7169	tropomyosin 2 (beta)				ID	Name	Source	pValue	FDR B&H	FDR B&Y	Bonferroni	Genes from Input	Genes in Annotation			GO: Biological Process	GO:2000145	regulation of cell motility		0.007551	25.97	0.1197	1	16	579	HIF1A,ITGB1BP1,GAS6,DLC1,CCDC23,FER,VCL,CREB3,SFRP2,FN1,PHPT1,TIMP1,EGFR,CTSH,TP53,SMAD7
Creb3	3.58547	CREB3	10488	cAMP responsive element binding protein 3			1	HP:0002196	Myelopathy		0.0002353	0.2558	1	0.4434	3	10			GO: Biological Process	GO:0040012	regulation of locomotion		0.00857	29.47	0.1281	1	17	639	HIF1A,ITGB1BP1,GAS6,PTPN2,DLC1,CCDC23,FER,VCL,CREB3,SFRP2,FN1,PHPT1,TIMP1,EGFR,CTSH,TP53,SMAD7
Ergic2	3.57478	ERGIC2	51290	ERGIC and golgi 2			2	HP:0001071	Angiokeratoma corporis diffusum		0.000496	0.2558	1	0.9346	2	3			GO: Biological Process	GO:0040013	negative regulation of locomotion		0.01002	34.47	0.1387	1	8	212	ITGB1BP1,PTPN2,DLC1,CCDC23,VCL,SFRP2,TIMP1,SMAD7
Ddhd2	3.56967	DDHD2	23259	DDHD domain containing 2			3	HP:0002471	Loss of developmental milestones		0.000496	0.2558	1	0.9346	2	3			GO: Biological Process	GO:0046903	secretion		0.01523	52.36	0.1411	1	23	1014	SNAPIN,HIF1A,MYH10,BAD,GAS6,SNAP23,ACTN1,RAB8A,GJA1,CCDC23,ERP29,SCFD1,COPS5,VCL,FN1,XBP1,RUNX1,APRT,TGFB3,SIDT2,PHPT1,TIMP1,LTBP2
Taf9	3.54819	TAF9	6880	TAF9 RNA polymerase II, TATA box binding protein (TBP)-associated factor, 32kDa			4	HP:0001582	Redundant skin		0.0005488	0.2558	1	1	4	30			GO: Biological Process	GO:0042060	wound healing		0.01529	52.6	0.1414	1	17	681	HIF1A,MYH10,GAS6,ACTN1,GJA1,GNA11,VCL,FN1,C6orf89,TNC,CAPZA1,TGFB3,TIMP1,GUCY1A3,GUCY1B3,LOX,TP53
Mrpl18	3.52901	MRPL18	29074	mitochondrial ribosomal protein L18			5	HP:0003529	Parathormone-independent increased renal tubular calcium reabsorption		0.0009838	0.2558	1	1	2	4			GO: Biological Process	GO:0034330	cell junction organization		0.0165	56.74	0.146	1	8	232	ITGB1BP1,ACTN1,GJA1,DLC1,VCL,FN1,TGFB3,SMAD7
Copz2	3.529	COPZ2	51226	coatomer protein complex, subunit zeta 2			Show 45 more annotations												GO: Biological Process	GO:0045216	cell-cell junction organization		0.02304	79.24	0.1632	1	7	201	ITGB1BP1,ACTN1,GJA1,DLC1,VCL,TGFB3,SMAD7
Eif1ax	3.50785	EIF1AX	1964	eukaryotic translation initiation factor 1A, X-linked			5: Mouse Phenotype [Display Chart] 2554 annotations before applied cutoff / 7485 genes in category												GO: Biological Process	GO:0030030	cell projection organization		0.04885	168	0.2064	1	24	1201	SNAPIN,PLK2,MYH10,EXT1,NREP,RAB8A,GJA1,RAB10,AP2S1,MYL9,ATP6V1D,CLTA,FER,CTHRC1,VCL,FN1,TNC,TGFB3,FOPNL,EGFR,FRZB,CAPRIN1,PALLD,DCLK1
Kdelr3	3.48801	KDELR3	11015	KDEL (Lys-Asp-Glu-Leu) endoplasmic reticulum protein retention receptor 3															Coexpression	M2379	Genes up-regulated in hypertrophic hearts (due to expression of constitutively active form of PPP3CA [GeneID=5530]) and predicted to be targets of miR-30 microRNA.	MSigDB C2: Broad Institute	5.453e-05	0.3396	0.001657	0.01543	8	116	MYH10,DDAH1,SSBP2,ACTN1,PTPN2,CSNK1G1,SEC23A,LRRC17
Tmem147	3.48686	TMEM147	10430	transmembrane protein 147				ID	Name	Source	pValue	FDR B&H	FDR B&Y	Bonferroni	Genes from Input	Genes in Annotation			Interaction	int:ITGB1	ITGB1 interactions		0.0004037	1.544	0.09931	0.8765	7	84	PDHB,ITGB1BP1,ACTN1,FHL2,VCL,FN1,TSPAN4
Spag7	3.48112	SPAG7	9552	sperm associated antigen 7			1	MP:0006049	semilunar valve regurgitation		1.48e-05	0.02883	0.2428	0.03779	4	12			Interaction	int:CORO2B	CORO2B interactions		0.0007653	2.926	0.09931	0.8765	2	3	TSC22D1,VCL
Ddah1	3.47602	DDAH1	23576	dimethylarginine dimethylaminohydrolase 1			2	MP:0001680	abnormal mesoderm development		2.537e-05	0.02883	0.2428	0.06481	10	145			Interaction	int:EIF5	EIF5 interactions		0.0008273	3.164	0.09931	0.8765	5	46	PDHB,VCL,MAT2B,EIF1AX,SNRPD1
P4ha3	3.47068	P4HA3	283208	prolyl 4-hydroxylase, alpha polypeptide III			3	MP:0010119	abnormal bone mineral density		4.159e-05	0.02883	0.2428	0.1062	13	257			Interaction	int:RAVER1	RAVER1 interactions		0.001313	5.021	0.1135	1	3	14	ACTN1,AK2,VCL
Tmem14c	3.46493	TMEM14C	51522	transmembrane protein 14C			4	MP:0001625	cardiac hypertrophy		4.765e-05	0.02883	0.2428	0.1217	10	156			Interaction	int:ITGA4	ITGA4 interactions		0.00144	5.508	0.1135	1	18	507	MYH10,HNRNPAB,GMPS,RAB10,AP2S1,CLTA,VCL,FN1,CAPZA1,APRT,ARF5,PPP2CA,EIF4E,HSD17B10,SNRPD1,SNRPD3,PCMT1,HNRNPR
Tnc	3.46375	TNC	3371	tenascin C			5	MP:0001544	abnormal cardiovascular system physiology		6.541e-05	0.02883	0.2428	0.1671	33	1245			Interaction	int:HSPA9	HSPA9 interactions		0.001842	7.043	0.1222	1	8	139	DNAJC19,GJA1,COPS5,VCL,GTF2A1,EIF4E,TP53,CDK4
Pld3	3.46298	PLD3	23646	phospholipase D family, member 3			Show 45 more annotations												Interaction	int:SDHAF2	SDHAF2 interactions		0.002807	10.73	0.145	1	3	18	UQCRFS1,VCL,PCMT1
Pdlim1	3.41939	PDLIM1	9124	PDZ and LIM domain 1			6: Domain [Display Chart] 1228 annotations before applied cutoff / 16924 genes in category												Interaction	int:STK24	STK24 interactions		0.003803	14.54	0.1592	1	9	191	DNAJA2,PSMB7,PSMC2,MOB4,VCL,MAT2B,PPP2CA,STK38L,SNRPD3
Timp1	3.40374	TIMP1	7076	TIMP metallopeptidase inhibitor 1															Interaction	int:ABI2	ABI2 interactions		0.005742	21.96	0.185	1	3	23	SNAP23,VCL,CCDC53
Snrpd3	3.40147	SNRPD3	6634	small nuclear ribonucleoprotein D3 polypeptide 18kDa				ID	Name	Source	pValue	FDR B&H	FDR B&Y	Bonferroni	Genes from Input	Genes in Annotation			Interaction	int:HSPA5	HSPA5 interactions		0.006584	25.18	0.1863	1	10	246	MYH10,DNAJC19,GJA1,ERP29,COPS5,VCL,EGFR,SNRPD1,TP53,CDK4
Scfd1	3.40025	SCFD1	23256	sec1 family domain containing 1			1	IPR000762	Midkine heparin-bd GF	InterPro	0.0002053	0.01801	0.1385	0.2521	2	2			Interaction	int:ESR1	ESR1 interactions		0.007757	29.66	0.206	1	23	830	HIF1A,MYH10,ACTN1,PGK1,HNRNPAB,RAB10,MED21,FHL2,COPS5,FAM162A,SEC23A,VCL,WIPI1,MED10,XBP1,IDH2,CCNH,PDLIM1,EGFR,SNRPD1,CAPRIN1,TP53,HNRNPR
Runx1	3.39823	RUNX1	861	runt-related transcription factor 1			2	PS00620	PTN MK 2	PROSITE	0.0002053	0.01801	0.1385	0.2521	2	2			Interaction	int:CTNNA1	CTNNA1 interactions		0.00967	36.98	0.2174	1	4	52	ACTN1,COPS5,SEC23A,VCL
Phpt1	3.3924	PHPT1	29085	phosphohistidine phosphatase 1			3	SM00193	PTN	SMART	0.0002053	0.01801	0.1385	0.2521	2	2			Interaction	int:ERP44	ERP44 interactions		0.01001	38.3	0.2174	1	3	28	PLD3,FHL2,VCL
Ccdc23	3.38996	CCDC23	374969	coiled-coil domain containing 23			4	IPR020092	Midkine heparin-bd GF CS	InterPro	0.0002053	0.01801	0.1385	0.2521	2	2			Pathway	M16991	Skeletal muscle hypertrophy is regulated via AKT/mTOR pathway	MSigDB C2: BioCarta	0.003194	3.804	0.05283	0.4047	3	20	PPP2CA,EIF4E,EIF4EBP1
2700007P21Rik	3.38166	C19orf60	55049	chromosome 19 open reading frame 60			5	PS00619	PTN MK 1	PROSITE	0.0002053	0.01801	0.1385	0.2521	2	2			Pathway	198828	Hypertrophy Model	BioSystems: WikiPathways	0.03606	42.95	0.1926	1	2	20	EIF4E,EIF4EBP1
Wipi1	3.36306	WIPI1	55062	WD repeat domain, phosphoinositide interacting 1			Show 45 more annotations												Pubmed	12151318	Oxidant-induced hypertrophy of A549 cells is accompanied by alterations in eukaryotic translation initiation factor 4E and 4E-binding protein-1.	GeneRIF	0.0001796	5.553	0.01034	0.1129	2	3	EIF4E,EIF4EBP1
Gtf2a1	3.35961	GTF2A1	2957	general transcription factor IIA, 1, 19/37kDa			7: Pathway [Display Chart] 1191 annotations before applied cutoff / 10724 genes in category												Pubmed	22318228	SIK3 is essential for chondrocyte hypertrophy during skeletal development in mice.	GeneRIF	0.007579	234.3	0.02032	0.2218	2	17	HIF1A,ENPP1
Rnf181	3.35861	RNF181	51255	ring finger protein 181															Pubmed	11390345	Cardiac-specific LIM protein FHL2 modifies the hypertrophic response to beta-adrenergic stimulation.	Pubmed	0.007773	240.3	0.02032	0.2218	1	1	FHL2
Cdr2l	3.35693	CDR2L	30850	cerebellar degeneration-related protein 2-like				ID	Name	Source	pValue	FDR B&H	FDR B&Y	Bonferroni	Genes from Input	Genes in Annotation			Pubmed	21228785	Association of (pro)renin receptor gene polymorphisms with lacunar infarction and left ventricular hypertrophy in Japanese women: the Ohasama study.	GeneRIF	0.007773	240.3	0.02032	0.2218	1	1	ATP6AP2
Stk38l	3.34351	STK38L	23012	serine/threonine kinase 38 like			1	105996	Transcription of the HIV genome	BioSystems: REACTOME	3.863e-07	0.0002447	0.001874	0.00046	9	63			Pubmed	20531218	Cardiac hypertrophy and heart failure development through Gq and CaM kinase II signaling.	GeneRIF	0.007773	240.3	0.02032	0.2218	1	1	GNA11
Snap23	3.33862	SNAP23	8773	synaptosomal-associated protein, 23kDa			2	MAP00230 Purine metabolism	MAP00230 Purine metabolism	GenMAPP	4.951e-07	0.0002447	0.001874	0.0005896	10	84			Pubmed	21602183	Insulin resistance and left ventricular hypertrophy in end-stage renal disease: association between the ENPP1 gene and left ventricular concentric remodelling.	GeneRIF	0.007773	240.3	0.02032	0.2218	1	1	ENPP1
Sidt2	3.32583	SIDT2	51092	SID1 transmembrane family, member 2			3	83100	Huntington's disease	BioSystems: KEGG	6.586e-07	0.0002447	0.001874	0.0007844	14	183			Pubmed	16076902	The E22K mutation of myosin RLC that causes familial hypertrophic cardiomyopathy increases calcium sensitivity of force and ATPase in transgenic mice.	GeneRIF	0.007773	240.3	0.02032	0.2218	1	1	MYL9
Yif1a	3.32298	YIF1A	10897	Yip1 interacting factor homolog A (S. cerevisiae)			4	105999	RNA Polymerase II HIV Promoter Escape	BioSystems: REACTOME	1.933e-06	0.0002447	0.001874	0.002302	7	40			Pubmed	23318123	The TIMP-1 expression in germinal centers of hypertrophied adenoids in children.	GeneRIF	0.007773	240.3	0.02032	0.2218	1	1	TIMP1
Mea1	3.31269	MEA1	4201	male-enhanced antigen 1			5	105998	HIV Transcription Initiation	BioSystems: REACTOME	1.933e-06	0.0002447	0.001874	0.002302	7	40			Pubmed	15844597	[The expression of tenascin-C mRNA in keloids and hypertrophic scars].	GeneRIF	0.007773	240.3	0.02032	0.2218	1	1	TNC
Ltbp2	3.30953	LTBP2	4053	latent transforming growth factor beta binding protein 2			Show 45 more annotations												Pubmed	23069627	Cathepsin K knockout mitigates high-fat diet-induced cardiac hypertrophy and contractile dysfunction.	GeneRIF	0.007773	240.3	0.02032	0.2218	1	1	CTSK
Ube2w	3.30351	UBE2W	55284	ubiquitin-conjugating enzyme E2W (putative)			8: Pubmed [Display Chart] 30914 annotations before applied cutoff / 33449 genes in category												Pubmed	11136537	Expression of cathepsins B, H, K, L, and S and matrix metalloproteinases 9 and 13 during chondrocyte hypertrophy and endochondral ossification in mouse fracture callus.	Pubmed	0.007773	240.3	0.02032	0.2218	1	1	CTSH
0610031J06Rik	3.30138	C1orf85	112770	chromosome 1 open reading frame 85															Pubmed	16949038	Obstructive hypertrophic cardiomyopathy is associated with reduced expression of vinculin in the intercalated disc.	GeneRIF	0.007773	240.3	0.02032	0.2218	1	1	VCL
3230401D17Rik	3.27921							ID	Name	Source	pValue	FDR B&H	FDR B&Y	Bonferroni	Genes from Input	Genes in Annotation			Pubmed	23248150	Loss of epidermal growth factor receptor in vascular smooth muscle cells and cardiomyocytes causes arterial hypotension and cardiac hypertrophy.	GeneRIF	0.007773	240.3	0.02032	0.2218	1	1	EGFR
Cox5a	3.27865	COX5A	9377	cytochrome c oxidase subunit Va			1	16169070	A human protein-protein interaction network: a resource for annotating the proteome.	GeneRIF	9.938e-16	3.072e-11	3.354e-10	3.072e-11	49	1679			Pubmed	12644472	Growth arrest-specific gene 6 is involved in glomerular hypertrophy in the early stage of diabetic nephropathy.	GeneRIF	0.007773	240.3	0.02032	0.2218	1	1	GAS6
Lrrc17	3.2756	LRRC17	10234	leucine rich repeat containing 17			2	8125298	Oligo-capping: a simple method to replace the cap structure of eukaryotic mRNAs with oligoribonucleotides.	Pubmed	4.57e-14	7.064e-10	7.711e-09	1.413e-09	49	1856			Pubmed	17885214	Enhanced transmural fiber rotation and connexin 43 heterogeneity are associated with an increased upper limit of vulnerability in a transgenic rabbit model of human hypertrophic cardiomyopathy.	GeneRIF	0.007773	240.3	0.02032	0.2218	1	1	GJA1
Ctsk	3.25163	CTSK	1513	cathepsin K			3	21900206	A directed protein interaction network for investigating intracellular signal transduction.	Pubmed	1.277e-13	1.316e-09	1.437e-08	3.948e-09	37	1120			Pubmed	21162834	[Study on the association between gene polymorphism of ENPP1 and left ventricular hypertrophy: a Guangzhou Biobank Cohort Study-CVD].	GeneRIF	0.007773	240.3	0.02032	0.2218	1	1	ENPP1
Erp29	3.24915	ERP29	10961	endoplasmic reticulum protein 29			4	22863883	A high-throughput approach for measuring temporal changes in the interactome.	Pubmed	1.65e-11	1.206e-07	1.317e-06	5.101e-07	39	1456			Pubmed	23922949	MicroRNA-1 downregulation increases connexin 43 displacement and induces ventricular tachyarrhythmias in rodent hypertrophic hearts.	Pubmed	0.007773	240.3	0.02032	0.2218	1	1	GJA1
Yif1b	3.23009	YIF1B	90522	Yip1 interacting factor homolog B (S. cerevisiae)			5	22268729	Proteomic identification of common SCF ubiquitin ligase FBXO6-interacting glycoproteins in three kinds of cells.	GeneRIF	1.951e-11	1.206e-07	1.317e-06	6.031e-07	25	613			Pubmed	15844595	[Investigation of p53 polymorphism for genetic predisposition of keloid and hypertrophic scar].	GeneRIF	0.007773	240.3	0.02032	0.2218	1	1	TP53
Plk2	3.22598	PLK2	10769	polo-like kinase 2			Show 45 more annotations												Pubmed	16573163	[The experimental study of mechanism of integrin in hypertrophic scar contracture].	GeneRIF	0.007773	240.3	0.02032	0.2218	1	1	ACTA2
Tspan6	3.21137	TSPAN6	7105	tetraspanin 6			9: Interaction [Display Chart] 3824 annotations before applied cutoff / 14293 genes in category												Pubmed	20202977	Influence of p53 in the transition of myotrophin-induced cardiac hypertrophy to heart failure.	GeneRIF	0.007773	240.3	0.02032	0.2218	1	1	TP53
Dctn5	3.2109	DCTN5	84516	dynactin 5 (p25)															Pubmed	20470788	Hypoxia inducible factor-1 improves the negative functional effects of natriuretic peptide and nitric oxide signaling in hypertrophic cardiac myocytes.	GeneRIF	0.007773	240.3	0.02032	0.2218	1	1	HIF1A
Cops5	3.20628	COPS5	10987	COP9 signalosome subunit 5				ID	Name	Source	pValue	FDR B&H	FDR B&Y	Bonferroni	Genes from Input	Genes in Annotation			Pubmed	11875501	Prostaglandin E2 transactivates EGF receptor: a novel mechanism for promoting colon cancer growth and gastrointestinal hypertrophy.	GeneRIF	0.007773	240.3	0.02032	0.2218	1	1	EGFR
AK015545	3.19169						1	int:POLR2K	POLR2K interactions		3.905e-06	0.01493	0.1318	0.01493	5	16			Pubmed	23054143	Elevated expression of pleiotrophin in human hypertrophic scars.	GeneRIF	0.007773	240.3	0.02032	0.2218	1	1	PTN
Cdc123	3.17413	CDC123	8872	cell division cycle 123			2	int:MED10	MED10 interactions		2.683e-05	0.0513	0.4528	0.1026	7	55			Pubmed	12665660	Aryl hydrocarbon receptor null mice develop cardiac hypertrophy and increased hypoxia-inducible factor-1alpha in the absence of cardiac hypoxia.	GeneRIF	0.007773	240.3	0.02032	0.2218	1	1	HIF1A
Ppapdc1b	3.17033	PPAPDC1B	84513	phosphatidic acid phosphatase type 2 domain containing 1B			3	int:POLR2C	POLR2C interactions		7.179e-05	0.08088	0.7139	0.2745	8	86			Pubmed	22236162	Use of proliferation rate, p53 staining and perforating elastic fibers in distinguishing keratoacanthoma from hypertrophic lichen planus: a pilot study.	GeneRIF	0.007773	240.3	0.02032	0.2218	1	1	TP53
Serpina3n	3.16219	SERPINA3	12	serpin peptidase inhibitor, clade A (alpha-1 antiproteinase, antitrypsin), member 3			4	int:BCL2L1	BCL2L1 interactions		8.46e-05	0.08088	0.7139	0.3235	8	88			Pubmed	23958822	Epiphyseal abnormalities, trabecular bone loss and articular chondrocyte hypertrophy develop in the long bones of postnatal Ext1-deficient mice.	Pubmed	0.007773	240.3	0.02032	0.2218	1	1	EXT1
Sec23a	3.1381	SEC23A	10484	Sec23 homolog A (S. cerevisiae)			5	int:MPV17	MPV17 interactions		0.0001135	0.08235	0.7269	0.4339	6	48			Pubmed	17569887	Genetic manipulation of periostin expression reveals a role in cardiac hypertrophy and ventricular remodeling.	GeneRIF	0.007773	240.3	0.02032	0.2218	1	1	POSTN
Tmem208	3.13649	TMEM208	29100	transmembrane protein 208			Show 45 more annotations												Pubmed	17183836	Immunohistochemical study of the expression of epidermal growth factor receptor in benign prostatic hypertrophy, prostatic intraepithelial neoplasia and prostatic carcinoma.	GeneRIF	0.007773	240.3	0.02032	0.2218	1	1	EGFR
Ccdc12	3.13492	CCDC12	151903	coiled-coil domain containing 12			10: Cytoband [Display Chart] 226 annotations before applied cutoff / 34661 genes in category												Pubmed	21287236	shRNA targeting SFRP2 promotes the apoptosis of hypertrophic scar fibroblast.	GeneRIF	0.007773	240.3	0.02032	0.2218	1	1	SFRP2
Itgbl1	3.13165	ITGBL1	9358	integrin, beta-like 1 (with EGF-like repeat domains)															Pubmed	8536852	Hypertrophic gastropathy in Helicobacter felis-infected wild-type C57BL/6 mice and p53 hemizygous transgenic mice.	Pubmed	0.007773	240.3	0.02032	0.2218	1	1	TP53
Gucy1a3	3.13004	GUCY1A3	2982	guanylate cyclase 1, soluble, alpha 3				ID	Name	Source	pValue	FDR B&H	FDR B&Y	Bonferroni	Genes from Input	Genes in Annotation			Pubmed	8814310	Mouse cathepsin K: cDNA cloning and predominant expression of the gene in osteoclasts, and in some hypertrophying chondrocytes during mouse development.	Pubmed	0.007773	240.3	0.02032	0.2218	1	1	CTSK
Pxdn	3.1295	PXDN	7837	peroxidasin homolog (Drosophila)			1	14q24	14q24		6.51e-05	0.01471	0.08827	0.01471	3	11			Pubmed	16712796	A missense mutation in a ubiquitously expressed protein, vinculin, confers susceptibility to hypertrophic cardiomyopathy.	GeneRIF	0.007773	240.3	0.02032	0.2218	1	1	VCL
2810428I15Rik	3.07548	ABRACL	58527	ABRA C-terminal like			11: Transcription Factor Binding Site [Display Chart] 542 annotations before applied cutoff / 9770 genes in category												Pubmed	16236538	Identification of a metavinculin missense mutation, R975W, associated with both hypertrophic and dilated cardiomyopathy.	GeneRIF	0.007773	240.3	0.02032	0.2218	1	1	VCL
Frzb	3.06613	FRZB	2487	frizzled-related protein															Pubmed	23041188	Autophagosomes accumulate in differentiated and hypertrophic adipocytes in a p53-independent manner.	GeneRIF	0.007773	240.3	0.02032	0.2218	1	1	TP53
Ctsh	3.06391	CTSH	1512	cathepsin H				ID	Name	Source	pValue	FDR B&H	FDR B&Y	Bonferroni	Genes from Input	Genes in Annotation			Pubmed	16014032	Gas6 induces Akt/mTOR-mediated mesangial hypertrophy in diabetic nephropathy.	GeneRIF	0.007773	240.3	0.02032	0.2218	1	1	GAS6
Nnmt	3.06057	NNMT	4837	nicotinamide N-methyltransferase			1	SCGGAAGY V$ELK1 02	SCGGAAGY V$ELK1 02		0.000524	0.284	1	0.284	27	871			Pubmed	20404911	Investigating the role of P311 in the hypertrophic scar.	GeneRIF	0.007773	240.3	0.02032	0.2218	1	1	NREP
Siva1	3.05256	SIVA1	10572	SIVA1, apoptosis-inducing factor			2	RRCCGTTA UNKNOWN	RRCCGTTA UNKNOWN		0.002549	0.4954	1	1	5	60			Pubmed	23529168	Cathepsin K knockout alleviates pressure overload-induced cardiac hypertrophy.	GeneRIF	0.007773	240.3	0.02032	0.2218	1	1	CTSK
Ccnh	3.05088	CCNH	902	cyclin H			3	GGCNRNWCTTYS UNKNOWN	GGCNRNWCTTYS UNKNOWN		0.002742	0.4954	1	1	5	61			Pubmed	17504973	Mechanical load initiates hypertrophic scar formation through decreased cellular apoptosis.	Pubmed	0.01549	478.7	0.02442	0.2665	1	2	TP53
Timm23	3.04645	TIMM23	100287932	translocase of inner mitochondrial membrane 23 homolog (yeast)			4	V$STAT 01	V$STAT 01		0.006791	0.6686	1	1	9	213			Pubmed	22865880	XBP1S associates with RUNX2 and regulates chondrocyte hypertrophy.	GeneRIF	0.01549	478.7	0.02442	0.2665	1	2	XBP1
Polr2j	3.03578	POLR2J	5439	polymerase (RNA) II (DNA directed) polypeptide J, 13.3kDa			5	RCGCANGCGY V$NRF1 Q6	RCGCANGCGY V$NRF1 Q6		0.007494	0.6686	1	1	19	654			Pubmed	20407224	Hypertrophy in mesenchymal stem cell chondrogenesis: effect of TGF-beta isoforms and chondrogenic conditioning.	GeneRIF	0.01549	478.7	0.02442	0.2665	1	2	TGFB3
Ndufs4	3.03062	NDUFS4	4724	NADH dehydrogenase (ubiquinone) Fe-S protein 4, 18kDa (NADH-coenzyme Q reductase)			Show 21 more annotations												Pubmed	20430035	The opposing effects of CCN2 and CCN5 on the development of cardiac hypertrophy and fibrosis.	GeneRIF	0.01549	478.7	0.02442	0.2665	1	2	WISP2
Gja1	3.02216	GJA1	2697	gap junction protein, alpha 1, 43kDa			12: Gene Family [Display Chart] 18 annotations before applied cutoff / 6751 genes in category												Pubmed	21212099	Smooth muscle protein-22-mediated deletion of Tsc1 results in cardiac hypertrophy that is mTORC1-mediated and reversed by rapamycin.	GeneRIF	0.01549	478.7	0.02442	0.2665	1	2	TAGLN
Ssbp2	3.02168	SSBP2	23635	single-stranded DNA binding protein 2															Pubmed	20801532	Analysis of the Z-disc genes PDLIM3 and MYPN in patients with hypertrophic cardiomyopathy.	GeneRIF	0.01549	478.7	0.02442	0.2665	1	2	PDLIM3
Olfml2b	3.02024	OLFML2B	25903	olfactomedin-like 2B				ID	Name	Source	pValue	FDR B&H	FDR B&Y	Bonferroni	Genes from Input	Genes in Annotation			Pubmed	21454599	Mitogen-activated protein kinase kinase 4 deficiency in cardiomyocytes causes connexin 43 reduction and couples hypertrophic signals to ventricular arrhythmogenesis.	GeneRIF	0.01549	478.7	0.02442	0.2665	1	2	GJA1
Polr2k	2.99876	POLR2K	5440	polymerase (RNA) II (DNA directed) polypeptide K, 7.0kDa			1	MRPL	Mitochondrial ribosomal protein L genes	genenames.org	4.783e-05	0.000861	0.003009	0.000861	4	50			Pubmed	12642359	Mutations in the human muscle LIM protein gene in families with hypertrophic cardiomyopathy.	GeneRIF	0.01549	478.7	0.02442	0.2665	1	2	ACTN1
Vcl	2.98863	VCL	7414	vinculin			2	SFRP	Secreted frizzled-related proteins	genenames.org	0.0001646	0.001482	0.005178	0.002963	2	5			Pubmed	23226515	SFRP2 and slug contribute to cellular resistance to apoptosis in hypertrophic scars.	GeneRIF	0.01549	478.7	0.02442	0.2665	1	2	SFRP2
Wisp2	2.98469	WISP2	8839	WNT1 inducible signaling pathway protein 2			3	PSM	Proteasome (prosome, macropain) subunit genes	genenames.org	0.002052	0.01231	0.04303	0.03693	3	62			Pubmed	19448146	Reduced EGFR causes abnormal valvular differentiation leading to calcific aortic stenosis and left ventricular hypertrophy in C57BL/6J but not 129S1/SvImJ mice.	GeneRIF	0.01549	478.7	0.02442	0.2665	1	2	EGFR
1110058L19Rik	2.98063	C6orf57	135154	chromosome 6 open reading frame 57			4	ZCCHC	Zinc fingers, CCHC domain containing	genenames.org	0.003641	0.01432	0.05004	0.06553	2	22			Pubmed	19204184	Targeted expression of receptor-associated late transducer inhibits maladaptive hypertrophy via blocking epidermal growth factor receptor signaling.	GeneRIF	0.01549	478.7	0.02442	0.2665	1	2	EGFR
Psmb4	2.97664	PSMB4	5692	proteasome (prosome, macropain) subunit, beta type, 4			5	CTS	Cathepsins	genenames.org	0.003977	0.01432	0.05004	0.07159	2	23			Pubmed	21856923	Transactivated EGFR mediates a1-AR-induced STAT3 activation and cardiac hypertrophy.	GeneRIF	0.01549	478.7	0.02442	0.2665	1	2	EGFR
Gas6	2.97493	GAS6	2621	growth arrest-specific 6			Show 6 more annotations												Pubmed	18616749	Expression of Smad protein by normal skin fibroblasts and hypertrophic scar fibroblasts in response to transforming growth factor beta1.	GeneRIF	0.01549	478.7	0.02442	0.2665	1	2	SMAD7
Zcchc17	2.97163	ZCCHC17	51538	zinc finger, CCHC domain containing 17			13: Coexpression [Display Chart] 6228 annotations before applied cutoff / 22914 genes in category												Pubmed	24554716	Growth differentiation factor (GDF)-15 blocks norepinephrine-induced myocardial hypertrophy via a novel pathway involving inhibition of epidermal growth factor receptor transactivation.	Pubmed	0.01549	478.7	0.02442	0.2665	1	2	EGFR
Pgk1	2.96784	PGK1	5230	phosphoglycerate kinase 1															Pubmed	21608063	Prevalence of human papillomavirus, Epstein-Barr virus, p21, and p53 expression in sinonasal inverted papilloma, nasal polyp, and hypertrophied turbinate in Hong Kong patients.	GeneRIF	0.01549	478.7	0.02442	0.2665	1	2	TP53
Atp6ap2	2.96609	ATP6AP2	10159	ATPase, H+ transporting, lysosomal accessory protein 2				ID	Name	Source	pValue	FDR B&H	FDR B&Y	Bonferroni	Genes from Input	Genes in Annotation			Pubmed	22490543	[Analysis of the binding domain of hydroxypyruvate isomerase homologues in hypertrophic scar fibroblasts].	GeneRIF	0.01549	478.7	0.02442	0.2665	1	2	NREP
Fert2	2.96041	FER	2241	fer (fps/fes related) tyrosine kinase			1	18535662-TableS2c	Mouse Lymphoma Wu08 1148genes	GeneSigDB	9.333e-17	4.937e-13	4.599e-12	5.813e-13	35	543			Pubmed	20212138	Cardiac hypertrophy is not amplified by deletion of cGMP-dependent protein kinase I in cardiomyocytes.	GeneRIF	0.01549	478.7	0.02442	0.2665	1	2	TAGLN
Scamp4	2.95788	SCAMP4	113178	secretory carrier membrane protein 4			2	M17728	Genes down-regulated in brain from patients with Alzheimer's disease.	MSigDB C2: University of Washington	1.585e-16	4.937e-13	4.599e-12	9.874e-13	52	1237			Pubmed	21343850	Isolation of mesenchymal stem cells from human ligamentum flavum: implicating etiology of ligamentum flavum hypertrophy.	GeneRIF	0.02314	715.3	0.03002	0.3277	1	3	ACTA2
Hif1a	2.95424	HIF1A	3091	hypoxia inducible factor 1, alpha subunit (basic helix-loop-helix transcription factor)			3	19843711-TableS2	Human Kidney Sallustio10 2134genes CompleteListAnalysis	GeneSigDB	3.031e-15	6.293e-12	5.861e-11	1.888e-11	59	1674			Pubmed	18662696	In calcineurin-induced cardiac hypertrophy expression of Nav1.5, Cx40 and Cx43 is reduced by different mechanisms.	GeneRIF	0.02314	715.3	0.03002	0.3277	1	3	GJA1
Fkbp11	2.95309	FKBP11	51303	FK506 binding protein 11, 19 kDa			4	19843711-TableS1	Human Kidney Sallustio10 2134genes DiscriminatedARPCsFromRPTEC/MSC	GeneSigDB	4.389e-15	6.833e-12	6.365e-11	2.733e-11	59	1688			Pubmed	22984613	▀3 integrin in cardiac fibroblast is critical for extracellular matrix accumulation during pressure overload hypertrophy in mouse.	GeneRIF	0.02314	715.3	0.03002	0.3277	1	3	FN1
Cfdp1	2.94868	CFDP1	10428	craniofacial development protein 1			5	18535662-TableS1a	Mouse Lymphoma Wu08 1813genes	GeneSigDB	4.604e-14	5.735e-11	5.342e-10	2.868e-10	41	913			Pubmed	23359369	TGF▀-induced PI 3 kinase-dependent Mnk-1 activation is necessary for Ser-209 phosphorylation of eIF4E and mesangial cell hypertrophy.	Pubmed	0.02314	715.3	0.03002	0.3277	1	3	EIF4E
Cops3	2.93852	COPS3	8533	COP9 signalosome subunit 3			Show 45 more annotations												Pubmed	19391127	Leptin and endothelin-1 mediated increased extracellular matrix protein production and cardiomyocyte hypertrophy in diabetic heart disease.	GeneRIF	0.02314	715.3	0.03002	0.3277	1	3	FN1
D17Wsu104e	2.93326	C19orf10	56005	chromosome 19 open reading frame 10			14: Coexpression Atlas [Display Chart] 2910 annotations before applied cutoff / 20521 genes in category												Pubmed	12756585	Expression of p53, bcl-2 and growth hormone receptor in actinic keratosis, hypertrophic type.	GeneRIF	0.02314	715.3	0.03002	0.3277	1	3	TP53
Tsg101	2.92944	TSG101	7251	tumor susceptibility 101															Pubmed	19094982	Expression and tissue localization of beta-catenin, alpha-actinin and chondroitin sulfate proteoglycan 6 is modulated during rat and human left ventricular hypertrophy.	GeneRIF	0.02314	715.3	0.03002	0.3277	1	3	ACTN1
Polr2g	2.92639	POLR2G	5436	polymerase (RNA) II (DNA directed) polypeptide G				ID	Name	Source	pValue	FDR B&H	FDR B&Y	Bonferroni	Genes from Input	Genes in Annotation			Pubmed	20811150	Cardiac fibrosis in mice with hypertrophic cardiomyopathy is mediated by non-myocyte proliferation and requires Tgf-▀.	GeneRIF	0.02314	715.3	0.03002	0.3277	1	3	POSTN
0610037P05Rik	2.92604	FOPNL	123811	FGFR1OP N-terminal like			1	gudmap RNAseq e15.5 Mesangium 2500	gudmap RNAseq e15.5 Mesangium 2500	Gudmap RNAseq	1.704e-19	4.958e-16	4.241e-15	4.958e-16	74	1867			Pubmed	23151343	CKIP-1 inhibits cardiac hypertrophy by regulating class II histone deacetylase phosphorylation through recruiting PP2A.	GeneRIF	0.02314	715.3	0.03002	0.3277	1	3	PPP2CA
BC004004	2.92469	C6orf89	221477	chromosome 6 open reading frame 89			2	gudmap dev lower uro neuro e14.5 PelvicGanglion Sox10 1000	dev lower uro neuro e14.5 PelvicGanglion Sox10 top-relative-expression-ranked 1000	Gudmap Mouse ST 1.0	7.585e-19	1.104e-15	9.44e-15	2.207e-15	50	904			Pubmed	12401721	Activation of cyclin D1-Cdk4 and Cdk4-directed phosphorylation of RB protein in diabetic mesangial hypertrophy.	GeneRIF	0.02314	715.3	0.03002	0.3277	1	3	CDK4
2210013O21Rik	2.9176	ARL14EP	120534	ADP-ribosylation factor-like 14 effector protein			3	gudmap RNAseq e15.5 Mesangium 2500 K2	gudmap RNAseq e15.5 Mesangium 2500 K2	Gudmap RNAseq	3.41e-16	3.308e-13	2.829e-12	9.923e-13	56	1299			Pubmed	18258855	PICOT attenuates cardiac hypertrophy by disrupting calcineurin-NFAT signaling.	Pubmed	0.02314	715.3	0.03002	0.3277	1	3	CSRP2
Acta2	2.91615	ACTA2	59	actin, alpha 2, smooth muscle, aorta			4	GSM777067 500	Stromal Cells, St.31-38-44-.SLN, CD45- gp38- CD31- CD44-, Lymph Node, avg-2	Immgen.org, GSE15907	1.407e-13	8.689e-11	7.432e-10	4.095e-10	30	453			Pubmed	23271052	FHL2 prevents cardiac hypertrophy in mice with cardiac-specific deletion of ROCK2.	GeneRIF	0.02314	715.3	0.03002	0.3277	1	3	FHL2
2010003O02Rik	2.91435						5	facebase RNAseq e14.5 palate poster nasal Tgfbr2 WT 2500	facebase RNAseq e14.5 palate poster nasal Tgfbr2 WT 2500	Gudmap RNAseq	1.493e-13	8.689e-11	7.432e-10	4.345e-10	59	1641			Pubmed	11967266	The hypertrophic response in C2C12 myoblasts recruits the G1 cell cycle machinery.	Pubmed	0.02314	715.3	0.03002	0.3277	1	3	CDK4
Tgif1	2.91302	TGIF1	7050	TGFB-induced factor homeobox 1			Show 45 more annotations												Pubmed	11689889	Absence of pressure overload induced myocardial hypertrophy after conditional inactivation of Galphaq/Galpha11 in cardiomyocytes.	Pubmed	0.02314	715.3	0.03002	0.3277	1	3	GNA11
Msrb3	2.91151	MSRB3	253827	methionine sulfoxide reductase B3			15: Computational [Display Chart] 589 annotations before applied cutoff / 9399 genes in category												Pubmed	19490906	Activation of a HIF1alpha-PPARgamma axis underlies the integration of glycolytic and lipid anabolic pathways in pathologic cardiac hypertrophy.	GeneRIF	0.03073	950.1	0.03672	0.4008	1	4	HIF1A
Mrpl36	2.90455	MRPL36	64979	mitochondrial ribosomal protein L36															Pubmed	22351759	Runx2 protein stabilizes hypoxia-inducible factor-1a through competition with von Hippel-Lindau protein (pVHL) and stimulates angiogenesis in growth plate hypertrophic chondrocytes.	GeneRIF	0.03073	950.1	0.03672	0.4008	1	4	HIF1A
Mrpl28	2.90291	MRPL28	10573	mitochondrial ribosomal protein L28				ID	Name	Source	pValue	FDR B&H	FDR B&Y	Bonferroni	Genes from Input	Genes in Annotation			Pubmed	18689497	Inhibitor-2 prevents protein phosphatase 1-induced cardiac hypertrophy and mortality.	Pubmed	0.03073	950.1	0.03672	0.4008	1	4	PPP2CA
Zfp266	2.90208	ZNF266	10781	zinc finger protein 266			1	module 47	Genes in module 47	MSigDb: C4 - CM: Cancer Modules	1.125e-08	6.625e-06	4.609e-05	6.625e-06	20	216			Pubmed	21369867	EGFR trans-activation by urotensin II receptor is mediated by ▀-arrestin recruitment and confers cardioprotection in pressure overload-induced cardiac hypertrophy.	GeneRIF	0.03073	950.1	0.03672	0.4008	1	4	EGFR
Pigyl	2.90061	PIGY	84992	phosphatidylinositol glycan anchor biosynthesis, class Y			2	module 3	Genes in module 3	MSigDb: C4 - CM: Cancer Modules	1.175e-07	3.459e-05	0.0002406	6.918e-05	25	375			Pubmed	22327010	Expression of epidermal growth factors, erbBs, in the nasal mucosa of patients with chronic hypertrophic rhinitis.	GeneRIF	0.03073	950.1	0.03672	0.4008	1	4	EGFR
Pdlim3	2.89915	PDLIM3	27295	PDZ and LIM domain 3			3	MORF ATOX1	Neighborhood of ATOX1	MSigDb: C4 - CGN: Cancer Gene Neighborhood	1.764e-06	0.000279	0.001941	0.001039	10	73			Pubmed	22798525	Phosphorylation of smooth muscle 22a facilitates angiotensin II-induced ROS production via activation of the PKCd-P47phox axis through release of PKCd and actin dynamics and is associated with hypertrophy and hyperplasia of vascular smooth muscle cells in vitro and in vivo.	Pubmed	0.03073	950.1	0.03672	0.4008	1	4	TAGLN
Grb10	2.89647	GRB10	2887	growth factor receptor-bound protein 10			4	module 8	Genes in module 8	MSigDb: C4 - CM: Cancer Modules	1.895e-06	0.000279	0.001941	0.001116	24	406			Pubmed	23426372	Rheb (Ras homologue enriched in brain)-dependent mammalian target of rapamycin complex 1 (mTORC1) activation becomes indispensable for cardiac hypertrophic growth after early postnatal period.	GeneRIF	0.03073	950.1	0.03672	0.4008	1	4	EIF4EBP1
Sertad4	2.89604	SERTAD4	56256	SERTA domain containing 4			5	MORF RAB1A	Neighborhood of RAB1A	MSigDb: C4 - CGN: Cancer Gene Neighborhood	3.397e-06	0.0004002	0.002784	0.002001	15	181			Pubmed	23137868	Expression of epidermal growth factors and a tight junction protein in the nasal mucosa of patients with chronic hypertrophic rhinitis.	Pubmed	0.03827	1183	0.04377	0.4778	1	5	EGFR
Glb1	2.89298	GLB1	2720	galactosidase, beta 1			Show 26 more annotations												GO: Molecular Function	GO:0001055	RNA polymerase II activity		0.0002127	0.1599	0.117	0.8425	3	9	POLR2H,POLR2J,POLR2K
Dkk3	2.8794	DKK3	27122	dickkopf WNT signaling pathway inhibitor 3			16: MicroRNA [Display Chart] 2968 annotations before applied cutoff / 19844 genes in category												GO: Molecular Function	GO:0034062	RNA polymerase activity		0.000486	0.3655	0.117	0.8425	5	47	MED21,POLR2G,POLR2H,POLR2J,POLR2K
Zfp655	2.87555	ZNF655	79027	zinc finger protein 655															GO: Molecular Function	GO:0003899	DNA-directed RNA polymerase activity		0.000486	0.3655	0.117	0.8425	5	47	MED21,POLR2G,POLR2H,POLR2J,POLR2K
Ap2s1	2.87467	AP2S1	1175	adaptor-related protein complex 2, sigma 1 subunit				ID	Name	Source	pValue	FDR B&H	FDR B&Y	Bonferroni	Genes from Input	Genes in Annotation			GO: Molecular Function	GO:0005178	integrin binding		0.0006802	0.5115	0.117	0.8425	7	105	ITGB1BP1,ACTN1,PTPN2,SFRP2,FN1,EGFR,TSPAN4
Plod2	2.86241	PLOD2	5352	procollagen-lysine, 2-oxoglutarate 5-dioxygenase 2			1	hsa-miR-381:mirSVR highEffct	hsa-miR-381:mirSVR conserved highEffect-0.5	MicroRNA.org	7.58e-06	0.0225	0.1929	0.0225	41	1519			GO: Molecular Function	GO:0032403	protein complex binding		0.00264	1.985	0.2235	1	24	924	PLK2,HIF1A,MYH10,ENPP1,ITGB1BP1,ACTN1,NDUFA8,PTPN2,CRIPT,GNA11,UQCRFS1,SFRP2,FN1,UVSSA,CAPZA1,GRB10,PPP2CA,EGFR,VPS41,TSPAN4,CTSH,CTSK,CDK4,SMAD7
Ssu72	2.86006	SSU72	29101	SSU72 RNA polymerase II CTD phosphatase homolog (S. cerevisiae)			2	hsa-miR-300:mirSVR highEffct	hsa-miR-300:mirSVR conserved highEffect-0.5	MicroRNA.org	1.516e-05	0.0225	0.1929	0.045	40	1509			GO: Molecular Function	GO:0016504	peptidase activator activity		0.002744	2.064	0.2235	1	4	42	BAD,SFRP2,FN1,CTSH
5033414D02Rik	2.85427	PLGRKT	55848	plasminogen receptor, C-terminal lysine transmembrane protein			3	hsa-miR-4255:mirSVR lowEffct	hsa-miR-4255:mirSVR nonconserved lowEffect-0.1-0.5	MicroRNA.org	6.779e-05	0.0525	0.4501	0.2012	40	1613			GO: Molecular Function	GO:0003713	transcription coactivator activity		0.003088	2.322	0.2235	1	11	296	TSG101,C1orf85,MED21,TAF9,FHL2,COPS5,CREB3,USP16,GTF2A1,PDLIM1,MAML2
Fhl2	2.8461	FHL2	2274	four and a half LIM domains 2			4	hsa-miR-548m:mirSVR highEffct	hsa-miR-548m:mirSVR nonconserved highEffect-0.5	MicroRNA.org	7.076e-05	0.0525	0.4501	0.21	43	1788			GO: Molecular Function	GO:0046982	protein heterodimerization activity		0.00345	2.595	0.2235	1	15	484	HIF1A,BAD,EXT1,BNIP3,SUPT4H1,TAF9,FOXP2,RUNX1,TGFB3,GTF2A1,EGFR,GUCY1A3,GUCY1B3,PAFAH1B2,TP53
Med21	2.84425	MED21	9412	mediator complex subunit 21			5	hsa-miR-141:mirSVR highEffct	hsa-miR-141:mirSVR conserved highEffect-0.5	MicroRNA.org	0.000172	0.1021	0.8754	0.5105	39	1627			GO: Molecular Function	GO:0004551	nucleotide diphosphatase activity		0.004389	3.301	0.2235	1	3	24	ENPP1,CILP,RHOBTB3
Zwint	2.84186	ZWINT	11130	ZW10 interacting kinetochore protein			Show 45 more annotations												GO: Molecular Function	GO:0031369	translation initiation factor binding		0.004389	3.301	0.2235	1	3	24	POLR2G,EIF4E,EIF4EBP1
Mat2b	2.83988	MAT2B	27430	methionine adenosyltransferase II, beta			17: Drug [Display Chart] 10679 annotations before applied cutoff / 19434 genes in category												GO: Molecular Function	GO:0004383	guanylate cyclase activity		0.005149	3.872	0.2235	1	2	8	GUCY1A3,GUCY1B3
Snrpd1	2.82966	SNRPD1	6632	small nuclear ribonucleoprotein D1 polypeptide 16kDa															GO: Molecular Function	GO:0034713	type I transforming growth factor beta receptor binding		0.006559	4.932	0.2235	1	2	9	TGFB3,SMAD7
Clta	2.82477	CLTA	1211	clathrin, light chain A				ID	Name	Source	pValue	FDR B&H	FDR B&Y	Bonferroni	Genes from Input	Genes in Annotation			GO: Molecular Function	GO:0001968	fibronectin binding		0.00828	6.226	0.2235	1	3	30	SFRP2,TNC,CTSK
Tmem119	2.8227	TMEM119	338773	transmembrane protein 119			1	D004317	Doxorubicin	CTD	2.679e-09	2.861e-05	0.0002819	2.861e-05	43	1195			GO: Molecular Function	GO:0017147	Wnt-protein binding		0.00828	6.226	0.2235	1	3	30	CTHRC1,SFRP2,FRZB
Egfr	2.82189	EGFR	1956	epidermal growth factor receptor			2	C023036	perfluorooctanoic acid	CTD	1.309e-08	6.99e-05	0.0006887	0.0001398	46	1405			GO: Molecular Function	GO:0016779	nucleotidyltransferase activity		0.008575	6.448	0.2235	1	6	126	MED21,ZCCHC6,POLR2G,POLR2H,POLR2J,POLR2K
Pgam1	2.81214	PGAM1	5223	phosphoglycerate mutase 1 (brain)			3	C041786	palm oil	CTD	1.181e-07	0.0004202	0.004141	0.001261	49	1666			GO: Molecular Function	GO:0043422	protein kinase B binding		0.009838	7.398	0.2235	1	2	11	BAD,PPP2CA
Smad7	2.80939	SMAD7	4092	SMAD family member 7			4	D015127	9,10-Dimethyl-1,2-benzanthracene	CTD	3.188e-07	0.0007771	0.007657	0.003404	32	884			GO: Molecular Function	GO:0001948	glycoprotein binding		0.0107	8.047	0.2235	1	5	95	DNAJA2,CSNK1G1,VCL,EGFR,CTSK
Vps41	2.80772	VPS41	27072	vacuolar protein sorting 41 homolog (S. cerevisiae)			5	D008769	Methylnitronitrosoguanidine	CTD	3.638e-07	0.0007771	0.007657	0.003885	16	255			GO: Molecular Function	GO:0017166	vinculin binding		0.0117	8.797	0.2235	1	2	12	ACTN1,DLC1
Gps1	2.80665	GPS1	2873	G protein pathway suppressor 1			Show 45 more annotations												GO: Molecular Function	GO:0001054	RNA polymerase I activity		0.0117	8.797	0.2235	1	2	12	POLR2H,POLR2K
Aprt	2.80529	APRT	353	adenine phosphoribosyltransferase			18: Disease [Display Chart] 535 annotations before applied cutoff / 8028 genes in category												GO: Molecular Function	GO:0019843	rRNA binding		0.01172	8.81	0.2235	1	3	34	CIRBP,MRPL20,MRPL18
Mrpl4	2.80267	MRPL4	51073	mitochondrial ribosomal protein L4															GO: Molecular Function	GO:0005102	receptor binding		0.01326	9.971	0.2235	1	30	1405	HIF1A,ENPP1,ITGB1BP1,GAS6,ACTN1,MDK,PTN,WISP2,GJA1,PTPN2,PXDN,FER,CTHRC1,GNA11,ECI2,FHL2,CREB3,WIPI1,SFRP2,FN1,GRB10,SIVA1,TGFB3,PPP2CA,TIMP1,EGFR,TSPAN4,HSD17B10,TP53,SMAD7
Tmem98	2.79675	TMEM98	26022	transmembrane protein 98				ID	Name	Source	pValue	FDR B&H	FDR B&Y	Bonferroni	Genes from Input	Genes in Annotation			GO: Molecular Function	GO:0046983	protein dimerization activity		0.01329	9.992	0.2235	1	26	1172	HIF1A,ENPP1,NAGA,BAD,MECOM,TSG101,EXT1,ACTN1,BNIP3,SUPT4H1,DPY30,TAF9,CREB3,FOXP2,OLFML2B,POLR2J,VPS25,RUNX1,TGFB3,PPP2CA,GTF2A1,EGFR,GUCY1A3,GUCY1B3,PAFAH1B2,TP53
AK179349	2.79482						1	ctd:D002277	Carcinoma	CTD	4.174e-05	0.02204	0.1512	0.02233	11	161			GO: Molecular Function	GO:0004001	adenosine kinase activity		0.01397	10.5	0.2235	1	1	1	ADK
Hsd17b10	2.7947	HSD17B10	3028	hydroxysteroid (17-beta) dehydrogenase 10			2	ctd:D008325	Mammary Neoplasms, Experimental	CTD	8.241e-05	0.02204	0.1512	0.04409	10	144			GO: Molecular Function	GO:0008456	alpha-N-acetylgalactosaminidase activity		0.01397	10.5	0.2235	1	1	1	NAGA
Cd200	2.79155	CD200	4345	CD200 molecule			3	ctd:C562729	Esophageal Squamous Cell Carcinoma	CTD	0.0001496	0.02668	0.183	0.08003	6	52			GO: Molecular Function	GO:0070181	small ribosomal subunit rRNA binding		0.01397	10.5	0.2235	1	1	1	CIRBP
Cirbp	2.79045	CIRBP	1153	cold inducible RNA binding protein			4	ctd:D015674	Mammary Neoplasms, Animal	CTD	0.000287	0.03839	0.2634	0.1536	9	137			GO: Molecular Function	GO:0003921	GMP synthase activity		0.01397	10.5	0.2235	1	1	1	GMPS
Dlc1	2.77803	DLC1	10395	DLC1 Rho GTPase activating protein			5	ctd:D001022	Aortic Valve Insufficiency	CTD	0.0005681	0.04396	0.3016	0.304	3	11			GO: Molecular Function	GO:0032397	activating MHC class I receptor activity		0.01397	10.5	0.2235	1	1	1	CTSH
Atp6v1d	2.77565	ATP6V1D	51382	ATPase, H+ transporting, lysosomal 34kDa, V1 subunit D															GO: Molecular Function	GO:0008831	dTDP-4-dehydrorhamnose reductase activity		0.01397	10.5	0.2235	1	1	1	MAT2B
Blvrb	2.77361	BLVRB	645	biliverdin reductase B (flavin reductase (NADPH))															GO: Molecular Function	GO:0034722	gamma-glutamyl-peptidase activity		0.01397	10.5	0.2235	1	1	1	GGH
Rab10	2.77024	RAB10	10890	RAB10, member RAS oncogene family															GO: Molecular Function	GO:0031370	eukaryotic initiation factor 4G binding		0.01397	10.5	0.2235	1	1	1	EIF4E
Caprin1	2.76297	CAPRIN1	4076	cell cycle associated protein 1															GO: Molecular Function	GO:0002055	adenine binding		0.01397	10.5	0.2235	1	1	1	APRT
Scamp3	2.75855	SCAMP3	10067	secretory carrier membrane protein 3															GO: Molecular Function	GO:0047015	3-hydroxy-2-methylbutyryl-CoA dehydrogenase activity		0.01397	10.5	0.2235	1	1	1	HSD17B10
Dcun1d5	2.75486	DCUN1D5	84259	DCN1, defective in cullin neddylation 1, domain containing 5															GO: Molecular Function	GO:0005175	CD27 receptor binding		0.01397	10.5	0.2235	1	1	1	SIVA1
Atp6v1e1	2.74899	ATP6V1E1	529	ATPase, H+ transporting, lysosomal 31kDa, V1 subunit E1															GO: Molecular Function	GO:0003922	GMP synthase (glutamine-hydrolyzing) activity		0.01397	10.5	0.2235	1	1	1	GMPS
Maml2	2.74322	MAML2	84441	mastermind-like 2 (Drosophila)															GO: Molecular Function	GO:0010577	metalloenzyme activator activity		0.01397	10.5	0.2235	1	1	1	SFRP2
Sdf2	2.73933	SDF2	6388	stromal cell-derived factor 2															GO: Molecular Function	GO:0008112	nicotinamide N-methyltransferase activity		0.01397	10.5	0.2235	1	1	1	NNMT
Timm13	2.7357	TIMM13	26517	translocase of inner mitochondrial membrane 13 homolog (yeast)															GO: Molecular Function	GO:0008709	cholate 7-alpha-dehydrogenase activity		0.01397	10.5	0.2235	1	1	1	HSD17B10
Pdhb	2.73513	PDHB	5162	pyruvate dehydrogenase (lipoamide) beta															GO: Molecular Function	GO:0042602	riboflavin reductase (NADPH) activity		0.01397	10.5	0.2235	1	1	1	BLVRB
Palld	2.72626	PALLD	23022	palladin, cytoskeletal associated protein															GO: Molecular Function	GO:0046964	3'-phosphoadenosine 5'-phosphosulfate transmembrane transporter activity		0.01397	10.5	0.2235	1	1	1	SLC35B2
Tmbim4	2.72518	TMBIM4	51643	transmembrane BAX inhibitor motif containing 4															GO: Molecular Function	GO:0048270	methionine adenosyltransferase regulator activity		0.01397	10.5	0.2235	1	1	1	MAT2B
Tagln	2.72513	TAGLN	6876	transgelin															GO: Molecular Function	GO:0030283	testosterone dehydrogenase [NAD(P)] activity		0.01397	10.5	0.2235	1	1	1	HSD17B10
Naga	2.72446	NAGA	4668	N-acetylgalactosaminidase, alpha-															GO: Molecular Function	GO:0004482	mRNA (guanine-N7-)-methyltransferase activity		0.01397	10.5	0.2235	1	1	1	RNMT
Mecom	2.7221	MECOM	2122	MDS1 and EVI1 complex locus															GO: Molecular Function	GO:1990405	protein antigen binding		0.01397	10.5	0.2235	1	1	1	PPP2CA
Filip1l	2.71914	FILIP1L	11259	filamin A interacting protein 1-like															GO: Molecular Function	GO:0003999	adenine phosphoribosyltransferase activity		0.01397	10.5	0.2235	1	1	1	APRT
AK137033	2.71668																		GO: Molecular Function	GO:0018454	acetoacetyl-CoA reductase activity		0.01397	10.5	0.2235	1	1	1	HSD17B10
AK212603	2.71179																		GO: Molecular Function	GO:0030108	HLA-A specific activating MHC class I receptor activity		0.01397	10.5	0.2235	1	1	1	CTSH
Tspan4	2.71167	TSPAN4	7106	tetraspanin 4															GO: Molecular Function	GO:0008234	cysteine-type peptidase activity		0.01583	11.9	0.243	1	7	186	UFSP2,COPS5,PIGK,USP16,SENP6,CTSH,CTSK
Ppp2ca	2.71008	PPP2CA	5515	protein phosphatase 2, catalytic subunit, alpha isozyme															GO: Molecular Function	GO:0010576	metalloenzyme regulator activity		0.01584	11.91	0.243	1	2	14	SFRP2,TIMP1
Sh3pxd2b	2.70497	SH3PXD2B	285590	SH3 and PX domains 2B															GO: Molecular Function	GO:0015925	galactosidase activity		0.01811	13.62	0.2511	1	2	15	NAGA,GLB1
Dcakd	2.70379	DCAKD	79877	dephospho-CoA kinase domain containing															GO: Molecular Function	GO:0080025	phosphatidylinositol-3,5-bisphosphate binding		0.01811	13.62	0.2511	1	2	15	WIPI1,SH3PXD2B
Med10	2.69693	MED10	84246	mediator complex subunit 10															GO: Molecular Function	GO:0008307	structural constituent of muscle		0.01944	14.62	0.2511	1	3	41	TPM2,MYL9,PDLIM3
Ttyh2	2.69634	TTYH2	94015	tweety family member 2															GO: Molecular Function	GO:0048018	receptor agonist activity		0.0205	15.42	0.2511	1	2	16	GAS6,SFRP2
Slc16a2	2.69381	SLC16A2	6567	solute carrier family 16, member 2 (thyroid hormone transporter)															GO: Molecular Function	GO:0004177	aminopeptidase activity		0.02072	15.58	0.2511	1	3	42	C9orf3,CTSH,DNPEP
3110003A17Rik	2.68986	OSER1	51526	oxidative stress responsive serine-rich 1															GO: Molecular Function	GO:0019901	protein kinase binding		0.02228	16.76	0.2511	1	13	495	HIF1A,ITGB1BP1,ACTA2,BAD,PGAM1,RAB8A,PTPN2,FER,CCNH,TGIF1,PPP2CA,EGFR,TP53
Ext1	2.68559	EXT1	2131	exostosin glycosyltransferase 1															GO: Molecular Function	GO:0003735	structural constituent of ribosome		0.02248	16.9	0.2511	1	6	156	MRPL20,MRPL28,MRPS16,MRPL4,MRPL18,MRPL36
Setd2	2.68035	SETD2	29072	SET domain containing 2															GO: Molecular Function	GO:0019783	small conjugating protein-specific protease activity		0.02275	17.1	0.2511	1	4	77	UFSP2,COPS5,USP16,SENP6
Dhrs1	2.67903	DHRS1	115817	dehydrogenase/reductase (SDR family) member 1															GO: Molecular Function	GO:0004197	cysteine-type endopeptidase activity		0.02275	17.1	0.2511	1	4	77	PIGK,USP16,CTSH,CTSK
Mrps16	2.67848	MRPS16	51021	mitochondrial ribosomal protein S16															GO: Molecular Function	GO:0001056	RNA polymerase III activity		0.02303	17.32	0.2511	1	2	17	POLR2H,POLR2K
Slc35b2	2.67111	SLC35B2	347734	solute carrier family 35 (adenosine 3'-phospho 5'-phosphosulfate transporter), member B2															GO: Molecular Function	GO:0022884	macromolecule transmembrane transporter activity		0.02303	17.32	0.2511	1	2	17	TIMM23,SIDT2
Myh10	2.66894	MYH10	4628	myosin, heavy chain 10, non-muscle															GO: Molecular Function	GO:0019900	kinase binding		0.02356	17.72	0.2511	1	14	552	HIF1A,ITGB1BP1,ACTA2,BAD,PGAM1,RAB8A,PTPN2,FER,MOB4,CCNH,TGIF1,PPP2CA,EGFR,TP53
Phldb2	2.66432	PHLDB2	90102	pleckstrin homology-like domain, family B, member 2															GO: Molecular Function	GO:0019899	enzyme binding		0.02419	18.19	0.2511	1	30	1475	ATP6V1E1,HIF1A,ITGB1BP1,ACTA2,BAD,TIMM23,TSG101,PGAM1,RAB8A,PTPN2,BNIP3,DLC1,FER,ZNHIT1,MOB4,VCL,FN1,MAT2B,RHOBTB3,UVSSA,CCNH,TGIF1,PPP2CA,TIMP1,EGFR,ATP6AP2,SNRPD3,UBE2W,TP53,SMAD7
Vps25	2.65478	VPS25	84313	vacuolar protein sorting 25 homolog (S. cerevisiae)															GO: Molecular Function	GO:0000989	transcription factor binding transcription factor activity		0.02453	18.45	0.2511	1	14	555	HIF1A,TSG101,C1orf85,MED21,TAF9,FHL2,COPS5,CREB3,MED10,USP16,TGIF1,GTF2A1,PDLIM1,MAML2
Pigs	2.65305	PIGS	94005	phosphatidylinositol glycan anchor biosynthesis, class S															GO: Molecular Function	GO:0030545	receptor regulator activity		0.02484	18.68	0.2511	1	3	45	GAS6,PXDN,SFRP2
Ndufa8	2.65143	NDUFA8	4702	NADH dehydrogenase (ubiquinone) 1 alpha subcomplex, 8, 19kDa															GO: Molecular Function	GO:0000988	protein binding transcription factor activity		0.02587	19.45	0.2511	1	14	559	HIF1A,TSG101,C1orf85,MED21,TAF9,FHL2,COPS5,CREB3,MED10,USP16,TGIF1,GTF2A1,PDLIM1,MAML2
Clk4	2.648	CLK4	57396	CDC-like kinase 4															GO: Molecular Function	GO:0043028	cysteine-type endopeptidase regulator activity involved in apoptotic process		0.02631	19.79	0.2511	1	3	46	BAD,GAS6,CTSH
Csnk1g1	2.64668	CSNK1G1	53944	casein kinase 1, gamma 1															GO: Molecular Function	GO:0000149	SNARE binding		0.02679	20.15	0.2511	1	4	81	SNAPIN,SNAP23,PTPN2,SCFD1
Fam18b	2.6453	TVP23B	51030	trans-golgi network vesicle protein 23 homolog B (S. cerevisiae)															GO: Molecular Function	GO:0044325	ion channel binding		0.02679	20.15	0.2511	1	4	81	ACTN1,GRINA,PPP2CA,PHPT1
Fam162a	2.64282	FAM162A	26355	family with sequence similarity 162, member A															GO: Molecular Function	GO:0004557	alpha-galactosidase activity		0.02774	20.86	0.2511	1	1	2	NAGA
Chchd1	2.64155	CHCHD1	118487	coiled-coil-helix-coiled-coil-helix domain containing 1															GO: Molecular Function	GO:0004618	phosphoglycerate kinase activity		0.02774	20.86	0.2511	1	1	2	PGK1
Ufsp2	2.64064	UFSP2	55325	UFM1-specific peptidase 2															GO: Molecular Function	GO:0004450	isocitrate dehydrogenase (NADP+) activity		0.02774	20.86	0.2511	1	1	2	IDH2
Ndufb2	2.64029	NDUFB2	4708	NADH dehydrogenase (ubiquinone) 1 beta subcomplex, 2, 8kDa															GO: Molecular Function	GO:0016403	dimethylargininase activity		0.02774	20.86	0.2511	1	1	2	DDAH1
Grina	2.63705	GRINA	2907	glutamate receptor, ionotropic, N-methyl D-aspartate-associated protein 1 (glutamate binding)															GO: Molecular Function	GO:0030617	transforming growth factor beta receptor, inhibitory cytoplasmic mediator activity		0.02774	20.86	0.2511	1	1	2	SMAD7
Pddc1	2.63229	PDDC1	347862	Parkinson disease 7 domain containing 1															GO: Molecular Function	GO:0004074	biliverdin reductase activity		0.02774	20.86	0.2511	1	1	2	BLVRB
Dpy30	2.63127	DPY30	84661	dpy-30 homolog (C. elegans)															GO: Molecular Function	GO:0047179	platelet-activating factor acetyltransferase activity		0.02774	20.86	0.2511	1	1	2	PAFAH1B2
Zc3h7a	2.63081	ZC3H7A	29066	zinc finger CCCH-type containing 7A															GO: Molecular Function	GO:0042328	heparan sulfate N-acetylglucosaminyltransferase activity		0.02774	20.86	0.2511	1	1	2	EXT1
Usp16	2.62898	USP16	10600	ubiquitin specific peptidase 16															GO: Molecular Function	GO:0051032	nucleic acid transmembrane transporter activity		0.02774	20.86	0.2511	1	1	2	SIDT2
Dnajc19	2.62824	DNAJC19	131118	DnaJ (Hsp40) homolog, subfamily C, member 19															GO: Molecular Function	GO:0050509	N-acetylglucosaminyl-proteoglycan 4-beta-glucuronosyltransferase activity		0.02774	20.86	0.2511	1	1	2	EXT1
Idh2	2.62652	IDH2	3418	isocitrate dehydrogenase 2 (NADP+), mitochondrial															GO: Molecular Function	GO:0004140	dephospho-CoA kinase activity		0.02774	20.86	0.2511	1	1	2	DCAKD
Ubr1	2.62326	UBR1	197131	ubiquitin protein ligase E3 component n-recognin 1															GO: Molecular Function	GO:0051033	RNA transmembrane transporter activity		0.02774	20.86	0.2511	1	1	2	SIDT2
Tmem248	2.62251	TMEM248	55069	transmembrane protein 248															GO: Molecular Function	GO:0050136	NADH dehydrogenase (quinone) activity		0.02782	20.92	0.2511	1	3	47	NDUFA8,NDUFB2,NDUFS4
Sfrp2	2.62212	SFRP2	6423	secreted frizzled-related protein 2															GO: Molecular Function	GO:0003954	NADH dehydrogenase activity		0.02782	20.92	0.2511	1	3	47	NDUFA8,NDUFB2,NDUFS4
Pafah1b2	2.6176	PAFAH1B2	5049	platelet-activating factor acetylhydrolase 1b, catalytic subunit 2 (30kDa)															GO: Molecular Function	GO:0008137	NADH dehydrogenase (ubiquinone) activity		0.02782	20.92	0.2511	1	3	47	NDUFA8,NDUFB2,NDUFS4
Dnaja2	2.61751	DNAJA2	10294	DnaJ (Hsp40) homolog, subfamily A, member 2															GO: Molecular Function	GO:0017025	TBP-class protein binding		0.02843	21.38	0.2511	1	2	19	PSMC2,GTF2A1
Myl9	2.61727	MYL9	10398	myosin, light chain 9, regulatory															GO: Molecular Function	GO:0030371	translation repressor activity		0.02843	21.38	0.2511	1	2	19	CIRBP,EIF4EBP1
Secisbp2l	2.60903	SECISBP2L	9728	SECIS binding protein 2-like															GO: Molecular Function	GO:0016491	oxidoreductase activity		0.02879	21.65	0.2511	1	17	733	PDHB,P4HA3,NDUFA8,NDUFB2,DHRS1,NDUFS4,BLVRB,PXDN,COX5A,UQCRFS1,PLOD2,SDHC,MAT2B,IDH2,MSRB3,LOX,HSD17B10
Ppp1r11	2.60816	PPP1R11	6992	protein phosphatase 1, regulatory (inhibitor) subunit 11															GO: Molecular Function	GO:0019903	protein phosphatase binding		0.02925	22	0.2511	1	5	123	BAD,FER,PPP2CA,EGFR,TP53
Mob4	2.60363	MOB4	25843	MOB family member 4, phocein															GO: Molecular Function	GO:0030971	receptor tyrosine kinase binding		0.02938	22.09	0.2511	1	3	48	GAS6,PTPN2,TP53
Hnrnpab	2.60038	HNRNPAB	3182	heterogeneous nuclear ribonucleoprotein A/B															GO: Molecular Function	GO:0061134	peptidase regulator activity		0.03039	22.86	0.2568	1	7	213	SERPINA3,BAD,GAS6,SFRP2,FN1,TIMP1,CTSH
Ggh	2.59884	GGH	8836	gamma-glutamyl hydrolase (conjugase, folylpolygammaglutamyl hydrolase)															GO: Molecular Function	GO:0008656	cysteine-type endopeptidase activator activity involved in apoptotic process		0.0313	23.54	0.259	1	2	20	BAD,CTSH
Klf3	2.59269	KLF3	51274	Kruppel-like factor 3 (basic)															GO: Molecular Function	GO:0003712	transcription cofactor activity		0.03277	24.64	0.259	1	13	523	TSG101,C1orf85,MED21,TAF9,FHL2,COPS5,CREB3,MED10,USP16,TGIF1,GTF2A1,PDLIM1,MAML2
Actn1	2.5897	ACTN1	87	actinin, alpha 1															GO: Molecular Function	GO:0047429	nucleoside-triphosphate diphosphatase activity		0.03428	25.78	0.259	1	2	21	ENPP1,RHOBTB3
Bad	2.58908	BAD	572	BCL2-associated agonist of cell death															GO: Molecular Function	GO:0031418	L-ascorbic acid binding		0.03428	25.78	0.259	1	2	21	P4HA3,PLOD2
Eif4e	2.58859	EIF4E	1977	eukaryotic translation initiation factor 4E															GO: Molecular Function	GO:0042813	Wnt-activated receptor activity		0.03428	25.78	0.259	1	2	21	SFRP2,FRZB
Hnrnpr	2.58809	HNRNPR	10236	heterogeneous nuclear ribonucleoprotein R															GO: Molecular Function	GO:0035035	histone acetyltransferase binding		0.03428	25.78	0.259	1	2	21	HIF1A,TP53
Olfml1	2.58804	OLFML1	283298	olfactomedin-like 1															GO: Molecular Function	GO:0016849	phosphorus-oxygen lyase activity		0.03428	25.78	0.259	1	2	21	GUCY1A3,GUCY1B3
Eln	2.58645	ELN	2006	elastin															GO: Molecular Function	GO:0004298	threonine-type endopeptidase activity		0.03428	25.78	0.259	1	2	21	PSMB4,PSMB7
Polr2h	2.58484	POLR2H	5437	polymerase (RNA) II (DNA directed) polypeptide H															GO: Molecular Function	GO:0070003	threonine-type peptidase activity		0.03428	25.78	0.259	1	2	21	PSMB4,PSMB7
Eif4ebp1	2.58382	EIF4EBP1	1978	eukaryotic translation initiation factor 4E binding protein 1															GO: Molecular Function	GO:0051879	Hsp90 protein binding		0.03737	28.1	0.259	1	2	22	HIF1A,GUCY1B3
Ptpn2	2.58362	PTPN2	5771	protein tyrosine phosphatase, non-receptor type 2															GO: Molecular Function	GO:0016864	intramolecular oxidoreductase activity, transposing S-S bonds		0.03737	28.1	0.259	1	2	22	ERP29,PIGK
Gna11	2.57848	GNA11	2767	guanine nucleotide binding protein (G protein), alpha 11 (Gq class)															GO: Molecular Function	GO:0003756	protein disulfide isomerase activity		0.03737	28.1	0.259	1	2	22	ERP29,PIGK
Immp1l	2.57754	IMMP1L	196294	IMP1 inner mitochondrial membrane peptidase-like (S. cerevisiae)															GO: Molecular Function	GO:0003743	translation initiation factor activity		0.03966	29.83	0.259	1	3	54	COPS5,EIF1AX,EIF4E
Adk	2.57143	ADK	132	adenosine kinase															GO: Molecular Function	GO:0016860	intramolecular oxidoreductase activity		0.03966	29.83	0.259	1	3	54	ERP29,ECI2,PIGK
Bnip3	2.57071	BNIP3	664	BCL2/adenovirus E1B 19kDa interacting protein 3															GO: Molecular Function	GO:0009975	cyclase activity		0.04056	30.5	0.259	1	2	23	GUCY1A3,GUCY1B3
Ypel5	2.56228	YPEL5	51646	yippee-like 5 (Drosophila)															GO: Molecular Function	GO:0016505	peptidase activator activity involved in apoptotic process		0.04056	30.5	0.259	1	2	23	BAD,CTSH
Xbp1	2.56214	XBP1	7494	X-box binding protein 1															GO: Molecular Function	GO:0004165	dodecenoyl-CoA delta-isomerase activity		0.04133	31.08	0.259	1	1	3	ECI2
Stra13	2.56135	STRA13	201254	stimulated by retinoic acid 13															GO: Molecular Function	GO:0015349	thyroid hormone transmembrane transporter activity		0.04133	31.08	0.259	1	1	3	SLC16A2
1110038B12Rik	2.56115																		GO: Molecular Function	GO:0004739	pyruvate dehydrogenase (acetyl-transferring) activity		0.04133	31.08	0.259	1	1	3	PDHB
Rhobtb3	2.55943	RHOBTB3	22836	Rho-related BTB domain containing 3															GO: Molecular Function	GO:0005152	interleukin-1 receptor antagonist activity		0.04133	31.08	0.259	1	1	3	PXDN
Tcn2	2.55891	TCN2	6948	transcobalamin II															GO: Molecular Function	GO:0002060	purine nucleobase binding		0.04133	31.08	0.259	1	1	3	APRT
Tmem29	2.55888	FAM156A	29057	family with sequence similarity 156, member A															GO: Molecular Function	GO:0008475	procollagen-lysine 5-dioxygenase activity		0.04133	31.08	0.259	1	1	3	PLOD2
Gucy1b3	2.55745	GUCY1B3	2983	guanylate cyclase 1, soluble, beta 3															GO: Molecular Function	GO:0045340	mercury ion binding		0.04133	31.08	0.259	1	1	3	FN1
Sdhc	2.55631	SDHC	6391	succinate dehydrogenase complex, subunit C, integral membrane protein, 15kDa															GO: Molecular Function	GO:0008097	5S rRNA binding		0.04133	31.08	0.259	1	1	3	MRPL18
Psmc2	2.55458	PSMC2	5701	proteasome (prosome, macropain) 26S subunit, ATPase, 2															GO: Molecular Function	GO:0050508	glucuronosyl-N-acetylglucosaminyl-proteoglycan 4-alpha-N-acetylglucosaminyltransferase activity		0.04133	31.08	0.259	1	1	3	EXT1
Itgb1bp1	2.55341	ITGB1BP1	9270	integrin beta 1 binding protein 1															GO: Molecular Function	GO:0050265	RNA uridylyltransferase activity		0.04133	31.08	0.259	1	1	3	ZCCHC6
Tmem242	2.55153	TMEM242	729515	transmembrane protein 242															GO: Molecular Function	GO:0016774	phosphotransferase activity, carboxyl group as acceptor		0.04133	31.08	0.259	1	1	3	PGK1
Senp6	2.54961	SENP6	26054	SUMO1/sentrin specific peptidase 6															GO: Molecular Function	GO:0035529	NADH pyrophosphatase activity		0.04133	31.08	0.259	1	1	3	ENPP1
Emc3	2.54788	EMC3	55831	ER membrane protein complex subunit 3															GO: Molecular Function	GO:0004719	protein-L-isoaspartate (D-aspartate) O-methyltransferase activity		0.04133	31.08	0.259	1	1	3	PCMT1
Uqcrfs1	2.54611	UQCRFS1	7386	ubiquinol-cytochrome c reductase, Rieske iron-sulfur polypeptide 1															GO: Molecular Function	GO:0048408	epidermal growth factor binding		0.04133	31.08	0.259	1	1	3	EGFR
Ap1m1	2.54596	AP1M1	8907	adaptor-related protein complex 1, mu 1 subunit															GO: Molecular Function	GO:0031826	type 2A serotonin receptor binding		0.04133	31.08	0.259	1	1	3	GNA11
Znhit1	2.54517	ZNHIT1	10467	zinc finger, HIT-type containing 1															GO: Molecular Function	GO:1901681	sulfur compound binding		0.04231	31.82	0.2614	1	7	229	ENPP1,MDK,PTN,ECI2,FN1,POSTN,LTBP2
2010111I01Rik	2.54455	C9orf3	84909	chromosome 9 open reading frame 3															GO: Molecular Function	GO:0070011	peptidase activity, acting on L-amino acid peptides		0.0424	31.89	0.2614	1	14	599	UFSP2,PSMB4,PSMB7,GGH,IMMP1L,COPS5,PIGK,USP16,C9orf3,ATP6AP2,SENP6,CTSH,CTSK,DNPEP
Ahsa2	2.54253	AHSA2	130872	AHA1, activator of heat shock 90kDa protein ATPase homolog 2 (yeast)															GO: Molecular Function	GO:0019905	syntaxin binding		0.04345	32.67	0.2638	1	3	56	SNAP23,PTPN2,SCFD1
Glod4	2.54207	GLOD4	51031	glyoxalase domain containing 4															GO: Molecular Function	GO:0005160	transforming growth factor beta receptor binding		0.04385	32.97	0.2638	1	2	24	TGFB3,SMAD7
Cks1b	2.54095	CKS1B	1163	CDC28 protein kinase regulatory subunit 1B															GO: Molecular Function	GO:0032266	phosphatidylinositol-3-phosphate binding		0.04385	32.97	0.2638	1	2	24	WIPI1,SH3PXD2B
Fn1	2.53509	FN1	2335	fibronectin 1															GO: Molecular Function	GO:0046906	tetrapyrrole binding		0.04924	37.03	0.2819	1	5	142	PXDN,SDHC,TCN2,GUCY1A3,GUCY1B3
Cript	2.53464	CRIPT	9419	cysteine-rich PDZ-binding protein															GO: Molecular Function	GO:0003779	actin binding		0.04936	37.12	0.2819	1	10	392	TPM2,MYH10,ACTN1,FER,TAGLN,VCL,CAPZA1,EGFR,STK38L,PALLD
Pigk	2.53205	PIGK	10026	phosphatidylinositol glycan anchor biosynthesis, class K															GO: Biological Process	GO:0006368	transcription elongation from RNA polymerase II promoter		2.632e-07	0.0009052	0.0009052	0.007894	10	84	HIF1A,SUPT4H1,TAF9,POLR2G,POLR2H,POLR2J,POLR2K,CCNH,GTF2A1,SETD2
Eci2	2.52598	ECI2	10455	enoyl-CoA delta isomerase 2															GO: Biological Process	GO:0006354	DNA-templated transcription, elongation		7.13e-06	0.02452	0.004904	0.04276	10	120	HIF1A,SUPT4H1,TAF9,POLR2G,POLR2H,POLR2J,POLR2K,CCNH,GTF2A1,SETD2
Arf5	2.52304	ARF5	381	ADP-ribosylation factor 5															GO: Biological Process	GO:0009719	response to endogenous stimulus		3.833e-05	0.1318	0.01526	0.133	39	1424	UBR1,SERPINA3,ATP6V1E1,ENPP1,ITGB1BP1,BAD,MECOM,KLF3,MDK,NREP,NDUFS4,RAB8A,GGH,GJA1,RAB10,PTPN2,ATP6V1D,FER,AK2,UQCRFS1,FHL2,NNMT,TNC,GRB10,RUNX1,APRT,TGFB3,TGIF1,PPP2CA,TIMP1,EGFR,LOX,EIF4E,EIF4EBP1,LTBP2,CTSH,TP53,CDK4,SMAD7
Ccdc25	2.52294	CCDC25	55246	coiled-coil domain containing 25															GO: Biological Process	GO:0046907	intracellular transport		4.003e-05	0.1377	0.01526	0.133	41	1532	SNAPIN,HIF1A,COPZ2,DNAJC19,ITGB1BP1,BAD,GAS6,SNAP23,TIMM23,TSG101,TRAPPC1,RAB8A,RAB10,AP2S1,BNIP3,DPY30,CLTA,IMMP1L,AP1M1,ERP29,SCFD1,SEC23A,CREB3,WIPI1,SFRP2,RHOBTB3,SIVA1,SCAMP3,VPS25,TGFB3,PPP2CA,SETD2,MRPL18,TIMM13,EGFR,SAR1B,EIF4E,VPS41,LTBP2,DCLK1,TP53
4933407H18Rik	2.52243	UVSSA	57654	UV-stimulated scaffold protein A															GO: Biological Process	GO:0044419	interspecies interaction between organisms		4.412e-05	0.1517	0.01526	0.133	26	787	SNAPIN,ATP6V1E1,RNMT,PSMB4,BAD,GAS6,PSMB7,PSMC2,TSG101,AP2S1,BNIP3,SUPT4H1,ATP6V1D,AP1M1,TAF9,CREB3,POLR2G,POLR2H,POLR2J,POLR2K,SIVA1,CCNH,GTF2A1,GUCY1A3,EIF4E,TP53
Pcmt1	2.52075	PCMT1	5110	protein-L-isoaspartate (D-aspartate) O-methyltransferase															GO: Biological Process	GO:0044403	symbiosis, encompassing mutualism through parasitism		4.412e-05	0.1517	0.01526	0.133	26	787	SNAPIN,ATP6V1E1,RNMT,PSMB4,BAD,GAS6,PSMB7,PSMC2,TSG101,AP2S1,BNIP3,SUPT4H1,ATP6V1D,AP1M1,TAF9,CREB3,POLR2G,POLR2H,POLR2J,POLR2K,SIVA1,CCNH,GTF2A1,GUCY1A3,EIF4E,TP53
Enpp1	2.52056	ENPP1	5167	ectonucleotide pyrophosphatase/phosphodiesterase 1															GO: Biological Process	GO:0006283	transcription-coupled nucleotide-excision repair		4.64e-05	0.1596	0.01526	0.133	6	47	UVSSA,POLR2G,POLR2H,POLR2J,POLR2K,CCNH
Snapin	2.51951	SNAPIN	23557	SNAP-associated protein															GO: Biological Process	GO:0034613	cellular protein localization		5.231e-05	0.1799	0.01526	0.133	35	1237	SNAPIN,COPZ2,DNAJC19,ITGB1BP1,BAD,GAS6,TIMM23,RAB8A,RAB10,AP2S1,ATP6V1D,CLTA,IMMP1L,AP1M1,CRIPT,ERP29,SEC23A,VCL,CREB3,KDELR3,WIPI1,SFRP2,SCAMP3,VPS25,TGFB3,PPP2CA,SH3PXD2B,TIMM13,FOPNL,EGFR,SAR1B,VPS41,LTBP2,TP53,SMAD7
Ak2	2.51768	AK2	204	adenylate kinase 2															GO: Biological Process	GO:1902582	single-organism intracellular transport		5.549e-05	0.1908	0.01526	0.133	36	1292	SNAPIN,HIF1A,DNAJC19,ITGB1BP1,BAD,GAS6,SNAP23,TIMM23,TSG101,TRAPPC1,RAB8A,RAB10,BNIP3,DPY30,CLTA,IMMP1L,AP1M1,SCFD1,SEC23A,CREB3,WIPI1,SFRP2,RHOBTB3,SIVA1,SCAMP3,VPS25,TGFB3,PPP2CA,MRPL18,TIMM13,EGFR,SAR1B,VPS41,LTBP2,DCLK1,TP53
Gmps	2.51533	GMPS	8833	guanine monphosphate synthase															GO: Biological Process	GO:0070727	cellular macromolecule localization		5.767e-05	0.1983	0.01526	0.133	35	1243	SNAPIN,COPZ2,DNAJC19,ITGB1BP1,BAD,GAS6,TIMM23,RAB8A,RAB10,AP2S1,ATP6V1D,CLTA,IMMP1L,AP1M1,CRIPT,ERP29,SEC23A,VCL,CREB3,KDELR3,WIPI1,SFRP2,SCAMP3,VPS25,TGFB3,PPP2CA,SH3PXD2B,TIMM13,FOPNL,EGFR,SAR1B,VPS41,LTBP2,TP53,SMAD7
Rab8a	2.51517	RAB8A	4218	RAB8A, member RAS oncogene family															GO: Biological Process	GO:0048193	Golgi vesicle transport		6.741e-05	0.2318	0.01656	0.1444	12	221	SNAP23,TRAPPC1,RAB8A,RAB10,CLTA,AP1M1,SCFD1,SEC23A,WIPI1,SCAMP3,SAR1B,VPS41
Foxp2	2.50703	FOXP2	93986	forkhead box P2															GO: Biological Process	GO:0044764	multi-organism cellular process		8.504e-05	0.2925	0.01876	0.1636	24	725	SNAPIN,RNMT,PSMB4,BAD,GAS6,PSMB7,PSMC2,TSG101,AP2S1,BNIP3,SUPT4H1,AP1M1,TAF9,CREB3,POLR2G,POLR2H,POLR2J,POLR2K,SIVA1,CCNH,GTF2A1,EIF4E,TSPAN6,TP53
Zcchc6	2.50309	ZCCHC6	79670	zinc finger, CCHC domain containing 6															GO: Biological Process	GO:0030198	extracellular matrix organization		0.0001086	0.3733	0.01876	0.1636	16	385	GAS6,ACTN1,MFAP4,PXDN,PLOD2,SFRP2,FN1,TNC,OLFML2B,TGFB3,POSTN,SH3PXD2B,TIMP1,LOX,ELN,CTSK
Sar1b	2.50222	SAR1B	51128	secretion associated, Ras related GTPase 1B															GO: Biological Process	GO:0023057	negative regulation of signaling		0.0001106	0.3803	0.01876	0.1636	29	979	UBR1,PLK2,HIF1A,ENPP1,ITGB1BP1,GAS6,MECOM,PTPN2,AP2S1,DLC1,PXDN,CLTA,CTHRC1,TAF9,SFRP2,CILP,GPS1,GRB10,GRINA,TGFB3,TGIF1,PPP2CA,PHPT1,EGFR,FRZB,TSPAN6,DKK3,TP53,SMAD7
Cdc16	2.50163	CDC16	8881	cell division cycle 16															GO: Biological Process	GO:0009968	negative regulation of signal transduction		0.0001113	0.3826	0.01876	0.1636	28	930	UBR1,HIF1A,ENPP1,ITGB1BP1,GAS6,MECOM,PTPN2,AP2S1,DLC1,PXDN,CLTA,CTHRC1,TAF9,SFRP2,CILP,GPS1,GRB10,GRINA,TGFB3,TGIF1,PPP2CA,PHPT1,EGFR,FRZB,TSPAN6,DKK3,TP53,SMAD7
																			GO: Biological Process	GO:0043062	extracellular structure organization		0.0001119	0.3847	0.01876	0.1636	16	386	GAS6,ACTN1,MFAP4,PXDN,PLOD2,SFRP2,FN1,TNC,OLFML2B,TGFB3,POSTN,SH3PXD2B,TIMP1,LOX,ELN,CTSK
																			GO: Biological Process	GO:0050434	positive regulation of viral transcription		0.0001141	0.3925	0.01876	0.1636	6	55	SUPT4H1,POLR2G,POLR2H,POLR2J,POLR2K,CCNH
																			GO: Biological Process	GO:0010648	negative regulation of cell communication		0.0001145	0.3939	0.01876	0.1636	29	981	UBR1,PLK2,HIF1A,ENPP1,ITGB1BP1,GAS6,MECOM,PTPN2,AP2S1,DLC1,PXDN,CLTA,CTHRC1,TAF9,SFRP2,CILP,GPS1,GRB10,GRINA,TGFB3,TGIF1,PPP2CA,PHPT1,EGFR,FRZB,TSPAN6,DKK3,TP53,SMAD7
																			GO: Biological Process	GO:0006367	transcription initiation from RNA polymerase II promoter		0.0001207	0.4152	0.01887	0.1646	11	200	TAF9,MED10,POLR2G,POLR2H,POLR2J,POLR2K,CCNH,TGIF1,GTF2A1,MAML2,SMAD7
																			GO: Biological Process	GO:0006289	nucleotide-excision repair		0.0001728	0.5941	0.0255	0.2223	7	84	UVSSA,POLR2G,POLR2H,POLR2J,POLR2K,CCNH,TP53
																			GO: Biological Process	GO:0016032	viral process		0.0001786	0.6141	0.0255	0.2223	23	714	SNAPIN,RNMT,PSMB4,BAD,GAS6,PSMB7,PSMC2,TSG101,AP2S1,BNIP3,SUPT4H1,AP1M1,TAF9,CREB3,POLR2G,POLR2H,POLR2J,POLR2K,SIVA1,CCNH,GTF2A1,EIF4E,TP53
																			GO: Biological Process	GO:0044209	AMP salvage		0.0001941	0.6676	0.0255	0.2223	2	2	ADK,APRT
																			GO: Biological Process	GO:0000082	G1/S transition of mitotic cell cycle		0.0002072	0.7126	0.0255	0.2223	12	249	PLK2,PSMB4,PSMB7,PSMC2,CKS1B,ZNF655,CCNH,EGFR,EIF4E,EIF4EBP1,TP53,CDK4
																			GO: Biological Process	GO:0033554	cellular response to stress		0.0002108	0.725	0.0255	0.2223	38	1489	HIF1A,STRA13,PSMB4,BAD,GAS6,PSMB7,PSMC2,MECOM,NREP,YIF1A,BNIP3,PXDN,FER,C19orf10,TAF9,COPS5,FAM162A,CREB3,KDELR3,WIPI1,SFRP2,TNC,UVSSA,GPS1,POLR2G,POLR2H,POLR2J,POLR2K,OSER1,XBP1,GRINA,USP16,CCNH,SETD2,EGFR,PAFAH1B2,UBE2W,TP53
																			GO: Biological Process	GO:0010388	cullin deneddylation		0.0002122	0.7299	0.0255	0.2223	3	9	COPS5,GPS1,COPS3
																			GO: Biological Process	GO:0044843	cell cycle G1/S phase transition		0.000215	0.7394	0.0255	0.2223	12	250	PLK2,PSMB4,PSMB7,PSMC2,CKS1B,ZNF655,CCNH,EGFR,EIF4E,EIF4EBP1,TP53,CDK4
																			GO: Biological Process	GO:0009725	response to hormone		0.0002258	0.7766	0.02589	0.2257	26	871	SERPINA3,ATP6V1E1,ENPP1,BAD,MDK,RAB8A,GGH,GJA1,RAB10,PTPN2,ATP6V1D,FER,AK2,UQCRFS1,FHL2,TNC,GRB10,APRT,TGFB3,TIMP1,EGFR,LOX,EIF4E,EIF4EBP1,CTSH,CDK4
																			GO: Biological Process	GO:0001503	ossification		0.0002682	0.9223	0.02904	0.2532	15	375	HIF1A,ENPP1,PSMC2,EXT1,PTN,GJA1,CTHRC1,FHL2,SFRP2,TNC,TMEM119,TGFB3,EGFR,CTSK,LRRC17
																			GO: Biological Process	GO:0015031	protein transport		0.0002836	0.9753	0.02904	0.2532	37	1457	SNAPIN,ATP6V1E1,COPZ2,SCAMP4,DNAJC19,ITGB1BP1,GAS6,SNAP23,TIMM23,TSG101,RAB8A,RAB10,YIF1A,AP2S1,ATP6V1D,CLTA,CCDC23,IMMP1L,AP1M1,ERP29,SCFD1,SEC23A,CREB3,KDELR3,SFRP2,SCAMP3,VPS25,ARF5,TGFB3,PPP2CA,TIMM13,EGFR,SAR1B,VPS41,LTBP2,PRAF2,TP53
																			GO: Biological Process	GO:0006886	intracellular protein transport		0.000286	0.9834	0.02904	0.2532	25	835	SNAPIN,COPZ2,DNAJC19,ITGB1BP1,GAS6,TIMM23,RAB10,AP2S1,CLTA,IMMP1L,AP1M1,ERP29,SEC23A,CREB3,SFRP2,SCAMP3,VPS25,TGFB3,PPP2CA,TIMM13,EGFR,SAR1B,VPS41,LTBP2,TP53
																			GO: Biological Process	GO:0045184	establishment of protein localization		0.0002871	0.9872	0.02904	0.2532	39	1567	SNAPIN,ATP6V1E1,COPZ2,SCAMP4,DNAJC19,ITGB1BP1,BAD,GAS6,SNAP23,TIMM23,TSG101,RAB8A,RAB10,YIF1A,AP2S1,ATP6V1D,CLTA,CCDC23,IMMP1L,AP1M1,CRIPT,ERP29,SCFD1,SEC23A,CREB3,KDELR3,SFRP2,SCAMP3,VPS25,ARF5,TGFB3,PPP2CA,TIMM13,EGFR,SAR1B,VPS41,LTBP2,PRAF2,TP53
																			GO: Biological Process	GO:0000338	protein deneddylation		0.0003001	1.032	0.02948	0.2571	3	10	COPS5,GPS1,COPS3
																			GO: Biological Process	GO:1901700	response to oxygen-containing compound		0.000365	1.255	0.0344	0.3	34	1314	UBR1,SERPINA3,ATP6V1E1,HIF1A,ENPP1,BAD,GAS6,KLF3,NDUFS4,RAB8A,GGH,GJA1,RAB10,PTPN2,BNIP3,PXDN,ATP6V1D,FER,TNC,OSER1,GRB10,SCAMP3,RUNX1,APRT,TGFB3,PPP2CA,SIDT2,PHPT1,TIMP1,EGFR,EIF4E,EIF4EBP1,CTSH,CDK4
																			GO: Biological Process	GO:0043902	positive regulation of multi-organism process		0.0003702	1.273	0.0344	0.3	7	95	BAD,SUPT4H1,POLR2G,POLR2H,POLR2J,POLR2K,CCNH
																			GO: Biological Process	GO:0001837	epithelial to mesenchymal transition		0.0003946	1.357	0.03472	0.3028	7	96	HIF1A,HNRNPAB,GJA1,SFRP2,TGFB3,PPP2CA,SMAD7
																			GO: Biological Process	GO:0035967	cellular response to topologically incorrect protein		0.0003946	1.357	0.03472	0.3028	7	96	YIF1A,C19orf10,CREB3,KDELR3,WIPI1,XBP1,UBE2W
																			GO: Biological Process	GO:0048771	tissue remodeling		0.0004039	1.389	0.03472	0.3028	9	159	HIF1A,ENPP1,GJA1,CTHRC1,TGFB3,FRZB,ELN,CTSK,TP53
																			GO: Biological Process	GO:0090200	positive regulation of release of cytochrome c from mitochondria		0.0004355	1.498	0.03622	0.3159	4	26	BAD,BNIP3,FAM162A,TP53
																			GO: Biological Process	GO:0051726	regulation of cell cycle		0.0004427	1.522	0.03622	0.3159	25	860	PLK2,PSMB4,BAD,GAS6,PSMB7,PSMC2,MECOM,TSG101,CKS1B,CDC123,CDC16,ZNF655,ZNHIT1,COPS5,CREB3,C6orf89,ZWINT,CCNH,PPP2CA,EGFR,EIF4E,EIF4EBP1,SENP6,TP53,CDK4
																			GO: Biological Process	GO:0048585	negative regulation of response to stimulus		0.0004709	1.619	0.03622	0.3159	30	1120	UBR1,HIF1A,ENPP1,ITGB1BP1,PSMB4,GAS6,MECOM,GJA1,PTPN2,AP2S1,DLC1,PXDN,CLTA,CTHRC1,TAF9,SFRP2,CILP,GPS1,GRB10,GRINA,TGFB3,TGIF1,PPP2CA,PHPT1,EGFR,FRZB,TSPAN6,DKK3,TP53,SMAD7
																			GO: Biological Process	GO:0042451	purine nucleoside biosynthetic process		0.0004757	1.636	0.03622	0.3159	7	99	DCAKD,SLC35B2,GMPS,ADK,AK2,MAT2B,APRT
																			GO: Biological Process	GO:0046129	purine ribonucleoside biosynthetic process		0.0004757	1.636	0.03622	0.3159	7	99	DCAKD,SLC35B2,GMPS,ADK,AK2,MAT2B,APRT
																			GO: Biological Process	GO:0019882	antigen processing and presentation		0.0004845	1.666	0.03622	0.3159	11	235	DCTN5,PSMB4,PSMB7,PSMC2,RAB10,AP2S1,CLTA,AP1M1,SEC23A,SAR1B,CTSH
																			GO: Biological Process	GO:0006352	DNA-templated transcription, initiation		0.0005021	1.727	0.03622	0.3159	11	236	TAF9,MED10,POLR2G,POLR2H,POLR2J,POLR2K,CCNH,TGIF1,GTF2A1,MAML2,SMAD7
																			GO: Biological Process	GO:0006984	ER-nucleus signaling pathway		0.0005055	1.739	0.03622	0.3159	7	100	YIF1A,C19orf10,CREB3,KDELR3,WIPI1,XBP1,TP53
																			GO: Biological Process	GO:0044342	type B pancreatic cell proliferation		0.0005389	1.853	0.03782	0.3298	3	12	BAD,ADK,SIDT2
																			GO: Biological Process	GO:0032268	regulation of cellular protein metabolic process		0.0005534	1.903	0.03806	0.3319	39	1620	PLK2,STRA13,ENPP1,ITGB1BP1,PSMB4,BAD,GAS6,PSMB7,PSMC2,NDUFS4,CIRBP,PTPN2,CKS1B,YIF1A,DLC1,CDC16,CCDC23,FER,C19orf10,TAF9,ZNHIT1,KDELR3,WIPI1,SFRP2,GPS1,POLR2G,XBP1,USP16,TGFB3,CCNH,PPP2CA,TIMP1,EGFR,EIF4E,EIF4EBP1,CAPRIN1,TP53,CDK4,SMAD7
																			GO: Biological Process	GO:0097252	oligodendrocyte apoptotic process		0.000577	1.984	0.03816	0.3328	2	3	GAS6,TP53
																			GO: Biological Process	GO:0043932	ossification involved in bone remodeling		0.000577	1.984	0.03816	0.3328	2	3	CTHRC1,TGFB3
																			GO: Biological Process	GO:0006892	post-Golgi vesicle-mediated transport		0.000604	2.077	0.03869	0.3374	7	103	SNAP23,RAB10,CLTA,AP1M1,SCFD1,WIPI1,SCAMP3
																			GO: Biological Process	GO:1901701	cellular response to oxygen-containing compound		0.000611	2.101	0.03869	0.3374	24	829	UBR1,ATP6V1E1,HIF1A,ENPP1,BAD,GAS6,KLF3,RAB8A,RAB10,PTPN2,BNIP3,PXDN,ATP6V1D,FER,TNC,OSER1,GRB10,APRT,PPP2CA,SIDT2,PHPT1,EGFR,EIF4E,EIF4EBP1
																			GO: Biological Process	GO:0032869	cellular response to insulin stimulus		0.0006188	2.128	0.03869	0.3374	11	242	ATP6V1E1,ENPP1,RAB8A,RAB10,PTPN2,ATP6V1D,FER,GRB10,APRT,EIF4E,EIF4EBP1
																			GO: Biological Process	GO:0048146	positive regulation of fibroblast proliferation		0.000647	2.225	0.03973	0.3465	5	50	GAS6,NDUFS4,TGIF1,EGFR,CDK4
																			GO: Biological Process	GO:1901652	response to peptide		0.0007112	2.446	0.04215	0.3675	16	456	SERPINA3,ATP6V1E1,ENPP1,KLF3,RAB8A,GGH,GJA1,RAB10,PTPN2,ATP6V1D,FER,GRB10,APRT,TIMP1,EIF4E,EIF4EBP1
																			GO: Biological Process	GO:0002478	antigen processing and presentation of exogenous peptide antigen		0.0007133	2.453	0.04215	0.3675	9	172	DCTN5,PSMB4,PSMB7,PSMC2,AP2S1,CLTA,AP1M1,SEC23A,SAR1B
																			GO: Biological Process	GO:0046782	regulation of viral transcription		0.0007231	2.487	0.04215	0.3675	6	77	SUPT4H1,POLR2G,POLR2H,POLR2J,POLR2K,CCNH
																			GO: Biological Process	GO:0019884	antigen processing and presentation of exogenous antigen		0.0008069	2.775	0.04625	0.4033	9	175	DCTN5,PSMB4,PSMB7,PSMC2,AP2S1,CLTA,AP1M1,SEC23A,SAR1B
																			GO: Biological Process	GO:0071495	cellular response to endogenous stimulus		0.0008349	2.871	0.04683	0.4084	27	1002	UBR1,ATP6V1E1,ENPP1,ITGB1BP1,BAD,MECOM,KLF3,NREP,RAB8A,RAB10,PTPN2,ATP6V1D,FER,TNC,GRB10,RUNX1,APRT,TGFB3,TGIF1,PPP2CA,EGFR,EIF4E,EIF4EBP1,LTBP2,CTSH,TP53,SMAD7
																			GO: Biological Process	GO:0043069	negative regulation of programmed cell death		0.0008544	2.938	0.04683	0.4084	22	749	PLK2,HIF1A,PSMB4,BAD,GAS6,PSMB7,PSMC2,MECOM,MDK,TSC22D1,BNIP3,CFDP1,TAF9,FHL2,SFRP2,FN1,TGFB3,TIMP1,EGFR,TMBIM4,CTSH,TP53
																			GO: Biological Process	GO:0032868	response to insulin		0.0008624	2.966	0.04683	0.4084	12	292	ATP6V1E1,ENPP1,RAB8A,GGH,RAB10,PTPN2,ATP6V1D,FER,GRB10,APRT,EIF4E,EIF4EBP1
																			GO: Biological Process	GO:0046033	AMP metabolic process		0.0008733	3.003	0.04683	0.4084	3	14	ADK,AK2,APRT
																			GO: Biological Process	GO:0048145	regulation of fibroblast proliferation		0.0008852	3.044	0.04683	0.4084	6	80	GAS6,NDUFS4,TGIF1,EGFR,TP53,CDK4
																			GO: Biological Process	GO:0006839	mitochondrial transport		0.0009471	3.257	0.04935	0.4303	9	179	DNAJC19,BAD,TIMM23,BNIP3,IMMP1L,SIVA1,MRPL18,TIMM13,TP53
																			GO: Biological Process	GO:0071310	cellular response to organic substance		0.0009744	3.351	0.04936	0.4304	42	1840	UBR1,ATP6V1E1,HIF1A,ENPP1,ITGB1BP1,BAD,GAS6,MECOM,KLF3,NREP,RAB8A,RAB10,PTPN2,YIF1A,AP2S1,PXDN,ATP6V1D,CLTA,FER,C19orf10,CREB3,KDELR3,WIPI1,FN1,TNC,XBP1,GRB10,RUNX1,APRT,TGFB3,TGIF1,PPP2CA,SIDT2,PHPT1,EGFR,EIF4E,EIF4EBP1,LTBP2,CTSH,UBE2W,TP53,SMAD7
																			GO: Biological Process	GO:0010771	negative regulation of cell morphogenesis involved in differentiation		0.0009809	3.373	0.04936	0.4304	4	32	ITGB1BP1,SFRP2,PPP2CA,SMAD7
																			GO: Biological Process	GO:0008104	protein localization		0.0009904	3.406	0.04936	0.4304	44	1957	SNAPIN,ATP6V1E1,COPZ2,SCAMP4,DNAJC19,ITGB1BP1,BAD,GAS6,SNAP23,TIMM23,TSG101,RAB8A,RAB10,YIF1A,AP2S1,ATP6V1D,CLTA,CCDC23,IMMP1L,AP1M1,CRIPT,ERP29,SCFD1,SEC23A,VCL,CREB3,KDELR3,WIPI1,SFRP2,SCAMP3,VPS25,ARF5,TGFB3,PPP2CA,SH3PXD2B,TIMM13,FOPNL,EGFR,SAR1B,VPS41,LTBP2,PRAF2,TP53,SMAD7
																			GO: Biological Process	GO:0048524	positive regulation of viral process		0.001008	3.466	0.04952	0.4318	6	82	SUPT4H1,POLR2G,POLR2H,POLR2J,POLR2K,CCNH
																			GO: Biological Process	GO:0048144	fibroblast proliferation		0.001074	3.693	0.05122	0.4467	6	83	GAS6,NDUFS4,TGIF1,EGFR,TP53,CDK4
																			GO: Biological Process	GO:0071333	cellular response to glucose stimulus		0.001074	3.693	0.05122	0.4467	6	83	HIF1A,BAD,GAS6,PPP2CA,SIDT2,PHPT1
																			GO: Biological Process	GO:0009888	tissue development		0.001101	3.787	0.05122	0.4467	41	1794	HIF1A,MYH10,ENPP1,ITGB1BP1,ACTA2,BAD,GAS6,MECOM,TSG101,EXT1,PGK1,HNRNPAB,PTN,GJA1,RAB10,DLC1,CTHRC1,GNA11,TAGLN,FHL2,VCL,SFRP2,FOXP2,TNC,XBP1,RUNX1,TGFB3,POSTN,TGIF1,PPP2CA,SETD2,SH3PXD2B,SIDT2,EGFR,ATP6AP2,FRZB,ELN,CTSH,TP53,LRRC17,SMAD7
																			GO: Biological Process	GO:0042455	ribonucleoside biosynthetic process		0.001102	3.791	0.05122	0.4467	7	114	DCAKD,SLC35B2,GMPS,ADK,AK2,MAT2B,APRT
																			GO: Biological Process	GO:0003104	positive regulation of glomerular filtration		0.001143	3.932	0.05199	0.4533	2	4	GAS6,GJA1
																			GO: Biological Process	GO:0016192	vesicle-mediated transport		0.001149	3.951	0.05199	0.4533	30	1184	SNAPIN,MYH10,COPZ2,ENPP1,GAS6,SNAP23,TSG101,ACTN1,ERGIC2,TRAPPC1,RAB8A,RAB10,YIF1A,AP2S1,CLTA,AP1M1,SCFD1,COPS5,SEC23A,VCL,KDELR3,WIPI1,FN1,RHOBTB3,SCAMP3,ARF5,TGFB3,TIMP1,SAR1B,VPS41
																			GO: Biological Process	GO:0016197	endosomal transport		0.001194	4.105	0.05293	0.4616	9	185	SNAPIN,TSG101,RAB10,DPY30,AP1M1,WIPI1,RHOBTB3,VPS25,DCLK1
																			GO: Biological Process	GO:0071331	cellular response to hexose stimulus		0.001216	4.182	0.05293	0.4616	6	85	HIF1A,BAD,GAS6,PPP2CA,SIDT2,PHPT1
																			GO: Biological Process	GO:0043434	response to peptide hormone		0.001291	4.439	0.05354	0.4669	15	437	SERPINA3,ATP6V1E1,ENPP1,RAB8A,GGH,GJA1,RAB10,PTPN2,ATP6V1D,FER,GRB10,APRT,TIMP1,EIF4E,EIF4EBP1
																			GO: Biological Process	GO:0071326	cellular response to monosaccharide stimulus		0.001292	4.444	0.05354	0.4669	6	86	HIF1A,BAD,GAS6,PPP2CA,SIDT2,PHPT1
																			GO: Biological Process	GO:0072655	establishment of protein localization to mitochondrion		0.001292	4.444	0.05354	0.4669	6	86	DNAJC19,BAD,TIMM23,IMMP1L,TIMM13,TP53
																			GO: Biological Process	GO:0034976	response to endoplasmic reticulum stress		0.001292	4.444	0.05354	0.4669	8	151	YIF1A,C19orf10,CREB3,KDELR3,WIPI1,XBP1,GRINA,TP53
																			GO: Biological Process	GO:0030968	endoplasmic reticulum unfolded protein response		0.001455	5.005	0.05958	0.5196	6	88	YIF1A,C19orf10,CREB3,KDELR3,WIPI1,XBP1
																			GO: Biological Process	GO:0034620	cellular response to unfolded protein		0.001543	5.305	0.06199	0.5406	6	89	YIF1A,C19orf10,CREB3,KDELR3,WIPI1,XBP1
																			GO: Biological Process	GO:0002070	epithelial cell maturation		0.001582	5.44	0.06199	0.5406	3	17	HIF1A,GJA1,XBP1
																			GO: Biological Process	GO:0071425	hematopoietic stem cell proliferation		0.001582	5.44	0.06199	0.5406	3	17	MECOM,SFRP2,RUNX1
																			GO: Biological Process	GO:0043066	negative regulation of apoptotic process		0.001597	5.492	0.06199	0.5406	21	736	PLK2,HIF1A,PSMB4,BAD,GAS6,PSMB7,PSMC2,MDK,TSC22D1,BNIP3,CFDP1,TAF9,FHL2,SFRP2,FN1,TGFB3,TIMP1,EGFR,TMBIM4,CTSH,TP53
																			GO: Biological Process	GO:0010822	positive regulation of mitochondrion organization		0.001604	5.518	0.06199	0.5406	5	61	BAD,BNIP3,FAM162A,SIVA1,TP53
																			GO: Biological Process	GO:0061024	membrane organization		0.001627	5.595	0.06217	0.5421	23	839	SNAPIN,MYH10,ITGB1BP1,BAD,GAS6,SNAP23,TSG101,RAB8A,GJA1,RAB10,AP2S1,BNIP3,CLTA,AP1M1,CRIPT,SEC23A,SIVA1,VPS25,PPP2CA,SH3PXD2B,EGFR,SAR1B,TP53
																			GO: Biological Process	GO:0048002	antigen processing and presentation of peptide antigen		0.001659	5.705	0.06269	0.5467	9	194	DCTN5,PSMB4,PSMB7,PSMC2,AP2S1,CLTA,AP1M1,SEC23A,SAR1B
																			GO: Biological Process	GO:0009163	nucleoside biosynthetic process		0.001712	5.887	0.06326	0.5517	7	123	DCAKD,SLC35B2,GMPS,ADK,AK2,MAT2B,APRT
																			GO: Biological Process	GO:0070585	protein localization to mitochondrion		0.001729	5.947	0.06326	0.5517	6	91	DNAJC19,BAD,TIMM23,IMMP1L,TIMM13,TP53
																			GO: Biological Process	GO:0030163	protein catabolic process		0.001757	6.042	0.0636	0.5546	19	642	UBR1,PLK2,PSMB4,PSMB7,PSMC2,TSG101,GJA1,BNIP3,CDC16,TAF9,XBP1,VPS25,USP16,PPP2CA,TIMP1,EGFR,CTSK,UBE2W,SMAD7
																			GO: Biological Process	GO:1901659	glycosyl compound biosynthetic process		0.001793	6.167	0.06366	0.5551	7	124	DCAKD,SLC35B2,GMPS,ADK,AK2,MAT2B,APRT
																			GO: Biological Process	GO:0006508	proteolysis		0.001843	6.337	0.06366	0.5551	33	1387	UBR1,SERPINA3,PLK2,UFSP2,PSMB4,BAD,GAS6,PSMB7,PSMC2,TSG101,GGH,DLC1,CDC16,IMMP1L,TAF9,COPS5,FAM162A,SFRP2,FN1,PIGK,XBP1,VPS25,USP16,PPP2CA,TIMP1,C9orf3,ATP6AP2,SENP6,CTSH,CTSK,UBE2W,SMAD7,DNPEP
																			GO: Biological Process	GO:0048762	mesenchymal cell differentiation		0.001865	6.415	0.06366	0.5551	8	160	HIF1A,HNRNPAB,GJA1,SFRP2,TGFB3,PPP2CA,FRZB,SMAD7
																			GO: Biological Process	GO:0085029	extracellular matrix assembly		0.001879	6.461	0.06366	0.5551	3	18	GAS6,MFAP4,LOX
																			GO: Biological Process	GO:0042518	negative regulation of tyrosine phosphorylation of Stat3 protein		0.001888	6.493	0.06366	0.5551	2	5	PTPN2,PPP2CA
																			GO: Biological Process	GO:0006166	purine ribonucleoside salvage		0.001888	6.493	0.06366	0.5551	2	5	ADK,APRT
																			GO: Biological Process	GO:0030091	protein repair		0.001888	6.493	0.06366	0.5551	2	5	MSRB3,PCMT1
																			GO: Biological Process	GO:0009896	positive regulation of catabolic process		0.001907	6.56	0.06369	0.5554	9	198	PLK2,HIF1A,BAD,GJA1,BNIP3,POLR2G,XBP1,PAFAH1B2,SMAD7
																			GO: Biological Process	GO:0016482	cytoplasmic transport		0.001976	6.794	0.06532	0.5696	24	904	SNAPIN,DNAJC19,GAS6,TIMM23,TSG101,TRAPPC1,RAB10,IMMP1L,AP1M1,SCFD1,SEC23A,CREB3,WIPI1,SFRP2,VPS25,TGFB3,PPP2CA,SETD2,MRPL18,TIMM13,EGFR,SAR1B,EIF4E,TP53
																			GO: Biological Process	GO:0019886	antigen processing and presentation of exogenous peptide antigen via MHC class II		0.00204	7.017	0.06683	0.5828	6	94	DCTN5,AP2S1,CLTA,AP1M1,SEC23A,SAR1B
																			GO: Biological Process	GO:0006987	activation of signaling protein activity involved in unfolded protein response		0.002129	7.323	0.06856	0.5979	5	65	YIF1A,C19orf10,KDELR3,WIPI1,XBP1
																			GO: Biological Process	GO:0043900	regulation of multi-organism process		0.002134	7.338	0.06856	0.5979	12	325	BAD,AP2S1,SUPT4H1,AP1M1,CREB3,POLR2G,POLR2H,POLR2J,POLR2K,CCNH,TIMP1,TSPAN6
																			GO: Biological Process	GO:0071322	cellular response to carbohydrate stimulus		0.002153	7.404	0.06856	0.5979	6	95	HIF1A,BAD,GAS6,PPP2CA,SIDT2,PHPT1
																			GO: Biological Process	GO:0032269	negative regulation of cellular protein metabolic process		0.002209	7.598	0.06971	0.6079	17	557	ENPP1,ITGB1BP1,PSMB4,PSMB7,PSMC2,CIRBP,PTPN2,CDC16,CCDC23,TAF9,SFRP2,GPS1,PPP2CA,TIMP1,EIF4EBP1,CAPRIN1,SMAD7
																			GO: Biological Process	GO:0060548	negative regulation of cell death		0.002295	7.892	0.07174	0.6256	22	810	PLK2,HIF1A,PSMB4,BAD,GAS6,PSMB7,PSMC2,MECOM,MDK,TSC22D1,BNIP3,CFDP1,TAF9,FHL2,SFRP2,FN1,TGFB3,TIMP1,EGFR,TMBIM4,CTSH,TP53
																			GO: Biological Process	GO:0031214	biomineral tissue development		0.002346	8.067	0.07268	0.6338	7	130	HIF1A,ENPP1,ITGB1BP1,GAS6,PTN,GJA1,TGFB3
																			GO: Biological Process	GO:0014020	primary neural tube formation		0.002392	8.227	0.07345	0.6405	6	97	HIF1A,DLC1,CTHRC1,SFRP2,TGIF1,SETD2
																			GO: Biological Process	GO:0032075	positive regulation of nuclease activity		0.002434	8.371	0.07408	0.646	5	67	YIF1A,C19orf10,KDELR3,WIPI1,XBP1
																			GO: Biological Process	GO:0090199	regulation of release of cytochrome c from mitochondria		0.002504	8.612	0.07493	0.6534	4	41	BAD,BNIP3,FAM162A,TP53
																			GO: Biological Process	GO:0002495	antigen processing and presentation of peptide antigen via MHC class II		0.002519	8.663	0.07493	0.6534	6	98	DCTN5,AP2S1,CLTA,AP1M1,SEC23A,SAR1B
																			GO: Biological Process	GO:0045333	cellular respiration		0.002528	8.695	0.07493	0.6534	8	168	PDHB,NDUFA8,NDUFB2,NDUFS4,COX5A,UQCRFS1,SDHC,IDH2
																			GO: Biological Process	GO:0007263	nitric oxide mediated signal transduction		0.002571	8.842	0.07493	0.6534	3	20	DDAH1,GUCY1A3,GUCY1B3
																			GO: Biological Process	GO:0035774	positive regulation of insulin secretion involved in cellular response to glucose stimulus		0.002571	8.842	0.07493	0.6534	3	20	HIF1A,BAD,PHPT1
																			GO: Biological Process	GO:0002504	antigen processing and presentation of peptide or polysaccharide antigen via MHC class II		0.002651	9.117	0.07649	0.667	6	99	DCTN5,AP2S1,CLTA,AP1M1,SEC23A,SAR1B
																			GO: Biological Process	GO:0071417	cellular response to organonitrogen compound		0.002714	9.333	0.07655	0.6675	15	472	UBR1,ATP6V1E1,ENPP1,BAD,KLF3,RAB8A,RAB10,PTPN2,ATP6V1D,FER,GRB10,APRT,EGFR,EIF4E,EIF4EBP1
																			GO: Biological Process	GO:1901653	cellular response to peptide		0.002735	9.404	0.07655	0.6675	12	335	ATP6V1E1,ENPP1,KLF3,RAB8A,RAB10,PTPN2,ATP6V1D,FER,GRB10,APRT,EIF4E,EIF4EBP1
																			GO: Biological Process	GO:0006903	vesicle targeting		0.002738	9.415	0.07655	0.6675	4	42	SNAP23,SEC23A,WIPI1,SAR1B
																			GO: Biological Process	GO:0010243	response to organonitrogen compound		0.00278	9.559	0.07693	0.6709	21	771	UBR1,SERPINA3,ATP6V1E1,ENPP1,BAD,KLF3,NDUFS4,RAB8A,GGH,GJA1,RAB10,PTPN2,ATP6V1D,FER,NNMT,GRB10,APRT,TIMP1,EGFR,EIF4E,EIF4EBP1
																			GO: Biological Process	GO:0044803	multi-organism membrane organization		0.002806	9.65	0.07693	0.6709	2	6	GAS6,TSG101
																			GO: Biological Process	GO:0008283	cell proliferation		0.002819	9.694	0.07693	0.6709	41	1887	HIF1A,MYH10,DNAJA2,ITGB1BP1,BAD,GAS6,MECOM,TSG101,NDUFS4,PTN,ADK,WISP2,GJA1,RAB10,PTPN2,CKS1B,TSC22D1,DLC1,CDC123,CDC16,CFDP1,FER,CTHRC1,ZNHIT1,CREB3,SFRP2,FOXP2,C6orf89,TNC,RUNX1,TGFB3,TGIF1,SIDT2,TIMP1,EGFR,FRZB,ELN,CTSH,TP53,LRRC17,CDK4
																			GO: Biological Process	GO:0035295	tube development		0.00293	10.07	0.07839	0.6836	18	622	HIF1A,ITGB1BP1,GJA1,DLC1,CTHRC1,SFRP2,FOXP2,TNC,TGFB3,TGIF1,SETD2,EGFR,LOX,ATP6AP2,EIF4E,EIF4EBP1,CTSH,SMAD7
																			GO: Biological Process	GO:0051247	positive regulation of protein metabolic process		0.002932	10.08	0.07839	0.6836	27	1094	PLK2,STRA13,PLGRKT,ITGB1BP1,PSMB4,BAD,GAS6,PSMB7,PSMC2,CIRBP,GJA1,YIF1A,DLC1,CDC16,C19orf10,KDELR3,WIPI1,SFRP2,POLR2G,XBP1,USP16,TGFB3,PPP2CA,EGFR,TP53,CDK4,SMAD7
																			GO: Biological Process	GO:0010719	negative regulation of epithelial to mesenchymal transition		0.002969	10.21	0.07839	0.6836	3	21	SFRP2,PPP2CA,SMAD7
																			GO: Biological Process	GO:0061178	regulation of insulin secretion involved in cellular response to glucose stimulus		0.002986	10.27	0.07839	0.6836	4	43	HIF1A,BAD,SIDT2,PHPT1
																			GO: Biological Process	GO:0042059	negative regulation of epidermal growth factor receptor signaling pathway		0.002986	10.27	0.07839	0.6836	4	43	PTPN2,AP2S1,CLTA,EGFR
																			GO: Biological Process	GO:0042058	regulation of epidermal growth factor receptor signaling pathway		0.003137	10.79	0.08174	0.7128	5	71	PTPN2,AP2S1,CLTA,FER,EGFR
																			GO: Biological Process	GO:1901185	negative regulation of ERBB signaling pathway		0.003249	11.17	0.0839	0.7317	4	44	PTPN2,AP2S1,CLTA,EGFR
																			GO: Biological Process	GO:0032270	positive regulation of cellular protein metabolic process		0.003272	11.25	0.0839	0.7317	25	994	PLK2,STRA13,ITGB1BP1,PSMB4,BAD,GAS6,PSMB7,PSMC2,CIRBP,YIF1A,DLC1,CDC16,C19orf10,KDELR3,WIPI1,SFRP2,POLR2G,XBP1,USP16,TGFB3,PPP2CA,EGFR,TP53,CDK4,SMAD7
																			GO: Biological Process	GO:0042127	regulation of cell proliferation		0.003294	11.33	0.0839	0.7317	33	1439	HIF1A,DNAJA2,ITGB1BP1,BAD,GAS6,MECOM,TSG101,NDUFS4,PTN,ADK,WISP2,GJA1,PTPN2,TSC22D1,DLC1,CDC123,CFDP1,FER,CTHRC1,ZNHIT1,CREB3,SFRP2,FOXP2,TNC,RUNX1,TGFB3,TGIF1,TIMP1,EGFR,FRZB,CTSH,TP53,CDK4
																			GO: Biological Process	GO:0070167	regulation of biomineral tissue development		0.003334	11.46	0.0843	0.7351	5	72	HIF1A,ENPP1,GAS6,GJA1,TGFB3
																			GO: Biological Process	GO:0072089	stem cell proliferation		0.00341	11.73	0.08472	0.7388	7	139	HIF1A,MECOM,RAB10,SFRP2,FOXP2,RUNX1,TP53
																			GO: Biological Process	GO:0070848	response to growth factor		0.003429	11.79	0.08472	0.7388	19	682	HIF1A,ITGB1BP1,BAD,GAS6,MECOM,NREP,AP2S1,CLTA,FER,TNC,GRB10,RUNX1,TGFB3,TGIF1,PPP2CA,EGFR,LTBP2,TP53,SMAD7
																			GO: Biological Process	GO:0044772	mitotic cell cycle phase transition		0.003498	12.03	0.08472	0.7388	15	485	PLK2,PSMB4,PSMB7,PSMC2,RAB8A,CKS1B,CDC16,ZNF655,ZWINT,CCNH,EGFR,EIF4E,EIF4EBP1,TP53,CDK4
																			GO: Biological Process	GO:0032069	regulation of nuclease activity		0.003539	12.17	0.08472	0.7388	5	73	YIF1A,C19orf10,KDELR3,WIPI1,XBP1
																			GO: Biological Process	GO:0060429	epithelium development		0.003572	12.28	0.08472	0.7388	27	1110	HIF1A,ACTA2,BAD,MECOM,TSG101,PGK1,GJA1,RAB10,DLC1,CTHRC1,GNA11,TAGLN,VCL,SFRP2,FOXP2,TNC,XBP1,RUNX1,TGIF1,SETD2,SIDT2,EGFR,ATP6AP2,FRZB,CTSH,TP53,SMAD7
																			GO: Biological Process	GO:0071496	cellular response to external stimulus		0.00358	12.31	0.08472	0.7388	10	259	BAD,GAS6,GJA1,BNIP3,WIPI1,SFRP2,TNC,EGFR,PAFAH1B2,TP53
																			GO: Biological Process	GO:0001678	cellular glucose homeostasis		0.003724	12.81	0.08472	0.7388	6	106	HIF1A,BAD,GAS6,PPP2CA,SIDT2,PHPT1
																			GO: Biological Process	GO:0051352	negative regulation of ligase activity		0.003753	12.91	0.08472	0.7388	5	74	PSMB4,PSMB7,PSMC2,CDC16,SMAD7
																			GO: Biological Process	GO:1901184	regulation of ERBB signaling pathway		0.003753	12.91	0.08472	0.7388	5	74	PTPN2,AP2S1,CLTA,FER,EGFR
																			GO: Biological Process	GO:0051444	negative regulation of ubiquitin-protein transferase activity		0.003753	12.91	0.08472	0.7388	5	74	PSMB4,PSMB7,PSMC2,CDC16,SMAD7
																			GO: Biological Process	GO:0051248	negative regulation of protein metabolic process		0.003759	12.93	0.08472	0.7388	18	637	ENPP1,ITGB1BP1,PSMB4,PSMB7,PSMC2,CIRBP,PTPN2,CDC16,CCDC23,TAF9,SFRP2,GPS1,PPP2CA,TIMP1,EGFR,EIF4EBP1,CAPRIN1,SMAD7
																			GO: Biological Process	GO:0006091	generation of precursor metabolites and energy		0.003832	13.18	0.08472	0.7388	14	442	HIF1A,PDHB,ENPP1,NDUFA8,NDUFB2,PGAM1,PGK1,NDUFS4,COX5A,AK2,UQCRFS1,SDHC,GRB10,IDH2
																			GO: Biological Process	GO:0006362	transcription elongation from RNA polymerase I promoter		0.003873	13.32	0.08472	0.7388	3	23	POLR2H,POLR2K,CCNH
																			GO: Biological Process	GO:0048864	stem cell development		0.003883	13.35	0.08472	0.7388	10	262	HIF1A,HNRNPAB,GJA1,MED21,MED10,SFRP2,TGFB3,PPP2CA,SETD2,SMAD7
																			GO: Biological Process	GO:1902532	negative regulation of intracellular signal transduction		0.003888	13.37	0.08472	0.7388	12	350	UBR1,HIF1A,ITGB1BP1,MECOM,PTPN2,DLC1,TAF9,SFRP2,GPS1,GRINA,PPP2CA,TSPAN6
																			GO: Biological Process	GO:0060373	regulation of ventricular cardiac muscle cell membrane depolarization		0.003892	13.39	0.08472	0.7388	2	7	GJA1,SMAD7
																			GO: Biological Process	GO:0036005	response to macrophage colony-stimulating factor		0.003892	13.39	0.08472	0.7388	2	7	PTPN2,FER
																			GO: Biological Process	GO:0036006	cellular response to macrophage colony-stimulating factor stimulus		0.003892	13.39	0.08472	0.7388	2	7	PTPN2,FER
																			GO: Biological Process	GO:0006167	AMP biosynthetic process		0.003892	13.39	0.08472	0.7388	2	7	ADK,APRT
																			GO: Biological Process	GO:0048251	elastic fiber assembly		0.003892	13.39	0.08472	0.7388	2	7	MFAP4,LOX
																			GO: Biological Process	GO:0016255	attachment of GPI anchor to protein		0.003892	13.39	0.08472	0.7388	2	7	PIGK,PIGS
																			GO: Biological Process	GO:0045324	late endosome to vacuole transport		0.003892	13.39	0.08472	0.7388	2	7	SNAPIN,VPS25
																			GO: Biological Process	GO:0006412	translation		0.003936	13.54	0.08514	0.7424	16	540	CIRBP,COPS5,MRPL20,POLR2G,MRPL28,MRPS16,USP16,MRPL4,MRPL18,EGFR,EIF1AX,EIF4E,EIF4EBP1,MRPL36,CAPRIN1,CDK4
																			GO: Biological Process	GO:0051271	negative regulation of cellular component movement		0.003984	13.7	0.08564	0.7468	8	181	ITGB1BP1,ACTN1,DLC1,CCDC23,VCL,SFRP2,TIMP1,SMAD7
																			GO: Biological Process	GO:0044770	cell cycle phase transition		0.004221	14.52	0.09016	0.7863	15	495	PLK2,PSMB4,PSMB7,PSMC2,RAB8A,CKS1B,CDC16,ZNF655,ZWINT,CCNH,EGFR,EIF4E,EIF4EBP1,TP53,CDK4
																			GO: Biological Process	GO:0022904	respiratory electron transport chain		0.004271	14.69	0.09066	0.7906	6	109	NDUFA8,NDUFB2,NDUFS4,COX5A,UQCRFS1,SDHC
																			GO: Biological Process	GO:0035148	tube formation		0.004301	14.79	0.09075	0.7914	7	145	HIF1A,ITGB1BP1,DLC1,CTHRC1,SFRP2,TGIF1,SETD2
																			GO: Biological Process	GO:0009167	purine ribonucleoside monophosphate metabolic process		0.004397	15.12	0.09123	0.7955	14	449	ATP6V1E1,MYH10,ENPP1,BAD,PSMC2,NDUFA8,NDUFB2,NDUFS4,GMPS,ADK,AK2,RHOBTB3,APRT,CCNH
																			GO: Biological Process	GO:0008286	insulin receptor signaling pathway		0.004397	15.12	0.09123	0.7955	8	184	ATP6V1E1,ENPP1,PTPN2,ATP6V1D,FER,GRB10,EIF4E,EIF4EBP1
																			GO: Biological Process	GO:0035773	insulin secretion involved in cellular response to glucose stimulus		0.004459	15.34	0.09123	0.7955	4	48	HIF1A,BAD,SIDT2,PHPT1
																			GO: Biological Process	GO:0031331	positive regulation of cellular catabolic process		0.004466	15.36	0.09123	0.7955	7	146	PLK2,HIF1A,BAD,BNIP3,POLR2G,PAFAH1B2,SMAD7
																			GO: Biological Process	GO:0014031	mesenchymal cell development		0.004466	15.36	0.09123	0.7955	7	146	HIF1A,HNRNPAB,GJA1,SFRP2,TGFB3,PPP2CA,SMAD7
																			GO: Biological Process	GO:0009126	purine nucleoside monophosphate metabolic process		0.004483	15.42	0.09123	0.7955	14	450	ATP6V1E1,MYH10,ENPP1,BAD,PSMC2,NDUFA8,NDUFB2,NDUFS4,GMPS,ADK,AK2,RHOBTB3,APRT,CCNH
																			GO: Biological Process	GO:0010948	negative regulation of cell cycle process		0.004549	15.64	0.09202	0.8024	10	268	PLK2,PSMB4,PSMB7,PSMC2,CDC16,ZNF655,ZNHIT1,ZWINT,TP53,CDK4
																			GO: Biological Process	GO:0001841	neural tube formation		0.004667	16.05	0.09385	0.8184	6	111	HIF1A,DLC1,CTHRC1,SFRP2,TGIF1,SETD2
																			GO: Biological Process	GO:0051270	regulation of cellular component movement		0.004701	16.17	0.094	0.8197	18	651	HIF1A,ITGB1BP1,GAS6,ACTN1,GJA1,DLC1,CCDC23,FER,VCL,CREB3,SFRP2,FN1,PHPT1,TIMP1,EGFR,CTSH,TP53,SMAD7
																			GO: Biological Process	GO:0007346	regulation of mitotic cell cycle		0.0048	16.51	0.09449	0.824	13	406	PLK2,PSMB4,PSMB7,PSMC2,CDC123,CDC16,ZNF655,ZWINT,EGFR,EIF4E,EIF4EBP1,TP53,CDK4
																			GO: Biological Process	GO:0097345	mitochondrial outer membrane permeabilization		0.004803	16.52	0.09449	0.824	4	49	BAD,BNIP3,SIVA1,TP53
																			GO: Biological Process	GO:0035966	response to topologically incorrect protein		0.004808	16.54	0.09449	0.824	7	148	YIF1A,C19orf10,CREB3,KDELR3,WIPI1,XBP1,UBE2W
																			GO: Biological Process	GO:0022900	electron transport chain		0.004875	16.76	0.09467	0.8256	6	112	NDUFA8,NDUFB2,NDUFS4,COX5A,UQCRFS1,SDHC
																			GO: Biological Process	GO:0031397	negative regulation of protein ubiquitination		0.004875	16.76	0.09467	0.8256	6	112	PSMB4,PSMB7,PSMC2,CDC16,CCDC23,SMAD7
																			GO: Biological Process	GO:0060760	positive regulation of response to cytokine stimulus		0.004928	16.95	0.09467	0.8256	3	25	HIF1A,GAS6,TAF9
																			GO: Biological Process	GO:0006363	termination of RNA polymerase I transcription		0.004928	16.95	0.09467	0.8256	3	25	POLR2H,POLR2K,CCNH
																			GO: Biological Process	GO:0007167	enzyme linked receptor protein signaling pathway		0.005019	17.26	0.09498	0.8283	25	1028	ATP6V1E1,HIF1A,ENPP1,BAD,GAS6,MECOM,NREP,PTN,PTPN2,AP2S1,ATP6V1D,CLTA,FER,SFRP2,CILP,GRB10,TGFB3,TGIF1,PPP2CA,EGFR,EIF4E,EIF4EBP1,LTBP2,TP53,SMAD7
																			GO: Biological Process	GO:0032386	regulation of intracellular transport		0.0051	17.54	0.09498	0.8283	13	409	SNAPIN,ITGB1BP1,BAD,GAS6,SCFD1,CREB3,SFRP2,SIVA1,TGFB3,PPP2CA,SETD2,EGFR,TP53
																			GO: Biological Process	GO:0046060	dATP metabolic process		0.005142	17.68	0.09498	0.8283	2	8	ADK,AK2
																			GO: Biological Process	GO:0045719	negative regulation of glycogen biosynthetic process		0.005142	17.68	0.09498	0.8283	2	8	ENPP1,GRB10
																			GO: Biological Process	GO:2000270	negative regulation of fibroblast apoptotic process		0.005142	17.68	0.09498	0.8283	2	8	GAS6,CFDP1
																			GO: Biological Process	GO:0032261	purine nucleotide salvage		0.005142	17.68	0.09498	0.8283	2	8	ADK,APRT
																			GO: Biological Process	GO:1902686	mitochondrial outer membrane permeabilization involved in programmed cell death		0.005165	17.76	0.09498	0.8283	4	50	BAD,BNIP3,SIVA1,TP53
																			GO: Biological Process	GO:1902110	positive regulation of mitochondrial membrane permeability involved in apoptotic process		0.005165	17.76	0.09498	0.8283	4	50	BAD,BNIP3,SIVA1,TP53
																			GO: Biological Process	GO:0010952	positive regulation of peptidase activity		0.005359	18.43	0.09803	0.8548	7	151	BAD,DLC1,FAM162A,SFRP2,FN1,PPP2CA,CTSH
																			GO: Biological Process	GO:0045786	negative regulation of cell cycle		0.005404	18.59	0.09833	0.8575	12	365	PSMB4,GAS6,PSMB7,PSMC2,TSG101,CDC123,CDC16,ZNHIT1,CREB3,EGFR,TP53,CDK4
																			GO: Biological Process	GO:0009161	ribonucleoside monophosphate metabolic process		0.005626	19.35	0.1013	0.8836	14	462	ATP6V1E1,MYH10,ENPP1,BAD,PSMC2,NDUFA8,NDUFB2,NDUFS4,GMPS,ADK,AK2,RHOBTB3,APRT,CCNH
																			GO: Biological Process	GO:1901699	cellular response to nitrogen compound		0.005628	19.35	0.1013	0.8836	15	511	UBR1,ATP6V1E1,ENPP1,BAD,KLF3,RAB8A,RAB10,PTPN2,ATP6V1D,FER,GRB10,APRT,EGFR,EIF4E,EIF4EBP1
																			GO: Biological Process	GO:0035794	positive regulation of mitochondrial membrane permeability		0.005941	20.43	0.1064	0.928	4	52	BAD,BNIP3,SIVA1,TP53
																			GO: Biological Process	GO:0071375	cellular response to peptide hormone stimulus		0.006021	20.71	0.1067	0.9307	11	324	ATP6V1E1,ENPP1,RAB8A,RAB10,PTPN2,ATP6V1D,FER,GRB10,APRT,EIF4E,EIF4EBP1
																			GO: Biological Process	GO:0048863	stem cell differentiation		0.006021	20.71	0.1067	0.9307	11	324	HIF1A,HNRNPAB,GJA1,MED21,MED10,SFRP2,TGFB3,PPP2CA,SETD2,FRZB,SMAD7
																			GO: Biological Process	GO:0016050	vesicle organization		0.006165	21.2	0.1087	0.9481	7	155	SNAPIN,TSG101,RAB8A,AP2S1,AP1M1,SEC23A,SAR1B
																			GO: Biological Process	GO:0070482	response to oxygen levels		0.0063	21.66	0.1105	0.9639	10	281	HIF1A,BAD,BNIP3,SCFD1,PLOD2,FAM162A,TGFB3,PDLIM1,TP53,CDK4
																			GO: Biological Process	GO:0042493	response to drug		0.006452	22.19	0.1121	0.9773	13	421	BAD,GAS6,MDK,GGH,UQCRFS1,NNMT,SFRP2,XBP1,TGIF1,EGFR,LOX,TP53,CDK4
																			GO: Biological Process	GO:0044257	cellular protein catabolic process		0.006461	22.22	0.1121	0.9773	15	519	UBR1,PLK2,PSMB4,PSMB7,PSMC2,TSG101,BNIP3,CDC16,TAF9,XBP1,VPS25,USP16,CTSK,UBE2W,SMAD7
																			GO: Biological Process	GO:0034244	negative regulation of transcription elongation from RNA polymerase II promoter		0.00655	22.53	0.1121	0.9773	2	9	HIF1A,SUPT4H1
																			GO: Biological Process	GO:0042532	negative regulation of tyrosine phosphorylation of STAT protein		0.00655	22.53	0.1121	0.9773	2	9	PTPN2,PPP2CA
																			GO: Biological Process	GO:0010804	negative regulation of tumor necrosis factor-mediated signaling pathway		0.00655	22.53	0.1121	0.9773	2	9	GAS6,PTPN2
																			GO: Biological Process	GO:0043067	regulation of programmed cell death		0.006652	22.88	0.1132	0.9875	31	1392	PLK2,HIF1A,PSMB4,BAD,GAS6,PSMB7,PSMC2,MECOM,ACTN1,MDK,TSC22D1,BNIP3,DLC1,CFDP1,TAF9,FHL2,FAM162A,SFRP2,FN1,SIVA1,GRINA,TGFB3,PPP2CA,TIMP1,EGFR,PDCD5,FRZB,TMBIM4,CTSH,TP53,CDK4
																			GO: Biological Process	GO:0046849	bone remodeling		0.006756	23.23	0.1136	0.9909	5	85	ENPP1,GJA1,CTHRC1,TGFB3,CTSK
																			GO: Biological Process	GO:1902108	regulation of mitochondrial membrane permeability involved in apoptotic process		0.006792	23.36	0.1136	0.9909	4	54	BAD,BNIP3,SIVA1,TP53
																			GO: Biological Process	GO:0010717	regulation of epithelial to mesenchymal transition		0.006792	23.36	0.1136	0.9909	4	54	SFRP2,TGFB3,PPP2CA,SMAD7
																			GO: Biological Process	GO:0006361	transcription initiation from RNA polymerase I promoter		0.006806	23.41	0.1136	0.9909	3	28	POLR2H,POLR2K,CCNH
																			GO: Biological Process	GO:0009123	nucleoside monophosphate metabolic process		0.006869	23.62	0.1141	0.9951	14	473	ATP6V1E1,MYH10,ENPP1,BAD,PSMC2,NDUFA8,NDUFB2,NDUFS4,GMPS,ADK,AK2,RHOBTB3,APRT,CCNH
																			GO: Biological Process	GO:1901698	response to nitrogen compound		0.00694	23.87	0.1147	1	21	836	UBR1,SERPINA3,ATP6V1E1,ENPP1,BAD,KLF3,NDUFS4,RAB8A,GGH,GJA1,RAB10,PTPN2,ATP6V1D,FER,NNMT,GRB10,APRT,TIMP1,EGFR,EIF4E,EIF4EBP1
																			GO: Biological Process	GO:0030324	lung development		0.006978	24	0.1148	1	8	199	FOXP2,TNC,TGFB3,EGFR,LOX,EIF4E,EIF4EBP1,CTSH
																			GO: Biological Process	GO:0032940	secretion by cell		0.007015	24.12	0.1149	1	22	891	SNAPIN,HIF1A,MYH10,BAD,GAS6,SNAP23,ACTN1,RAB8A,GJA1,CCDC23,ERP29,SCFD1,COPS5,VCL,FN1,XBP1,RUNX1,TGFB3,SIDT2,PHPT1,TIMP1,LTBP2
																			GO: Biological Process	GO:0016485	protein processing		0.007067	24.3	0.1152	1	18	678	SERPINA3,PLK2,PLGRKT,BAD,GAS6,TSG101,DLC1,IMMP1L,TAF9,FAM162A,SFRP2,FN1,XBP1,PPP2CA,TIMP1,ATP6AP2,CTSH,SMAD7
																			GO: Biological Process	GO:0042593	glucose homeostasis		0.007184	24.71	0.116	1	8	200	HIF1A,BAD,GAS6,PTPN2,XBP1,PPP2CA,SIDT2,PHPT1
																			GO: Biological Process	GO:0033500	carbohydrate homeostasis		0.007184	24.71	0.116	1	8	200	HIF1A,BAD,GAS6,PTPN2,XBP1,PPP2CA,SIDT2,PHPT1
																			GO: Biological Process	GO:0034405	response to fluid shear stress		0.007514	25.84	0.1196	1	3	29	GJA1,TGFB3,SMAD7
																			GO: Biological Process	GO:0048199	vesicle targeting, to, from or within Golgi		0.007514	25.84	0.1196	1	3	29	SEC23A,WIPI1,SAR1B
																			GO: Biological Process	GO:0006099	tricarboxylic acid cycle		0.007514	25.84	0.1196	1	3	29	PDHB,SDHC,IDH2
																			GO: Biological Process	GO:0001836	release of cytochrome c from mitochondria		0.007719	26.55	0.1212	1	4	56	BAD,BNIP3,FAM162A,TP53
																			GO: Biological Process	GO:0006900	membrane budding		0.007719	26.55	0.1212	1	4	56	TSG101,AP2S1,SEC23A,SAR1B
																			GO: Biological Process	GO:0000904	cell morphogenesis involved in differentiation		0.007794	26.8	0.1218	1	21	845	HIF1A,MYH10,ITGB1BP1,EXT1,HNRNPAB,RAB8A,GJA1,RAB10,AP2S1,MYL9,CLTA,FER,SFRP2,FN1,TGFB3,PPP2CA,EGFR,FRZB,CAPRIN1,DCLK1,SMAD7
																			GO: Biological Process	GO:0030323	respiratory tube development		0.007829	26.92	0.1218	1	8	203	FOXP2,TNC,TGFB3,EGFR,LOX,EIF4E,EIF4EBP1,CTSH
																			GO: Biological Process	GO:0032785	negative regulation of DNA-templated transcription, elongation		0.008113	27.9	0.1229	1	2	10	HIF1A,SUPT4H1
																			GO: Biological Process	GO:0070874	negative regulation of glycogen metabolic process		0.008113	27.9	0.1229	1	2	10	ENPP1,GRB10
																			GO: Biological Process	GO:0070102	interleukin-6-mediated signaling pathway		0.008113	27.9	0.1229	1	2	10	PTPN2,FER
																			GO: Biological Process	GO:0015868	purine ribonucleotide transport		0.008113	27.9	0.1229	1	2	10	SLC35B2,GJA1
																			GO: Biological Process	GO:2000279	negative regulation of DNA biosynthetic process		0.008113	27.9	0.1229	1	2	10	GJA1,TP53
																			GO: Biological Process	GO:0051503	adenine nucleotide transport		0.008113	27.9	0.1229	1	2	10	SLC35B2,GJA1
																			GO: Biological Process	GO:0031929	TOR signaling		0.008213	28.24	0.1239	1	4	57	UBR1,HIF1A,GAS6,EIF4EBP1
																			GO: Biological Process	GO:0046627	negative regulation of insulin receptor signaling pathway		0.008265	28.42	0.1241	1	3	30	ENPP1,PTPN2,GRB10
																			GO: Biological Process	GO:0006626	protein targeting to mitochondrion		0.008726	30.01	0.1292	1	4	58	DNAJC19,TIMM23,IMMP1L,TIMM13
																			GO: Biological Process	GO:1901991	negative regulation of mitotic cell cycle phase transition		0.008755	30.11	0.1292	1	8	207	PLK2,PSMB4,PSMB7,PSMC2,CDC16,ZNF655,ZWINT,TP53
																			GO: Biological Process	GO:0001649	osteoblast differentiation		0.008755	30.11	0.1292	1	8	207	PSMC2,GJA1,CTHRC1,FHL2,SFRP2,TNC,TMEM119,LRRC17
																			GO: Biological Process	GO:0051604	protein maturation		0.009125	31.38	0.1336	1	18	696	SERPINA3,PLK2,PLGRKT,BAD,GAS6,TSG101,DLC1,IMMP1L,TAF9,FAM162A,SFRP2,FN1,XBP1,PPP2CA,TIMP1,ATP6AP2,CTSH,SMAD7
																			GO: Biological Process	GO:0021915	neural tube development		0.009128	31.39	0.1336	1	7	167	HIF1A,DLC1,CTHRC1,SFRP2,TGIF1,SETD2,ATP6AP2
																			GO: Biological Process	GO:0001843	neural tube closure		0.009367	32.21	0.1365	1	5	92	DLC1,CTHRC1,SFRP2,TGIF1,SETD2
																			GO: Biological Process	GO:0060606	tube closure		0.009789	33.66	0.1387	1	5	93	DLC1,CTHRC1,SFRP2,TGIF1,SETD2
																			GO: Biological Process	GO:0010821	regulation of mitochondrion organization		0.009789	33.66	0.1387	1	5	93	BAD,BNIP3,FAM162A,SIVA1,TP53
																			GO: Biological Process	GO:0032024	positive regulation of insulin secretion		0.009816	33.76	0.1387	1	4	60	HIF1A,BAD,GJA1,PHPT1
																			GO: Biological Process	GO:2001044	regulation of integrin-mediated signaling pathway		0.009825	33.79	0.1387	1	2	11	ITGB1BP1,TIMP1
																			GO: Biological Process	GO:0003093	regulation of glomerular filtration		0.009825	33.79	0.1387	1	2	11	GAS6,GJA1
																			GO: Biological Process	GO:0070208	protein heterotrimerization		0.009825	33.79	0.1387	1	2	11	C1QTNF6,PPP2CA
																			GO: Biological Process	GO:0035413	positive regulation of catenin import into nucleus		0.009825	33.79	0.1387	1	2	11	SFRP2,EGFR
																			GO: Biological Process	GO:0006506	GPI anchor biosynthetic process		0.009892	34.02	0.1387	1	3	32	PIGY,PIGK,PIGS
																			GO: Biological Process	GO:0051348	negative regulation of transferase activity		0.009968	34.28	0.1387	1	10	301	ITGB1BP1,PSMB4,PSMB7,PSMC2,CDC16,SFRP2,GPS1,PPP2CA,PHPT1,SMAD7
																			GO: Biological Process	GO:0060485	mesenchyme development		0.01002	34.47	0.1387	1	8	212	HIF1A,HNRNPAB,GJA1,SFRP2,TGFB3,PPP2CA,FRZB,SMAD7
																			GO: Biological Process	GO:1901988	negative regulation of cell cycle phase transition		0.01002	34.47	0.1387	1	8	212	PLK2,PSMB4,PSMB7,PSMC2,CDC16,ZNF655,ZWINT,TP53
																			GO: Biological Process	GO:0042981	regulation of apoptotic process		0.01004	34.54	0.1387	1	30	1376	PLK2,HIF1A,PSMB4,BAD,GAS6,PSMB7,PSMC2,ACTN1,MDK,TSC22D1,BNIP3,DLC1,CFDP1,TAF9,FHL2,FAM162A,SFRP2,FN1,SIVA1,GRINA,TGFB3,PPP2CA,TIMP1,EGFR,PDCD5,FRZB,TMBIM4,CTSH,TP53,CDK4
																			GO: Biological Process	GO:0030334	regulation of cell migration		0.01019	35.05	0.1387	1	15	547	HIF1A,ITGB1BP1,GAS6,DLC1,CCDC23,FER,VCL,CREB3,SFRP2,FN1,TIMP1,EGFR,CTSH,TP53,SMAD7
																			GO: Biological Process	GO:0051128	regulation of cellular component organization		0.01023	35.18	0.1387	1	36	1733	PLK2,MYH10,ENPP1,ITGB1BP1,BAD,GAS6,TSG101,WISP2,GJA1,AP2S1,BNIP3,DLC1,CDC16,CFDP1,FER,CRIPT,TAF9,ZNHIT1,FAM162A,CREB3,SFRP2,FN1,CAPZA1,SIVA1,TGFB3,PPP2CA,PHPT1,FRZB,EIF4EBP1,SENP6,ELN,STK38L,CAPRIN1,PALLD,TP53,SMAD7
																			GO: Biological Process	GO:0072522	purine-containing compound biosynthetic process		0.01031	35.44	0.1387	1	9	257	DCAKD,SLC35B2,GMPS,ADK,AK2,MAT2B,APRT,GUCY1A3,GUCY1B3
																			GO: Biological Process	GO:0019080	viral gene expression		0.01032	35.48	0.1387	1	7	171	TSG101,SUPT4H1,POLR2G,POLR2H,POLR2J,POLR2K,CCNH
																			GO: Biological Process	GO:0030336	negative regulation of cell migration		0.01032	35.48	0.1387	1	7	171	ITGB1BP1,DLC1,CCDC23,VCL,SFRP2,TIMP1,SMAD7
																			GO: Biological Process	GO:0008284	positive regulation of cell proliferation		0.01073	36.91	0.1387	1	20	816	HIF1A,DNAJA2,ITGB1BP1,BAD,GAS6,NDUFS4,PTN,ADK,TSC22D1,CDC123,FER,CTHRC1,SFRP2,FOXP2,TNC,TGIF1,TIMP1,EGFR,CTSH,CDK4
																			GO: Biological Process	GO:1900077	negative regulation of cellular response to insulin stimulus		0.01077	37.04	0.1387	1	3	33	ENPP1,PTPN2,GRB10
																			GO: Biological Process	GO:0043009	chordate embryonic development		0.01077	37.05	0.1387	1	17	655	HIF1A,MYH10,MECOM,EXT1,GJA1,DLC1,MED21,CTHRC1,SFRP2,COPS3,RUNX1,TGFB3,TGIF1,SETD2,EGFR,ATP6AP2,TP53
																			GO: Biological Process	GO:0045787	positive regulation of cell cycle		0.01099	37.79	0.1387	1	6	133	C6orf89,EGFR,EIF4E,EIF4EBP1,TP53,CDK4
																			GO: Biological Process	GO:0001838	embryonic epithelial tube formation		0.01099	37.79	0.1387	1	6	133	HIF1A,DLC1,CTHRC1,SFRP2,TGIF1,SETD2
																			GO: Biological Process	GO:0042176	regulation of protein catabolic process		0.01113	38.29	0.1387	1	8	216	PLK2,GJA1,TAF9,XBP1,PPP2CA,TIMP1,EGFR,SMAD7
																			GO: Biological Process	GO:0022603	regulation of anatomical structure morphogenesis		0.01134	39.01	0.1387	1	19	766	HIF1A,MYH10,DDAH1,ITGB1BP1,GJA1,BNIP3,DLC1,CFDP1,CTHRC1,SFRP2,FN1,FOXP2,RUNX1,TGFB3,TGIF1,PPP2CA,CTSH,CAPRIN1,SMAD7
																			GO: Biological Process	GO:0072175	epithelial tube formation		0.01137	39.11	0.1387	1	6	134	HIF1A,DLC1,CTHRC1,SFRP2,TGIF1,SETD2
																			GO: Biological Process	GO:0043409	negative regulation of MAPK cascade		0.01137	39.11	0.1387	1	6	134	ITGB1BP1,MECOM,PTPN2,SFRP2,GPS1,PPP2CA
																			GO: Biological Process	GO:0051603	proteolysis involved in cellular protein catabolic process		0.0114	39.2	0.1387	1	14	503	UBR1,PLK2,PSMB4,PSMB7,PSMC2,TSG101,CDC16,TAF9,XBP1,VPS25,USP16,CTSK,UBE2W,SMAD7
																			GO: Biological Process	GO:0046902	regulation of mitochondrial membrane permeability		0.01161	39.92	0.1387	1	4	63	BAD,BNIP3,SIVA1,TP53
																			GO: Biological Process	GO:2000146	negative regulation of cell motility		0.01161	39.93	0.1387	1	7	175	ITGB1BP1,DLC1,CCDC23,VCL,SFRP2,TIMP1,SMAD7
																			GO: Biological Process	GO:0006974	cellular response to DNA damage stimulus		0.01164	40.03	0.1387	1	18	714	STRA13,PSMB4,BAD,PSMB7,PSMC2,TAF9,SFRP2,UVSSA,POLR2G,POLR2H,POLR2J,POLR2K,USP16,CCNH,SETD2,EGFR,UBE2W,TP53
																			GO: Biological Process	GO:0051382	kinetochore assembly		0.01168	40.18	0.1387	1	2	12	STRA13,SENP6
																			GO: Biological Process	GO:0015865	purine nucleotide transport		0.01168	40.18	0.1387	1	2	12	SLC35B2,GJA1
																			GO: Biological Process	GO:0009113	purine nucleobase biosynthetic process		0.01168	40.18	0.1387	1	2	12	GMPS,APRT
																			GO: Biological Process	GO:0006505	GPI anchor metabolic process		0.01169	40.22	0.1387	1	3	34	PIGY,PIGK,PIGS
																			GO: Biological Process	GO:0001960	negative regulation of cytokine-mediated signaling pathway		0.01169	40.22	0.1387	1	3	34	GAS6,PTPN2,PXDN
																			GO: Biological Process	GO:0001666	response to hypoxia		0.01185	40.76	0.1387	1	9	263	HIF1A,BAD,BNIP3,SCFD1,PLOD2,FAM162A,TGFB3,PDLIM1,TP53
																			GO: Biological Process	GO:0051093	negative regulation of developmental process		0.01195	41.1	0.1387	1	18	716	PLK2,HIF1A,ENPP1,ITGB1BP1,GAS6,GJA1,PTPN2,BNIP3,MED21,MED10,SFRP2,TMEM176B,RUNX1,PPP2CA,FRZB,TP53,LRRC17,SMAD7
																			GO: Biological Process	GO:0031099	regeneration		0.01217	41.85	0.1387	1	6	136	GAS6,NREP,GJA1,NNMT,TNC,CDK4
																			GO: Biological Process	GO:0009792	embryo development ending in birth or egg hatching		0.0122	41.95	0.1387	1	17	664	HIF1A,MYH10,MECOM,EXT1,GJA1,DLC1,MED21,CTHRC1,SFRP2,COPS3,RUNX1,TGFB3,TGIF1,SETD2,EGFR,ATP6AP2,TP53
																			GO: Biological Process	GO:0090559	regulation of membrane permeability		0.01225	42.13	0.1387	1	4	64	BAD,BNIP3,SIVA1,TP53
																			GO: Biological Process	GO:0000902	cell morphogenesis		0.01231	42.32	0.1387	1	26	1165	HIF1A,MYH10,ITGB1BP1,EXT1,HNRNPAB,RAB8A,GJA1,RAB10,AP2S1,DLC1,MYL9,ATP6V1D,CLTA,CFDP1,FER,SFRP2,FN1,TGFB3,PPP2CA,SIDT2,FOPNL,EGFR,FRZB,CAPRIN1,DCLK1,SMAD7
																			GO: Biological Process	GO:0071363	cellular response to growth factor stimulus		0.01237	42.53	0.1387	1	17	665	HIF1A,ITGB1BP1,BAD,GAS6,MECOM,NREP,AP2S1,CLTA,GRB10,RUNX1,TGFB3,TGIF1,PPP2CA,EGFR,LTBP2,TP53,SMAD7
																			GO: Biological Process	GO:0051338	regulation of transferase activity		0.0124	42.63	0.1387	1	21	883	ITGB1BP1,PSMB4,BAD,GAS6,PSMB7,PSMC2,CKS1B,YIF1A,CDC16,C19orf10,KDELR3,WIPI1,SFRP2,GPS1,XBP1,TGFB3,CCNH,PPP2CA,PHPT1,EGFR,SMAD7
																			GO: Biological Process	GO:0070646	protein modification by small protein removal		0.0126	43.33	0.1387	1	5	99	COPS5,GPS1,COPS3,USP16,SENP6
																			GO: Biological Process	GO:0010508	positive regulation of autophagy		0.01266	43.54	0.1387	1	3	35	BAD,BNIP3,PAFAH1B2
																			GO: Biological Process	GO:0002009	morphogenesis of an epithelium		0.01291	44.4	0.1387	1	13	460	HIF1A,GJA1,RAB10,DLC1,CTHRC1,VCL,SFRP2,TNC,TGIF1,SETD2,EGFR,FRZB,CTSH
																			GO: Biological Process	GO:1901990	regulation of mitotic cell cycle phase transition		0.01298	44.63	0.1387	1	9	267	PLK2,PSMB4,PSMB7,PSMC2,CDC16,ZNF655,ZWINT,TP53,CDK4
																			GO: Biological Process	GO:0036293	response to decreased oxygen levels		0.01298	44.63	0.1387	1	9	267	HIF1A,BAD,BNIP3,SCFD1,PLOD2,FAM162A,TGFB3,PDLIM1,TP53
																			GO: Biological Process	GO:0010950	positive regulation of endopeptidase activity		0.01301	44.73	0.1387	1	6	138	BAD,DLC1,FAM162A,SFRP2,PPP2CA,CTSH
																			GO: Biological Process	GO:0007093	mitotic cell cycle checkpoint		0.01302	44.78	0.1387	1	7	179	PLK2,PSMB4,PSMB7,PSMC2,CDC16,ZWINT,TP53
																			GO: Biological Process	GO:0034332	adherens junction organization		0.01312	45.11	0.1387	1	5	100	ITGB1BP1,ACTN1,DLC1,VCL,SMAD7
																			GO: Biological Process	GO:0010941	regulation of cell death		0.0134	46.08	0.1387	1	31	1466	PLK2,HIF1A,PSMB4,BAD,GAS6,PSMB7,PSMC2,MECOM,ACTN1,MDK,TSC22D1,BNIP3,DLC1,CFDP1,TAF9,FHL2,FAM162A,SFRP2,FN1,SIVA1,GRINA,TGFB3,PPP2CA,TIMP1,EGFR,PDCD5,FRZB,TMBIM4,CTSH,TP53,CDK4
																			GO: Biological Process	GO:0006986	response to unfolded protein		0.01344	46.22	0.1387	1	6	139	YIF1A,C19orf10,CREB3,KDELR3,WIPI1,XBP1
																			GO: Biological Process	GO:0031399	regulation of protein modification process		0.01345	46.27	0.1387	1	28	1290	STRA13,ENPP1,ITGB1BP1,PSMB4,GAS6,PSMB7,PSMC2,NDUFS4,PTPN2,CKS1B,YIF1A,DLC1,CDC16,CCDC23,FER,C19orf10,ZNHIT1,KDELR3,WIPI1,SFRP2,GPS1,XBP1,TGFB3,CCNH,PPP2CA,EGFR,TP53,SMAD7
																			GO: Biological Process	GO:0030500	regulation of bone mineralization		0.0136	46.77	0.1387	1	4	66	HIF1A,ENPP1,GJA1,TGFB3
																			GO: Biological Process	GO:0006977	DNA damage response, signal transduction by p53 class mediator resulting in cell cycle arrest		0.0136	46.77	0.1387	1	4	66	PSMB4,PSMB7,PSMC2,TP53
																			GO: Biological Process	GO:0010954	positive regulation of protein processing		0.01365	46.94	0.1387	1	5	101	PLK2,PLGRKT,BAD,XBP1,SMAD7
																			GO: Biological Process	GO:0030282	bone mineralization		0.01365	46.94	0.1387	1	5	101	HIF1A,ENPP1,PTN,GJA1,TGFB3
																			GO: Biological Process	GO:0002066	columnar/cuboidal epithelial cell development		0.01367	47.02	0.1387	1	3	36	HIF1A,BAD,SIDT2
																			GO: Biological Process	GO:0034032	purine nucleoside bisphosphate metabolic process		0.01367	47.02	0.1387	1	3	36	DCAKD,ENPP1,SLC35B2
																			GO: Biological Process	GO:0033865	nucleoside bisphosphate metabolic process		0.01367	47.02	0.1387	1	3	36	DCAKD,ENPP1,SLC35B2
																			GO: Biological Process	GO:0033875	ribonucleoside bisphosphate metabolic process		0.01367	47.02	0.1387	1	3	36	DCAKD,ENPP1,SLC35B2
																			GO: Biological Process	GO:0071800	podosome assembly		0.01368	47.05	0.1387	1	2	13	SH3PXD2B,PALLD
																			GO: Biological Process	GO:0010803	regulation of tumor necrosis factor-mediated signaling pathway		0.01368	47.05	0.1387	1	2	13	GAS6,PTPN2
																			GO: Biological Process	GO:0009215	purine deoxyribonucleoside triphosphate metabolic process		0.01368	47.05	0.1387	1	2	13	ADK,AK2
																			GO: Biological Process	GO:0055015	ventricular cardiac muscle cell development		0.01368	47.05	0.1387	1	2	13	MYH10,FHL2
																			GO: Biological Process	GO:0043162	ubiquitin-dependent protein catabolic process via the multivesicular body sorting pathway		0.01368	47.05	0.1387	1	2	13	TSG101,VPS25
																			GO: Biological Process	GO:0010934	macrophage cytokine production		0.01368	47.05	0.1387	1	2	13	GAS6,TGFB3
																			GO: Biological Process	GO:0034349	glial cell apoptotic process		0.01368	47.05	0.1387	1	2	13	GAS6,TP53
																			GO: Biological Process	GO:0046031	ADP metabolic process		0.01368	47.05	0.1387	1	2	13	BAD,AK2
																			GO: Biological Process	GO:0044033	multi-organism metabolic process		0.01377	47.36	0.1387	1	7	181	TSG101,SUPT4H1,POLR2G,POLR2H,POLR2J,POLR2K,CCNH
																			GO: Biological Process	GO:0043903	regulation of symbiosis, encompassing mutualism through parasitism		0.01377	47.36	0.1387	1	7	181	BAD,SUPT4H1,POLR2G,POLR2H,POLR2J,POLR2K,CCNH
																			GO: Biological Process	GO:1902227	negative regulation of macrophage colony-stimulating factor signaling pathway		0.01396	48.01	0.1387	1	1	1	PTPN2
																			GO: Biological Process	GO:1902897	regulation of postsynaptic density protein 95 clustering		0.01396	48.01	0.1387	1	1	1	CRIPT
																			GO: Biological Process	GO:1902206	negative regulation of interleukin-2-mediated signaling pathway		0.01396	48.01	0.1387	1	1	1	PTPN2
																			GO: Biological Process	GO:1900142	negative regulation of oligodendrocyte apoptotic process		0.01396	48.01	0.1387	1	1	1	GAS6
																			GO: Biological Process	GO:0021502	neural fold elevation formation		0.01396	48.01	0.1387	1	1	1	HIF1A
																			GO: Biological Process	GO:1902232	regulation of positive thymic T cell selection		0.01396	48.01	0.1387	1	1	1	PTPN2
																			GO: Biological Process	GO:2000533	negative regulation of renal albumin absorption		0.01396	48.01	0.1387	1	1	1	GAS6
																			GO: Biological Process	GO:1990144	intrinsic apoptotic signaling pathway in response to hypoxia		0.01396	48.01	0.1387	1	1	1	BNIP3
																			GO: Biological Process	GO:0060096	serotonin secretion, neurotransmission		0.01396	48.01	0.1387	1	1	1	XBP1
																			GO: Biological Process	GO:0060156	milk ejection		0.01396	48.01	0.1387	1	1	1	GJA1
																			GO: Biological Process	GO:0061185	negative regulation of dermatome development		0.01396	48.01	0.1387	1	1	1	SFRP2
																			GO: Biological Process	GO:1900141	regulation of oligodendrocyte apoptotic process		0.01396	48.01	0.1387	1	1	1	GAS6
																			GO: Biological Process	GO:2000326	negative regulation of ligand-dependent nuclear receptor transcription coactivator activity		0.01396	48.01	0.1387	1	1	1	CREB3
																			GO: Biological Process	GO:0071247	cellular response to chromate		0.01396	48.01	0.1387	1	1	1	BAD
																			GO: Biological Process	GO:1902226	regulation of macrophage colony-stimulating factor signaling pathway		0.01396	48.01	0.1387	1	1	1	PTPN2
																			GO: Biological Process	GO:0021758	putamen development		0.01396	48.01	0.1387	1	1	1	FOXP2
																			GO: Biological Process	GO:0019694	alkanesulfonate metabolic process		0.01396	48.01	0.1387	1	1	1	EGFR
																			GO: Biological Process	GO:0060739	mesenchymal-epithelial cell signaling involved in prostate gland development		0.01396	48.01	0.1387	1	1	1	TNC
																			GO: Biological Process	GO:1902233	negative regulation of positive thymic T cell selection		0.01396	48.01	0.1387	1	1	1	PTPN2
																			GO: Biological Process	GO:1902824	positive regulation of late endosome to lysosome transport		0.01396	48.01	0.1387	1	1	1	SNAPIN
																			GO: Biological Process	GO:0035971	peptidyl-histidine dephosphorylation		0.01396	48.01	0.1387	1	1	1	PHPT1
																			GO: Biological Process	GO:0061467	basolateral protein localization		0.01396	48.01	0.1387	1	1	1	RAB10
																			GO: Biological Process	GO:1902212	negative regulation of prolactin signaling pathway		0.01396	48.01	0.1387	1	1	1	PTPN2
																			GO: Biological Process	GO:0071307	cellular response to vitamin K		0.01396	48.01	0.1387	1	1	1	GAS6
																			GO: Biological Process	GO:0021757	caudate nucleus development		0.01396	48.01	0.1387	1	1	1	FOXP2
																			GO: Biological Process	GO:0097051	establishment of protein localization to endoplasmic reticulum membrane		0.01396	48.01	0.1387	1	1	1	RAB10
																			GO: Biological Process	GO:1902215	negative regulation of interleukin-4-mediated signaling pathway		0.01396	48.01	0.1387	1	1	1	PTPN2
																			GO: Biological Process	GO:1902205	regulation of interleukin-2-mediated signaling pathway		0.01396	48.01	0.1387	1	1	1	PTPN2
																			GO: Biological Process	GO:0071279	cellular response to cobalt ion		0.01396	48.01	0.1387	1	1	1	BNIP3
																			GO: Biological Process	GO:0060691	epithelial cell maturation involved in salivary gland development		0.01396	48.01	0.1387	1	1	1	XBP1
																			GO: Biological Process	GO:1902214	regulation of interleukin-4-mediated signaling pathway		0.01396	48.01	0.1387	1	1	1	PTPN2
																			GO: Biological Process	GO:0006175	dATP biosynthetic process		0.01396	48.01	0.1387	1	1	1	ADK
																			GO: Biological Process	GO:0034049	positive regulation of protein phosphatase type 2A activity		0.01396	48.01	0.1387	1	1	1	PPP2CA
																			GO: Biological Process	GO:0010232	vascular transport		0.01396	48.01	0.1387	1	1	1	GJA1
																			GO: Biological Process	GO:0070367	negative regulation of hepatocyte differentiation		0.01396	48.01	0.1387	1	1	1	FRZB
																			GO: Biological Process	GO:0046963	3'-phosphoadenosine 5'-phosphosulfate transport		0.01396	48.01	0.1387	1	1	1	SLC35B2
																			GO: Biological Process	GO:1902559	3'-phospho-5'-adenylyl sulfate transmembrane transport		0.01396	48.01	0.1387	1	1	1	SLC35B2
																			GO: Biological Process	GO:0009057	macromolecule catabolic process		0.01415	48.65	0.139	1	24	1064	UBR1,PLK2,PSMB4,PSMB7,PSMC2,TSG101,GJA1,BNIP3,GLB1,CDC16,TAF9,ZCCHC6,POLR2G,XBP1,VPS25,USP16,CCNH,PPP2CA,TIMP1,EGFR,EIF4E,CTSK,UBE2W,SMAD7
																			GO: Biological Process	GO:0051438	regulation of ubiquitin-protein transferase activity		0.01419	48.81	0.139	1	5	102	PSMB4,PSMB7,PSMC2,CDC16,SMAD7
																			GO: Biological Process	GO:0060541	respiratory system development		0.01431	49.2	0.139	1	8	226	FOXP2,TNC,TGFB3,EGFR,LOX,EIF4E,EIF4EBP1,CTSH
																			GO: Biological Process	GO:0071560	cellular response to transforming growth factor beta stimulus		0.01431	49.2	0.139	1	8	226	MECOM,NREP,RUNX1,TGFB3,TGIF1,LTBP2,TP53,SMAD7
																			GO: Biological Process	GO:1902400	intracellular signal transduction involved in G1 DNA damage checkpoint		0.01431	49.21	0.139	1	4	67	PSMB4,PSMB7,PSMC2,TP53
																			GO: Biological Process	GO:0006888	ER to Golgi vesicle-mediated transport		0.01431	49.21	0.139	1	4	67	TRAPPC1,SCFD1,SEC23A,SAR1B
																			GO: Biological Process	GO:0051436	negative regulation of ubiquitin-protein ligase activity involved in mitotic cell cycle		0.01431	49.21	0.139	1	4	67	PSMB4,PSMB7,PSMC2,CDC16
																			GO: Biological Process	GO:0072431	signal transduction involved in mitotic G1 DNA damage checkpoint		0.01431	49.21	0.139	1	4	67	PSMB4,PSMB7,PSMC2,TP53
																			GO: Biological Process	GO:0090287	regulation of cellular response to growth factor stimulus		0.01455	50.04	0.1402	1	7	183	HIF1A,MECOM,NREP,GRB10,TGFB3,TP53,SMAD7
																			GO: Biological Process	GO:0071559	response to transforming growth factor beta		0.01466	50.4	0.1402	1	8	227	MECOM,NREP,RUNX1,TGFB3,TGIF1,LTBP2,TP53,SMAD7
																			GO: Biological Process	GO:0017015	regulation of transforming growth factor beta receptor signaling pathway		0.01475	50.73	0.1402	1	5	103	MECOM,NREP,TGFB3,TP53,SMAD7
																			GO: Biological Process	GO:2000134	negative regulation of G1/S transition of mitotic cell cycle		0.01475	50.73	0.1402	1	5	103	PSMB4,PSMB7,PSMC2,ZNF655,TP53
																			GO: Biological Process	GO:0006664	glycolipid metabolic process		0.01475	50.73	0.1402	1	5	103	PIGY,NAGA,GLB1,PIGK,PIGS
																			GO: Biological Process	GO:1902807	negative regulation of cell cycle G1/S phase transition		0.01475	50.73	0.1402	1	5	103	PSMB4,PSMB7,PSMC2,ZNF655,TP53
																			GO: Biological Process	GO:0060759	regulation of response to cytokine stimulus		0.01475	50.73	0.1402	1	5	103	HIF1A,GAS6,PTPN2,PXDN,TAF9
																			GO: Biological Process	GO:0048729	tissue morphogenesis		0.0148	50.91	0.1402	1	15	572	HIF1A,GJA1,RAB10,DLC1,CTHRC1,VCL,SFRP2,TNC,RUNX1,TGIF1,SETD2,EGFR,FRZB,CTSH,SMAD7
																			GO: Biological Process	GO:0070613	regulation of protein processing		0.01502	51.64	0.1402	1	15	573	SERPINA3,PLK2,PLGRKT,BAD,GAS6,DLC1,TAF9,FAM162A,SFRP2,FN1,XBP1,PPP2CA,TIMP1,CTSH,SMAD7
																			GO: Biological Process	GO:1902402	signal transduction involved in mitotic DNA damage checkpoint		0.01504	51.73	0.1402	1	4	68	PSMB4,PSMB7,PSMC2,TP53
																			GO: Biological Process	GO:0072422	signal transduction involved in DNA damage checkpoint		0.01504	51.73	0.1402	1	4	68	PSMB4,PSMB7,PSMC2,TP53
																			GO: Biological Process	GO:0072401	signal transduction involved in DNA integrity checkpoint		0.01504	51.73	0.1402	1	4	68	PSMB4,PSMB7,PSMC2,TP53
																			GO: Biological Process	GO:1902403	signal transduction involved in mitotic DNA integrity checkpoint		0.01504	51.73	0.1402	1	4	68	PSMB4,PSMB7,PSMC2,TP53
																			GO: Biological Process	GO:0072413	signal transduction involved in mitotic cell cycle checkpoint		0.01504	51.73	0.1402	1	4	68	PSMB4,PSMB7,PSMC2,TP53
																			GO: Biological Process	GO:0045727	positive regulation of translation		0.01504	51.73	0.1402	1	4	68	CIRBP,POLR2G,USP16,CDK4
																			GO: Biological Process	GO:2000147	positive regulation of cell motility		0.01508	51.86	0.1402	1	10	321	HIF1A,ITGB1BP1,GAS6,FER,CREB3,FN1,PHPT1,EGFR,CTSH,TP53
																			GO: Biological Process	GO:1901987	regulation of cell cycle phase transition		0.01546	53.17	0.1421	1	9	275	PLK2,PSMB4,PSMB7,PSMC2,CDC16,ZNF655,ZWINT,TP53,CDK4
																			GO: Biological Process	GO:0006119	oxidative phosphorylation		0.0158	54.32	0.1421	1	4	69	NDUFA8,NDUFB2,NDUFS4,AK2
																			GO: Biological Process	GO:0009168	purine ribonucleoside monophosphate biosynthetic process		0.0158	54.32	0.1421	1	4	69	GMPS,ADK,AK2,APRT
																			GO: Biological Process	GO:0072395	signal transduction involved in cell cycle checkpoint		0.0158	54.32	0.1421	1	4	69	PSMB4,PSMB7,PSMC2,TP53
																			GO: Biological Process	GO:0009127	purine nucleoside monophosphate biosynthetic process		0.0158	54.32	0.1421	1	4	69	GMPS,ADK,AK2,APRT
																			GO: Biological Process	GO:2000269	regulation of fibroblast apoptotic process		0.01581	54.39	0.1421	1	2	14	GAS6,CFDP1
																			GO: Biological Process	GO:0051383	kinetochore organization		0.01581	54.39	0.1421	1	2	14	STRA13,SENP6
																			GO: Biological Process	GO:0043174	nucleoside salvage		0.01581	54.39	0.1421	1	2	14	ADK,APRT
																			GO: Biological Process	GO:0043173	nucleotide salvage		0.01581	54.39	0.1421	1	2	14	ADK,APRT
																			GO: Biological Process	GO:0042503	tyrosine phosphorylation of Stat3 protein		0.01583	54.43	0.1421	1	3	38	PTPN2,FER,PPP2CA
																			GO: Biological Process	GO:0060761	negative regulation of response to cytokine stimulus		0.01583	54.43	0.1421	1	3	38	GAS6,PTPN2,PXDN
																			GO: Biological Process	GO:0002474	antigen processing and presentation of peptide antigen via MHC class I		0.01591	54.73	0.1425	1	5	105	PSMB4,PSMB7,PSMC2,SEC23A,SAR1B
																			GO: Biological Process	GO:0031328	positive regulation of cellular biosynthetic process		0.01613	55.46	0.1441	1	32	1547	HIF1A,DDAH1,ITGB1BP1,MECOM,MDK,HNRNPAB,CIRBP,C1orf85,PTPN2,SUPT4H1,MED21,TAF9,FHL2,COPS5,CREB3,MED10,SFRP2,POLR2G,POLR2H,POLR2J,POLR2K,XBP1,RUNX1,USP16,TGFB3,CCNH,EGFR,GUCY1A3,MAML2,TP53,CDK4,SMAD7
																			GO: Biological Process	GO:0007050	cell cycle arrest		0.0165	56.74	0.146	1	8	232	PSMB4,GAS6,PSMB7,PSMC2,TSG101,CDC123,TP53,CDK4
																			GO: Biological Process	GO:0010906	regulation of glucose metabolic process		0.01652	56.81	0.146	1	5	106	ENPP1,BAD,PGAM1,PTPN2,GRB10
																			GO: Biological Process	GO:0071156	regulation of cell cycle arrest		0.01652	56.81	0.146	1	5	106	PSMB4,PSMB7,PSMC2,TP53,CDK4
																			GO: Biological Process	GO:0071260	cellular response to mechanical stimulus		0.01657	57	0.1462	1	4	70	BAD,GJA1,BNIP3,EGFR
																			GO: Biological Process	GO:0031398	positive regulation of protein ubiquitination		0.01676	57.62	0.1474	1	6	146	STRA13,PSMB4,PSMB7,PSMC2,CDC16,SMAD7
																			GO: Biological Process	GO:0019320	hexose catabolic process		0.01697	58.37	0.1489	1	3	39	BAD,PGAM1,GLB1
																			GO: Biological Process	GO:0051340	regulation of ligase activity		0.01714	58.93	0.1496	1	5	107	PSMB4,PSMB7,PSMC2,CDC16,SMAD7
																			GO: Biological Process	GO:0071456	cellular response to hypoxia		0.01714	58.93	0.1496	1	5	107	HIF1A,BAD,BNIP3,FAM162A,TP53
																			GO: Biological Process	GO:0006366	transcription from RNA polymerase II promoter		0.01721	59.18	0.1497	1	36	1797	HIF1A,RNMT,ITGB1BP1,MECOM,HNRNPAB,C1orf85,TSC22D1,SUPT4H1,MED21,TAF9,FHL2,ZNHIT1,COPS5,CREB3,MED10,SFRP2,POLR2G,POLR2H,POLR2J,POLR2K,XBP1,RUNX1,USP16,TGFB3,CCNH,TGIF1,PPP2CA,GTF2A1,SETD2,EGFR,SSU72,FRZB,MAML2,SNRPD3,TP53,SMAD7
																			GO: Biological Process	GO:0044265	cellular macromolecule catabolic process		0.01724	59.29	0.1497	1	20	856	UBR1,PLK2,PSMB4,PSMB7,PSMC2,TSG101,BNIP3,CDC16,TAF9,ZCCHC6,POLR2G,XBP1,VPS25,USP16,CCNH,PPP2CA,EIF4E,CTSK,UBE2W,SMAD7
																			GO: Biological Process	GO:0007044	cell-substrate junction assembly		0.01738	59.76	0.1505	1	4	71	ITGB1BP1,ACTN1,DLC1,FN1
																			GO: Biological Process	GO:0030162	regulation of proteolysis		0.01747	60.08	0.1508	1	14	531	SERPINA3,PLK2,BAD,GAS6,DLC1,TAF9,FAM162A,SFRP2,FN1,XBP1,PPP2CA,TIMP1,CTSH,SMAD7
																			GO: Biological Process	GO:0007005	mitochondrion organization		0.0176	60.52	0.1508	1	10	329	DNAJC19,BAD,TIMM23,NDUFS4,BNIP3,IMMP1L,FAM162A,SIVA1,TIMM13,TP53
																			GO: Biological Process	GO:0010721	negative regulation of cell development		0.0178	61.21	0.1508	1	6	148	ITGB1BP1,SFRP2,PPP2CA,FRZB,TP53,SMAD7
																			GO: Biological Process	GO:1902680	positive regulation of RNA biosynthetic process		0.0179	61.55	0.1508	1	27	1262	HIF1A,ITGB1BP1,MECOM,MDK,HNRNPAB,C1orf85,SUPT4H1,MED21,TAF9,FHL2,COPS5,CREB3,MED10,SFRP2,POLR2G,POLR2H,POLR2J,POLR2K,XBP1,RUNX1,USP16,TGFB3,CCNH,EGFR,MAML2,TP53,SMAD7
																			GO: Biological Process	GO:0051272	positive regulation of cellular component movement		0.01793	61.67	0.1508	1	10	330	HIF1A,ITGB1BP1,GAS6,FER,CREB3,FN1,PHPT1,EGFR,CTSH,TP53
																			GO: Biological Process	GO:0051193	regulation of cofactor metabolic process		0.01808	62.18	0.1508	1	2	15	PDHB,PGAM1
																			GO: Biological Process	GO:0051196	regulation of coenzyme metabolic process		0.01808	62.18	0.1508	1	2	15	PDHB,PGAM1
																			GO: Biological Process	GO:0046112	nucleobase biosynthetic process		0.01808	62.18	0.1508	1	2	15	GMPS,APRT
																			GO: Biological Process	GO:0034616	response to laminar fluid shear stress		0.01808	62.18	0.1508	1	2	15	TGFB3,SMAD7
																			GO: Biological Process	GO:0050860	negative regulation of T cell receptor signaling pathway		0.01808	62.18	0.1508	1	2	15	PTPN2,PHPT1
																			GO: Biological Process	GO:0048208	COPII vesicle coating		0.01808	62.18	0.1508	1	2	15	SEC23A,SAR1B
																			GO: Biological Process	GO:0048207	vesicle targeting, rough ER to cis-Golgi		0.01808	62.18	0.1508	1	2	15	SEC23A,SAR1B
																			GO: Biological Process	GO:0071295	cellular response to vitamin		0.01808	62.18	0.1508	1	2	15	GAS6,TNC
																			GO: Biological Process	GO:0007431	salivary gland development		0.01817	62.47	0.1508	1	3	40	XBP1,TGFB3,EGFR
																			GO: Biological Process	GO:0002762	negative regulation of myeloid leukocyte differentiation		0.01817	62.47	0.1508	1	3	40	PTPN2,RUNX1,LRRC17
																			GO: Biological Process	GO:0006144	purine nucleobase metabolic process		0.01817	62.47	0.1508	1	3	40	GMPS,ADK,APRT
																			GO: Biological Process	GO:0051437	positive regulation of ubiquitin-protein ligase activity involved in mitotic cell cycle		0.0182	62.6	0.1508	1	4	72	PSMB4,PSMB7,PSMC2,CDC16
																			GO: Biological Process	GO:0030512	negative regulation of transforming growth factor beta receptor signaling pathway		0.0182	62.6	0.1508	1	4	72	MECOM,TGFB3,TP53,SMAD7
																			GO: Biological Process	GO:0036294	cellular response to decreased oxygen levels		0.01842	63.34	0.1523	1	5	109	HIF1A,BAD,BNIP3,FAM162A,TP53
																			GO: Biological Process	GO:1903047	mitotic cell cycle process		0.01864	64.1	0.1537	1	19	807	PLK2,MYH10,STRA13,PSMB4,PSMB7,PSMC2,RAB8A,CKS1B,CDC16,ZNF655,USP16,ZWINT,CCNH,PPP2CA,EGFR,EIF4E,EIF4EBP1,TP53,CDK4
																			GO: Biological Process	GO:0031400	negative regulation of protein modification process		0.01869	64.26	0.1537	1	12	432	ENPP1,ITGB1BP1,PSMB4,PSMB7,PSMC2,PTPN2,CDC16,CCDC23,SFRP2,GPS1,PPP2CA,SMAD7
																			GO: Biological Process	GO:0046822	regulation of nucleocytoplasmic transport		0.01893	65.1	0.1552	1	7	193	GAS6,CREB3,SFRP2,TGFB3,PPP2CA,SETD2,EGFR
																			GO: Biological Process	GO:0032870	cellular response to hormone stimulus		0.01905	65.5	0.1552	1	14	537	ATP6V1E1,ENPP1,RAB8A,RAB10,PTPN2,ATP6V1D,FER,TNC,GRB10,APRT,EGFR,EIF4E,EIF4EBP1,CTSH
																			GO: Biological Process	GO:0042440	pigment metabolic process		0.01905	65.52	0.1552	1	4	73	GMPS,BLVRB,TMEM14C,APRT
																			GO: Biological Process	GO:0090101	negative regulation of transmembrane receptor protein serine/threonine kinase signaling pathway		0.01908	65.63	0.1552	1	5	110	MECOM,SFRP2,TGFB3,TP53,SMAD7
																			GO: Biological Process	GO:0031123	RNA 3'-end processing		0.01908	65.63	0.1552	1	5	110	ZCCHC6,POLR2G,SSU72,EIF4E,SNRPD3
																			GO: Biological Process	GO:0009152	purine ribonucleotide biosynthetic process		0.01936	66.56	0.156	1	8	239	DCAKD,SLC35B2,GMPS,ADK,AK2,APRT,GUCY1A3,GUCY1B3
																			GO: Biological Process	GO:0006901	vesicle coating		0.0194	66.72	0.156	1	3	41	AP2S1,SEC23A,SAR1B
																			GO: Biological Process	GO:1901028	regulation of mitochondrial outer membrane permeabilization involved in apoptotic signaling pathway		0.0194	66.72	0.156	1	3	41	BAD,SIVA1,TP53
																			GO: Biological Process	GO:0006120	mitochondrial electron transport, NADH to ubiquinone		0.0194	66.72	0.156	1	3	41	NDUFA8,NDUFB2,NDUFS4
																			GO: Biological Process	GO:0009749	response to glucose		0.01944	66.87	0.156	1	6	151	HIF1A,BAD,GAS6,PPP2CA,SIDT2,PHPT1
																			GO: Biological Process	GO:0043933	macromolecular complex subunit organization		0.01948	66.99	0.156	1	35	1752	PLK2,STRA13,ITGB1BP1,BAD,SNAP23,ACTN1,NDUFS4,CIRBP,GJA1,AP2S1,BNIP3,DLC1,PDLIM3,FER,CRIPT,C1QTNF6,SEC23A,SFRP2,CAPZA1,USP16,ZWINT,PPP2CA,SETD2,SH3PXD2B,LOX,SAR1B,EIF4EBP1,TSPAN4,SENP6,HSD17B10,ELN,SNRPD1,SNRPD3,PALLD,TP53
																			GO: Biological Process	GO:0071822	protein complex subunit organization		0.01951	67.08	0.156	1	32	1570	PLK2,STRA13,ITGB1BP1,BAD,SNAP23,ACTN1,NDUFS4,GJA1,AP2S1,BNIP3,DLC1,PDLIM3,FER,CRIPT,C1QTNF6,SEC23A,SFRP2,CAPZA1,USP16,ZWINT,PPP2CA,SETD2,SH3PXD2B,LOX,SAR1B,EIF4EBP1,TSPAN4,SENP6,HSD17B10,ELN,PALLD,TP53
																			GO: Biological Process	GO:0007420	brain development		0.01957	67.3	0.1562	1	16	646	HIF1A,MYH10,MECOM,EXT1,MDK,NDUFS4,DLC1,AK2,SFRP2,FOXP2,SETD2,EGFR,FRZB,PAFAH1B2,DCLK1,TP53
																			GO: Biological Process	GO:0010498	proteasomal protein catabolic process		0.01982	68.15	0.1577	1	9	287	PLK2,PSMB4,PSMB7,PSMC2,CDC16,TAF9,XBP1,UBE2W,SMAD7
																			GO: Biological Process	GO:0007179	transforming growth factor beta receptor signaling pathway		0.0199	68.45	0.1581	1	7	195	MECOM,NREP,TGFB3,TGIF1,LTBP2,TP53,SMAD7
																			GO: Biological Process	GO:0000278	mitotic cell cycle		0.0202	69.48	0.1593	1	21	927	PLK2,MYH10,STRA13,PSMB4,PSMB7,PSMC2,RAB8A,CKS1B,CDC123,CDC16,ZNF655,FER,USP16,ZWINT,CCNH,PPP2CA,EGFR,EIF4E,EIF4EBP1,TP53,CDK4
																			GO: Biological Process	GO:0040017	positive regulation of locomotion		0.02041	70.19	0.1593	1	10	337	HIF1A,ITGB1BP1,GAS6,FER,CREB3,FN1,PHPT1,EGFR,CTSH,TP53
																			GO: Biological Process	GO:0045766	positive regulation of angiogenesis		0.02046	70.36	0.1593	1	5	112	HIF1A,DDAH1,SFRP2,RUNX1,CTSH
																			GO: Biological Process	GO:0010665	regulation of cardiac muscle cell apoptotic process		0.02048	70.42	0.1593	1	2	16	SFRP2,TP53
																			GO: Biological Process	GO:0070243	regulation of thymocyte apoptotic process		0.02048	70.42	0.1593	1	2	16	HIF1A,TP53
																			GO: Biological Process	GO:0043101	purine-containing compound salvage		0.02048	70.42	0.1593	1	2	16	ADK,APRT
																			GO: Biological Process	GO:0046325	negative regulation of glucose import		0.02048	70.42	0.1593	1	2	16	ENPP1,GRB10
																			GO: Biological Process	GO:0046426	negative regulation of JAK-STAT cascade		0.02048	70.42	0.1593	1	2	16	PTPN2,PPP2CA
																			GO: Biological Process	GO:0097066	response to thyroid hormone		0.02048	70.42	0.1593	1	2	16	AK2,CTSH
																			GO: Biological Process	GO:0016052	carbohydrate catabolic process		0.0206	70.83	0.1595	1	6	153	HIF1A,NAGA,BAD,PGAM1,PGK1,GLB1
																			GO: Biological Process	GO:0051205	protein insertion into membrane		0.02068	71.13	0.1595	1	3	42	BAD,EGFR,TP53
																			GO: Biological Process	GO:0045600	positive regulation of fat cell differentiation		0.02068	71.13	0.1595	1	3	42	SFRP2,SH3PXD2B,FRZB
																			GO: Biological Process	GO:0006979	response to oxidative stress		0.02078	71.48	0.1595	1	10	338	HIF1A,BAD,BNIP3,PXDN,FER,OSER1,MSRB3,PDLIM1,EGFR,TP53
																			GO: Biological Process	GO:0009891	positive regulation of biosynthetic process		0.02081	71.55	0.1595	1	32	1578	HIF1A,DDAH1,ITGB1BP1,MECOM,MDK,HNRNPAB,CIRBP,C1orf85,PTPN2,SUPT4H1,MED21,TAF9,FHL2,COPS5,CREB3,MED10,SFRP2,POLR2G,POLR2H,POLR2J,POLR2K,XBP1,RUNX1,USP16,TGFB3,CCNH,EGFR,GUCY1A3,MAML2,TP53,CDK4,SMAD7
																			GO: Biological Process	GO:1902106	negative regulation of leukocyte differentiation		0.02083	71.62	0.1595	1	4	75	PTPN2,TMEM176B,RUNX1,LRRC17
																			GO: Biological Process	GO:0033692	cellular polysaccharide biosynthetic process		0.02083	71.62	0.1595	1	4	75	ENPP1,EXT1,MAT2B,GRB10
																			GO: Biological Process	GO:0008015	blood circulation		0.02088	71.81	0.1596	1	12	439	HIF1A,DDAH1,ITGB1BP1,ACTA2,GAS6,GJA1,EGFR,GUCY1A3,GUCY1B3,ATP6AP2,ELN,SMAD7
																			GO: Biological Process	GO:0010675	regulation of cellular carbohydrate metabolic process		0.02119	72.88	0.1614	1	6	154	HIF1A,ENPP1,BAD,PGAM1,PTPN2,GRB10
																			GO: Biological Process	GO:0043065	positive regulation of apoptotic process		0.02121	72.94	0.1614	1	12	440	HIF1A,BAD,TSC22D1,BNIP3,FAM162A,SFRP2,TGFB3,PPP2CA,PDCD5,FRZB,TP53,CDK4
																			GO: Biological Process	GO:0016071	mRNA metabolic process		0.02139	73.56	0.1624	1	16	653	RNMT,PSMB4,PSMB7,PSMC2,ZCCHC6,POLR2G,POLR2H,POLR2J,POLR2K,CCNH,PPP2CA,SSU72,EIF4E,SNRPD1,SNRPD3,HNRNPR
																			GO: Biological Process	GO:0051347	positive regulation of transferase activity		0.02145	73.76	0.1625	1	15	599	ITGB1BP1,PSMB4,BAD,GAS6,PSMB7,PSMC2,YIF1A,CDC16,C19orf10,KDELR3,WIPI1,XBP1,TGFB3,PPP2CA,EGFR
																			GO: Biological Process	GO:0003013	circulatory system process		0.02154	74.08	0.1628	1	12	441	HIF1A,DDAH1,ITGB1BP1,ACTA2,GAS6,GJA1,EGFR,GUCY1A3,GUCY1B3,ATP6AP2,ELN,SMAD7
																			GO: Biological Process	GO:0071214	cellular response to abiotic stimulus		0.0216	74.28	0.1629	1	8	244	BAD,GJA1,MFAP4,BNIP3,GNA11,SFRP2,EGFR,TP53
																			GO: Biological Process	GO:0043467	regulation of generation of precursor metabolites and energy		0.02175	74.8	0.1632	1	4	76	HIF1A,ENPP1,PGAM1,GRB10
																			GO: Biological Process	GO:0042306	regulation of protein import into nucleus		0.0218	74.96	0.1632	1	6	155	GAS6,CREB3,SFRP2,TGFB3,PPP2CA,EGFR
																			GO: Biological Process	GO:0051254	positive regulation of RNA metabolic process		0.02181	75.01	0.1632	1	27	1284	HIF1A,ITGB1BP1,MECOM,MDK,HNRNPAB,C1orf85,SUPT4H1,MED21,TAF9,FHL2,COPS5,CREB3,MED10,SFRP2,POLR2G,POLR2H,POLR2J,POLR2K,XBP1,RUNX1,USP16,TGFB3,CCNH,EGFR,MAML2,TP53,SMAD7
																			GO: Biological Process	GO:1901654	response to ketone		0.0219	75.31	0.1632	1	5	114	BAD,GAS6,TGFB3,EGFR,CDK4
																			GO: Biological Process	GO:0046887	positive regulation of hormone secretion		0.0219	75.31	0.1632	1	5	114	HIF1A,BAD,GJA1,RUNX1,PHPT1
																			GO: Biological Process	GO:0050732	negative regulation of peptidyl-tyrosine phosphorylation		0.02201	75.7	0.1632	1	3	43	PTPN2,SFRP2,PPP2CA
																			GO: Biological Process	GO:0046626	regulation of insulin receptor signaling pathway		0.02201	75.7	0.1632	1	3	43	ENPP1,PTPN2,GRB10
																			GO: Biological Process	GO:0006164	purine nucleotide biosynthetic process		0.02207	75.9	0.1632	1	8	245	DCAKD,SLC35B2,GMPS,ADK,AK2,APRT,GUCY1A3,GUCY1B3
																			GO: Biological Process	GO:0009746	response to hexose		0.02241	77.08	0.1632	1	6	156	HIF1A,BAD,GAS6,PPP2CA,SIDT2,PHPT1
																			GO: Biological Process	GO:0050792	regulation of viral process		0.02241	77.08	0.1632	1	6	156	SUPT4H1,POLR2G,POLR2H,POLR2J,POLR2K,CCNH
																			GO: Biological Process	GO:0050880	regulation of blood vessel size		0.02241	77.08	0.1632	1	6	156	HIF1A,ITGB1BP1,ACTA2,GJA1,EGFR,GUCY1A3
																			GO: Biological Process	GO:0019932	second-messenger-mediated signaling		0.0225	77.36	0.1632	1	7	200	DDAH1,NDUFS4,PPP2CA,EGFR,GUCY1A3,GUCY1B3,TMBIM4
																			GO: Biological Process	GO:0031571	mitotic G1 DNA damage checkpoint		0.0227	78.06	0.1632	1	4	77	PSMB4,PSMB7,PSMC2,TP53
																			GO: Biological Process	GO:0044819	mitotic G1/S transition checkpoint		0.0227	78.06	0.1632	1	4	77	PSMB4,PSMB7,PSMC2,TP53
																			GO: Biological Process	GO:0090177	establishment of planar polarity involved in neural tube closure		0.023	79.08	0.1632	1	2	17	CTHRC1,SFRP2
																			GO: Biological Process	GO:0090114	COPII-coated vesicle budding		0.023	79.08	0.1632	1	2	17	SEC23A,SAR1B
																			GO: Biological Process	GO:0007512	adult heart development		0.023	79.08	0.1632	1	2	17	MYH10,GJA1
																			GO: Biological Process	GO:0001977	renal system process involved in regulation of blood volume		0.023	79.08	0.1632	1	2	17	GAS6,GJA1
																			GO: Biological Process	GO:0044346	fibroblast apoptotic process		0.023	79.08	0.1632	1	2	17	GAS6,CFDP1
																			GO: Biological Process	GO:0060026	convergent extension		0.023	79.08	0.1632	1	2	17	SFRP2,FRZB
																			GO: Biological Process	GO:0034033	purine nucleoside bisphosphate biosynthetic process		0.023	79.08	0.1632	1	2	17	DCAKD,SLC35B2
																			GO: Biological Process	GO:0033866	nucleoside bisphosphate biosynthetic process		0.023	79.08	0.1632	1	2	17	DCAKD,SLC35B2
																			GO: Biological Process	GO:0003323	type B pancreatic cell development		0.023	79.08	0.1632	1	2	17	BAD,SIDT2
																			GO: Biological Process	GO:0034030	ribonucleoside bisphosphate biosynthetic process		0.023	79.08	0.1632	1	2	17	DCAKD,SLC35B2
																			GO: Biological Process	GO:0090066	regulation of anatomical structure size		0.02302	79.17	0.1632	1	11	394	HIF1A,ITGB1BP1,ACTA2,GJA1,FER,FN1,CAPZA1,EGFR,GUCY1A3,ELN,CDK4
																			GO: Biological Process	GO:0035150	regulation of tube size		0.02304	79.24	0.1632	1	6	157	HIF1A,ITGB1BP1,ACTA2,GJA1,EGFR,GUCY1A3
																			GO: Biological Process	GO:0045931	positive regulation of mitotic cell cycle		0.02338	80.42	0.1632	1	3	44	EIF4E,EIF4EBP1,CDK4
																			GO: Biological Process	GO:0046365	monosaccharide catabolic process		0.02338	80.42	0.1632	1	3	44	BAD,PGAM1,GLB1
																			GO: Biological Process	GO:0043068	positive regulation of programmed cell death		0.02362	81.22	0.1632	1	12	447	HIF1A,BAD,TSC22D1,BNIP3,FAM162A,SFRP2,TGFB3,PPP2CA,PDCD5,FRZB,TP53,CDK4
																			GO: Biological Process	GO:0016310	phosphorylation		0.02363	81.26	0.1632	1	38	1963	DCAKD,PLK2,ENPP1,CLK4,ITGB1BP1,BAD,GAS6,MECOM,NDUFA8,NDUFB2,PGK1,NDUFS4,ADK,PTPN2,CKS1B,YIF1A,CSNK1G1,FER,C19orf10,AK2,COPS5,KDELR3,WIPI1,SFRP2,GPS1,XBP1,GRB10,TGFB3,CCNH,PPP2CA,EGFR,ATP6AP2,STK38L,CTSH,DCLK1,TP53,CDK4,SMAD7
																			GO: Biological Process	GO:0044783	G1 DNA damage checkpoint		0.02367	81.4	0.1632	1	4	78	PSMB4,PSMB7,PSMC2,TP53
																			GO: Biological Process	GO:0051439	regulation of ubiquitin-protein ligase activity involved in mitotic cell cycle		0.02367	81.4	0.1632	1	4	78	PSMB4,PSMB7,PSMC2,CDC16
																			GO: Biological Process	GO:0071453	cellular response to oxygen levels		0.02418	83.15	0.1632	1	5	117	HIF1A,BAD,BNIP3,FAM162A,TP53
																			GO: Biological Process	GO:0009411	response to UV		0.02418	83.15	0.1632	1	5	117	CIRBP,MFAP4,UVSSA,EGFR,TP53
																			GO: Biological Process	GO:0072593	reactive oxygen species metabolic process		0.02433	83.68	0.1632	1	6	159	NDUFS4,BNIP3,PXDN,SH3PXD2B,EGFR,TP53
																			GO: Biological Process	GO:0016049	cell growth		0.02434	83.71	0.1632	1	12	449	ENPP1,TSG101,WISP2,TAF9,CREB3,SFRP2,FN1,TGFB3,PPP2CA,FRZB,DCLK1,TP53
																			GO: Biological Process	GO:0001701	in utero embryonic development		0.02456	84.46	0.1632	1	11	398	HIF1A,MYH10,MECOM,GJA1,MED21,COPS3,RUNX1,TGFB3,SETD2,EGFR,TP53
																			GO: Biological Process	GO:0034329	cell junction assembly		0.02473	85.04	0.1632	1	7	204	ITGB1BP1,ACTN1,GJA1,DLC1,VCL,FN1,SMAD7
																			GO: Biological Process	GO:0048468	cell development		0.02482	85.35	0.1632	1	38	1970	SNAPIN,PLK2,HIF1A,MYH10,ITGB1BP1,ACTA2,BAD,EXT1,NREP,HNRNPAB,RAB8A,GJA1,RAB10,AP2S1,MYL9,CLTA,FER,MED21,CTHRC1,FHL2,MED10,SFRP2,FN1,TNC,XBP1,RUNX1,TGFB3,TGIF1,PPP2CA,SETD2,SIDT2,EGFR,FRZB,CAPRIN1,PALLD,DCLK1,TP53,SMAD7
																			GO: Biological Process	GO:0072594	establishment of protein localization to organelle		0.02522	86.74	0.1632	1	13	504	DNAJC19,BAD,GAS6,TIMM23,IMMP1L,CREB3,SFRP2,VPS25,TGFB3,PPP2CA,TIMM13,EGFR,TP53
																			GO: Biological Process	GO:0032989	cellular component morphogenesis		0.02539	87.33	0.1632	1	26	1242	HIF1A,MYH10,ITGB1BP1,EXT1,HNRNPAB,RAB8A,GJA1,RAB10,AP2S1,DLC1,MYL9,ATP6V1D,CLTA,CFDP1,FER,SFRP2,FN1,TGFB3,PPP2CA,SIDT2,FOPNL,EGFR,FRZB,CAPRIN1,DCLK1,SMAD7
																			GO: Biological Process	GO:0033365	protein localization to organelle		0.02541	87.38	0.1632	1	16	667	DNAJC19,BAD,GAS6,TIMM23,ATP6V1D,IMMP1L,CRIPT,CREB3,KDELR3,SFRP2,VPS25,TGFB3,PPP2CA,TIMM13,EGFR,TP53
																			GO: Biological Process	GO:0006605	protein targeting		0.02542	87.4	0.1632	1	14	558	DNAJC19,ITGB1BP1,GAS6,TIMM23,IMMP1L,CREB3,SFRP2,VPS25,TGFB3,PPP2CA,TIMM13,EGFR,LTBP2,TP53
																			GO: Biological Process	GO:0036296	response to increased oxygen levels		0.02564	88.16	0.1632	1	2	18	BNIP3,CDK4
																			GO: Biological Process	GO:0009179	purine ribonucleoside diphosphate metabolic process		0.02564	88.16	0.1632	1	2	18	BAD,AK2
																			GO: Biological Process	GO:0050427	3'-phosphoadenosine 5'-phosphosulfate metabolic process		0.02564	88.16	0.1632	1	2	18	ENPP1,SLC35B2
																			GO: Biological Process	GO:0009151	purine deoxyribonucleotide metabolic process		0.02564	88.16	0.1632	1	2	18	ADK,AK2
																			GO: Biological Process	GO:0006386	termination of RNA polymerase III transcription		0.02564	88.16	0.1632	1	2	18	POLR2H,POLR2K
																			GO: Biological Process	GO:0070168	negative regulation of biomineral tissue development		0.02564	88.16	0.1632	1	2	18	HIF1A,GAS6
																			GO: Biological Process	GO:0034035	purine ribonucleoside bisphosphate metabolic process		0.02564	88.16	0.1632	1	2	18	ENPP1,SLC35B2
																			GO: Biological Process	GO:0006385	transcription elongation from RNA polymerase III promoter		0.02564	88.16	0.1632	1	2	18	POLR2H,POLR2K
																			GO: Biological Process	GO:0035307	positive regulation of protein dephosphorylation		0.02564	88.16	0.1632	1	2	18	DLC1,PPP2CA
																			GO: Biological Process	GO:0009135	purine nucleoside diphosphate metabolic process		0.02564	88.16	0.1632	1	2	18	BAD,AK2
																			GO: Biological Process	GO:0055093	response to hyperoxia		0.02564	88.16	0.1632	1	2	18	BNIP3,CDK4
																			GO: Biological Process	GO:0032148	activation of protein kinase B activity		0.02564	88.16	0.1632	1	2	18	ITGB1BP1,GAS6
																			GO: Biological Process	GO:0042249	establishment of planar polarity of embryonic epithelium		0.02564	88.16	0.1632	1	2	18	CTHRC1,SFRP2
																			GO: Biological Process	GO:0019083	viral transcription		0.02567	88.29	0.1632	1	6	161	SUPT4H1,POLR2G,POLR2H,POLR2J,POLR2K,CCNH
																			GO: Biological Process	GO:0006109	regulation of carbohydrate metabolic process		0.02567	88.29	0.1632	1	6	161	HIF1A,ENPP1,BAD,PGAM1,PTPN2,GRB10
																			GO: Biological Process	GO:0051781	positive regulation of cell division		0.02569	88.35	0.1632	1	4	80	ITGB1BP1,MDK,PTN,TGFB3
																			GO: Biological Process	GO:0008637	apoptotic mitochondrial changes		0.02578	88.66	0.1632	1	5	119	BAD,BNIP3,FAM162A,SIVA1,TP53
																			GO: Biological Process	GO:0051701	interaction with host		0.02578	88.66	0.1632	1	5	119	ATP6V1E1,BAD,GAS6,ATP6V1D,GUCY1A3
																			GO: Biological Process	GO:0043281	regulation of cysteine-type endopeptidase activity involved in apoptotic process		0.0259	89.08	0.1632	1	7	206	BAD,GAS6,DLC1,FAM162A,SFRP2,PPP2CA,CTSH
																			GO: Biological Process	GO:0009260	ribonucleotide biosynthetic process		0.02609	89.73	0.1632	1	8	253	DCAKD,SLC35B2,GMPS,ADK,AK2,APRT,GUCY1A3,GUCY1B3
																			GO: Biological Process	GO:0015980	energy derivation by oxidation of organic compounds		0.02611	89.78	0.1632	1	10	351	PDHB,ENPP1,NDUFA8,NDUFB2,NDUFS4,COX5A,UQCRFS1,SDHC,GRB10,IDH2
																			GO: Biological Process	GO:0046677	response to antibiotic		0.02627	90.33	0.1632	1	3	46	UQCRFS1,XBP1,TP53
																			GO: Biological Process	GO:0016331	morphogenesis of embryonic epithelium		0.02636	90.65	0.1632	1	6	162	HIF1A,DLC1,CTHRC1,SFRP2,TGIF1,SETD2
																			GO: Biological Process	GO:0034284	response to monosaccharide		0.02636	90.65	0.1632	1	6	162	HIF1A,BAD,GAS6,PPP2CA,SIDT2,PHPT1
																			GO: Biological Process	GO:0031638	zymogen activation		0.02661	91.5	0.1632	1	5	120	PLGRKT,BAD,DLC1,FAM162A,CTSH
																			GO: Biological Process	GO:0006497	protein lipidation		0.02674	91.95	0.1632	1	4	81	PIGY,WIPI1,PIGK,PIGS
																			GO: Biological Process	GO:0090277	positive regulation of peptide hormone secretion		0.02674	91.95	0.1632	1	4	81	HIF1A,BAD,GJA1,PHPT1
																			GO: Biological Process	GO:0006511	ubiquitin-dependent protein catabolic process		0.027	92.86	0.1632	1	12	456	UBR1,PLK2,PSMB4,PSMB7,PSMC2,TSG101,CDC16,TAF9,VPS25,USP16,UBE2W,SMAD7
																			GO: Biological Process	GO:0044262	cellular carbohydrate metabolic process		0.02742	94.29	0.1632	1	9	304	HIF1A,ENPP1,BAD,EXT1,PGAM1,PTPN2,MAT2B,GRB10,IDH2
																			GO: Biological Process	GO:0043280	positive regulation of cysteine-type endopeptidase activity involved in apoptotic process		0.02745	94.39	0.1632	1	5	121	BAD,DLC1,FAM162A,PPP2CA,CTSH
																			GO: Biological Process	GO:1990182	exosomal secretion		0.02772	95.35	0.1632	1	1	2	COPS5
																			GO: Biological Process	GO:0006097	glyoxylate cycle		0.02772	95.35	0.1632	1	1	2	IDH2
																			GO: Biological Process	GO:0097018	renal albumin absorption		0.02772	95.35	0.1632	1	1	2	GAS6
																			GO: Biological Process	GO:0071799	cellular response to prostaglandin D stimulus		0.02772	95.35	0.1632	1	1	2	TNC
																			GO: Biological Process	GO:0090234	regulation of kinetochore assembly		0.02772	95.35	0.1632	1	1	2	SENP6
																			GO: Biological Process	GO:0019046	release from viral latency		0.02772	95.35	0.1632	1	1	2	CREB3
																			GO: Biological Process	GO:0060690	epithelial cell differentiation involved in salivary gland development		0.02772	95.35	0.1632	1	1	2	XBP1
																			GO: Biological Process	GO:0070104	negative regulation of interleukin-6-mediated signaling pathway		0.02772	95.35	0.1632	1	1	2	PTPN2
																			GO: Biological Process	GO:2000872	positive regulation of progesterone secretion		0.02772	95.35	0.1632	1	1	2	RUNX1
																			GO: Biological Process	GO:0071798	response to prostaglandin D		0.02772	95.35	0.1632	1	1	2	TNC
																			GO: Biological Process	GO:0071233	cellular response to leucine		0.02772	95.35	0.1632	1	1	2	UBR1
																			GO: Biological Process	GO:0046687	response to chromate		0.02772	95.35	0.1632	1	1	2	BAD
																			GO: Biological Process	GO:1903147	negative regulation of mitochondrion degradation		0.02772	95.35	0.1632	1	1	2	TP53
																			GO: Biological Process	GO:0097017	renal protein absorption		0.02772	95.35	0.1632	1	1	2	GAS6
																			GO: Biological Process	GO:0033668	negative regulation by symbiont of host apoptotic process		0.02772	95.35	0.1632	1	1	2	BAD
																			GO: Biological Process	GO:0032511	late endosome to vacuole transport via multivesicular body sorting pathway		0.02772	95.35	0.1632	1	1	2	VPS25
																			GO: Biological Process	GO:0042512	negative regulation of tyrosine phosphorylation of Stat1 protein		0.02772	95.35	0.1632	1	1	2	PTPN2
																			GO: Biological Process	GO:1901524	regulation of macromitophagy		0.02772	95.35	0.1632	1	1	2	TP53
																			GO: Biological Process	GO:0000423	macromitophagy		0.02772	95.35	0.1632	1	1	2	TP53
																			GO: Biological Process	GO:0052490	negative regulation by organism of programmed cell death in other organism involved in symbiotic interaction		0.02772	95.35	0.1632	1	1	2	BAD
																			GO: Biological Process	GO:0030421	defecation		0.02772	95.35	0.1632	1	1	2	MDK
																			GO: Biological Process	GO:0019050	suppression by virus of host apoptotic process		0.02772	95.35	0.1632	1	1	2	BAD
																			GO: Biological Process	GO:0009216	purine deoxyribonucleoside triphosphate biosynthetic process		0.02772	95.35	0.1632	1	1	2	ADK
																			GO: Biological Process	GO:1902211	regulation of prolactin signaling pathway		0.02772	95.35	0.1632	1	1	2	PTPN2
																			GO: Biological Process	GO:0045992	negative regulation of embryonic development		0.02772	95.35	0.1632	1	1	2	SFRP2
																			GO: Biological Process	GO:1901525	negative regulation of macromitophagy		0.02772	95.35	0.1632	1	1	2	TP53
																			GO: Biological Process	GO:0052041	negative regulation by symbiont of host programmed cell death		0.02772	95.35	0.1632	1	1	2	BAD
																			GO: Biological Process	GO:2000532	regulation of renal albumin absorption		0.02772	95.35	0.1632	1	1	2	GAS6
																			GO: Biological Process	GO:0043328	protein targeting to vacuole involved in ubiquitin-dependent protein catabolic process via the multivesicular body sorting pathway		0.02772	95.35	0.1632	1	1	2	VPS25
																			GO: Biological Process	GO:0010645	regulation of cell communication by chemical coupling		0.02772	95.35	0.1632	1	1	2	GJA1
																			GO: Biological Process	GO:0010652	positive regulation of cell communication by chemical coupling		0.02772	95.35	0.1632	1	1	2	GJA1
																			GO: Biological Process	GO:0052551	response to defense-related nitric oxide production by other organism involved in symbiotic interaction		0.02772	95.35	0.1632	1	1	2	GUCY1A3
																			GO: Biological Process	GO:1902774	late endosome to lysosome transport		0.02772	95.35	0.1632	1	1	2	SNAPIN
																			GO: Biological Process	GO:0048203	vesicle targeting, trans-Golgi to endosome		0.02772	95.35	0.1632	1	1	2	WIPI1
																			GO: Biological Process	GO:0070483	detection of hypoxia		0.02772	95.35	0.1632	1	1	2	TGFB3
																			GO: Biological Process	GO:1903146	regulation of mitochondrion degradation		0.02772	95.35	0.1632	1	1	2	TP53
																			GO: Biological Process	GO:2000586	regulation of platelet-derived growth factor receptor-beta signaling pathway		0.02772	95.35	0.1632	1	1	2	PTPN2
																			GO: Biological Process	GO:0097241	hematopoietic stem cell migration to bone marrow		0.02772	95.35	0.1632	1	1	2	GAS6
																			GO: Biological Process	GO:0003294	atrial ventricular junction remodeling		0.02772	95.35	0.1632	1	1	2	GJA1
																			GO: Biological Process	GO:1902822	regulation of late endosome to lysosome transport		0.02772	95.35	0.1632	1	1	2	SNAPIN
																			GO: Biological Process	GO:0006990	positive regulation of transcription from RNA polymerase II promoter involved in unfolded protein response		0.02772	95.35	0.1632	1	1	2	CREB3
																			GO: Biological Process	GO:0010813	neuropeptide catabolic process		0.02772	95.35	0.1632	1	1	2	CTSH
																			GO: Biological Process	GO:0097198	histone H3-K36 trimethylation		0.02772	95.35	0.1632	1	1	2	SETD2
																			GO: Biological Process	GO:0043006	activation of phospholipase A2 activity by calcium-mediated signaling		0.02772	95.35	0.1632	1	1	2	EGFR
																			GO: Biological Process	GO:0039526	modulation by virus of host apoptotic process		0.02772	95.35	0.1632	1	1	2	BAD
																			GO: Biological Process	GO:0043456	regulation of pentose-phosphate shunt		0.02772	95.35	0.1632	1	1	2	PGAM1
																			GO: Biological Process	GO:2000587	negative regulation of platelet-derived growth factor receptor-beta signaling pathway		0.02772	95.35	0.1632	1	1	2	PTPN2
																			GO: Biological Process	GO:0042527	negative regulation of tyrosine phosphorylation of Stat6 protein		0.02772	95.35	0.1632	1	1	2	PTPN2
																			GO: Biological Process	GO:0052565	response to defense-related host nitric oxide production		0.02772	95.35	0.1632	1	1	2	GUCY1A3
																			GO: Biological Process	GO:0048210	Golgi vesicle fusion to target membrane		0.02772	95.35	0.1632	1	1	2	RAB8A
																			GO: Biological Process	GO:1902031	regulation of NADP metabolic process		0.02772	95.35	0.1632	1	1	2	PGAM1
																			GO: Biological Process	GO:0021592	fourth ventricle development		0.02772	95.35	0.1632	1	1	2	MYH10
																			GO: Biological Process	GO:0032006	regulation of TOR signaling		0.02777	95.52	0.1632	1	3	47	UBR1,HIF1A,GAS6
																			GO: Biological Process	GO:0009156	ribonucleoside monophosphate biosynthetic process		0.02781	95.64	0.1632	1	4	82	GMPS,ADK,AK2,APRT
																			GO: Biological Process	GO:0050688	regulation of defense response to virus		0.02781	95.64	0.1632	1	4	82	AP2S1,AP1M1,CREB3,TSPAN6
																			GO: Biological Process	GO:0000271	polysaccharide biosynthetic process		0.02781	95.64	0.1632	1	4	82	ENPP1,EXT1,MAT2B,GRB10
																			GO: Biological Process	GO:0046390	ribose phosphate biosynthetic process		0.02829	97.27	0.1641	1	8	257	DCAKD,SLC35B2,GMPS,ADK,AK2,APRT,GUCY1A3,GUCY1B3
																			GO: Biological Process	GO:0005976	polysaccharide metabolic process		0.02831	97.35	0.1641	1	5	122	ENPP1,EXT1,MAT2B,GRB10,EGFR
																			GO: Biological Process	GO:0010829	negative regulation of glucose transport		0.02839	97.64	0.1641	1	2	19	ENPP1,GRB10
																			GO: Biological Process	GO:0035306	positive regulation of dephosphorylation		0.02839	97.64	0.1641	1	2	19	DLC1,PPP2CA
																			GO: Biological Process	GO:0015858	nucleoside transport		0.02839	97.64	0.1641	1	2	19	SLC35B2,GJA1
																			GO: Biological Process	GO:0050858	negative regulation of antigen receptor-mediated signaling pathway		0.02839	97.64	0.1641	1	2	19	PTPN2,PHPT1
																			GO: Biological Process	GO:0071354	cellular response to interleukin-6		0.02839	97.64	0.1641	1	2	19	PTPN2,FER
																			GO: Biological Process	GO:0098586	cellular response to virus		0.02839	97.64	0.1641	1	2	19	BAD,TSPAN6
																			GO: Biological Process	GO:0010662	regulation of striated muscle cell apoptotic process		0.02839	97.64	0.1641	1	2	19	SFRP2,TP53
																			GO: Biological Process	GO:0010557	positive regulation of macromolecule biosynthetic process		0.02854	98.14	0.1647	1	29	1436	HIF1A,ITGB1BP1,MECOM,MDK,HNRNPAB,CIRBP,C1orf85,SUPT4H1,MED21,TAF9,FHL2,COPS5,CREB3,MED10,SFRP2,POLR2G,POLR2H,POLR2J,POLR2K,XBP1,RUNX1,USP16,TGFB3,CCNH,EGFR,MAML2,TP53,CDK4,SMAD7
																			GO: Biological Process	GO:0031145	anaphase-promoting complex-dependent proteasomal ubiquitin-dependent protein catabolic process		0.02891	99.42	0.1664	1	4	83	PSMB4,PSMB7,PSMC2,CDC16
																			GO: Biological Process	GO:0031396	regulation of protein ubiquitination		0.029	99.72	0.1664	1	7	211	STRA13,PSMB4,PSMB7,PSMC2,CDC16,CCDC23,SMAD7
																			GO: Biological Process	GO:0072359	circulatory system development		0.02903	99.84	0.1664	1	20	905	HIF1A,MYH10,DDAH1,ITGB1BP1,ACTA2,MECOM,GJA1,DLC1,PDLIM3,GNA11,FHL2,SFRP2,FN1,RUNX1,SETD2,SH3PXD2B,LOX,FRZB,CTSH,SMAD7
																			GO: Biological Process	GO:0072358	cardiovascular system development		0.02903	99.84	0.1664	1	20	905	HIF1A,MYH10,DDAH1,ITGB1BP1,ACTA2,MECOM,GJA1,DLC1,PDLIM3,GNA11,FHL2,SFRP2,FN1,RUNX1,SETD2,SH3PXD2B,LOX,FRZB,CTSH,SMAD7
																			GO: Biological Process	GO:0009060	aerobic respiration		0.02933	100.9	0.1678	1	3	48	PDHB,SDHC,IDH2
																			GO: Biological Process	GO:0001558	regulation of cell growth		0.02983	102.6	0.1704	1	10	359	ENPP1,TSG101,WISP2,TAF9,CREB3,SFRP2,FN1,PPP2CA,FRZB,TP53
																			GO: Biological Process	GO:0044802	single-organism membrane organization		0.02997	103.1	0.1709	1	16	681	SNAPIN,MYH10,ITGB1BP1,BAD,GAS6,RAB8A,RAB10,BNIP3,CRIPT,SEC23A,SIVA1,PPP2CA,SH3PXD2B,EGFR,SAR1B,TP53
																			GO: Biological Process	GO:0010506	regulation of autophagy		0.03003	103.3	0.171	1	4	84	BAD,BNIP3,PAFAH1B2,TP53
																			GO: Biological Process	GO:0009628	response to abiotic stimulus		0.03012	103.6	0.1712	1	22	1025	HIF1A,DNAJA2,BAD,CIRBP,GJA1,MFAP4,BNIP3,GNA11,SCFD1,PLOD2,FAM162A,SFRP2,FOXP2,TNC,UVSSA,XBP1,COPS3,TGFB3,PDLIM1,EGFR,TP53,CDK4
																			GO: Biological Process	GO:0009615	response to virus		0.03054	105	0.1733	1	9	310	ACTA2,BAD,AP2S1,BNIP3,AP1M1,CREB3,SIVA1,TSPAN6,DCLK1
																			GO: Biological Process	GO:0019941	modification-dependent protein catabolic process		0.03073	105.7	0.1739	1	12	465	UBR1,PLK2,PSMB4,PSMB7,PSMC2,TSG101,CDC16,TAF9,VPS25,USP16,UBE2W,SMAD7
																			GO: Biological Process	GO:1900180	regulation of protein localization to nucleus		0.03075	105.7	0.1739	1	6	168	GAS6,CREB3,SFRP2,TGFB3,PPP2CA,EGFR
																			GO: Biological Process	GO:0006360	transcription from RNA polymerase I promoter		0.03093	106.4	0.174	1	3	49	POLR2H,POLR2K,CCNH
																			GO: Biological Process	GO:0090317	negative regulation of intracellular protein transport		0.03118	107.2	0.174	1	4	85	ITGB1BP1,GAS6,CREB3,PPP2CA
																			GO: Biological Process	GO:0002793	positive regulation of peptide secretion		0.03118	107.2	0.174	1	4	85	HIF1A,BAD,GJA1,PHPT1
																			GO: Biological Process	GO:0034637	cellular carbohydrate biosynthetic process		0.03118	107.2	0.174	1	4	85	ENPP1,EXT1,MAT2B,GRB10
																			GO: Biological Process	GO:0010659	cardiac muscle cell apoptotic process		0.03126	107.5	0.174	1	2	20	SFRP2,TP53
																			GO: Biological Process	GO:0061082	myeloid leukocyte cytokine production		0.03126	107.5	0.174	1	2	20	GAS6,TGFB3
																			GO: Biological Process	GO:0006007	glucose catabolic process		0.03126	107.5	0.174	1	2	20	BAD,PGAM1
																			GO: Biological Process	GO:0055012	ventricular cardiac muscle cell differentiation		0.03126	107.5	0.174	1	2	20	MYH10,FHL2
																			GO: Biological Process	GO:0032007	negative regulation of TOR signaling		0.03126	107.5	0.174	1	2	20	UBR1,HIF1A
																			GO: Biological Process	GO:0030949	positive regulation of vascular endothelial growth factor receptor signaling pathway		0.03126	107.5	0.174	1	2	20	HIF1A,GRB10
																			GO: Biological Process	GO:0022617	extracellular matrix disassembly		0.03191	109.7	0.1773	1	5	126	FN1,SH3PXD2B,TIMP1,ELN,CTSK
																			GO: Biological Process	GO:0016051	carbohydrate biosynthetic process		0.03233	111.2	0.1783	1	7	216	ENPP1,EXT1,PGAM1,PGK1,PTPN2,MAT2B,GRB10
																			GO: Biological Process	GO:0007006	mitochondrial membrane organization		0.03236	111.3	0.1783	1	4	86	BAD,BNIP3,SIVA1,TP53
																			GO: Biological Process	GO:0071158	positive regulation of cell cycle arrest		0.03236	111.3	0.1783	1	4	86	PSMB4,PSMB7,PSMC2,TP53
																			GO: Biological Process	GO:0051443	positive regulation of ubiquitin-protein transferase activity		0.03236	111.3	0.1783	1	4	86	PSMB4,PSMB7,PSMC2,CDC16
																			GO: Biological Process	GO:0042158	lipoprotein biosynthetic process		0.03236	111.3	0.1783	1	4	86	PIGY,WIPI1,PIGK,PIGS
																			GO: Biological Process	GO:0043632	modification-dependent macromolecule catabolic process		0.0325	111.8	0.1788	1	12	469	UBR1,PLK2,PSMB4,PSMB7,PSMC2,TSG101,CDC16,TAF9,VPS25,USP16,UBE2W,SMAD7
																			GO: Biological Process	GO:0048066	developmental pigmentation		0.03257	112	0.1789	1	3	50	AP1M1,GNA11,ATP6AP2
																			GO: Biological Process	GO:0010628	positive regulation of gene expression		0.03268	112.4	0.1792	1	27	1332	HIF1A,ITGB1BP1,GAS6,MECOM,MDK,HNRNPAB,C1orf85,GJA1,SUPT4H1,MED21,TAF9,FHL2,COPS5,CREB3,MED10,SFRP2,TNC,XBP1,RUNX1,USP16,TGFB3,CCNH,EGFR,MAML2,CTSH,TP53,SMAD7
																			GO: Biological Process	GO:0061025	membrane fusion		0.03286	113	0.1797	1	5	127	SNAPIN,GAS6,SNAP23,RAB8A,BNIP3
																			GO: Biological Process	GO:0035239	tube morphogenesis		0.03286	113	0.1797	1	10	365	HIF1A,ITGB1BP1,GJA1,DLC1,CTHRC1,SFRP2,TNC,TGIF1,SETD2,CTSH
																			GO: Biological Process	GO:0030335	positive regulation of cell migration		0.03332	114.6	0.1819	1	9	315	HIF1A,ITGB1BP1,GAS6,FER,CREB3,FN1,EGFR,CTSH,TP53
																			GO: Biological Process	GO:0006353	DNA-templated transcription, termination		0.03356	115.4	0.1829	1	4	87	POLR2H,POLR2K,CCNH,SNRPD3
																			GO: Biological Process	GO:2000116	regulation of cysteine-type endopeptidase activity		0.03374	116	0.1834	1	7	218	BAD,GAS6,DLC1,FAM162A,SFRP2,PPP2CA,CTSH
																			GO: Biological Process	GO:2001242	regulation of intrinsic apoptotic signaling pathway		0.03382	116.3	0.1834	1	5	128	BAD,TAF9,SFRP2,GRINA,TP53
																			GO: Biological Process	GO:0070925	organelle assembly		0.03392	116.6	0.1834	1	10	367	MYH10,STRA13,RAB8A,CIRBP,ATP6V1D,WIPI1,SH3PXD2B,FOPNL,SENP6,PALLD
																			GO: Biological Process	GO:0007219	Notch signaling pathway		0.03392	116.6	0.1834	1	6	172	HIF1A,ITGB1BP1,MDK,POSTN,MAML2,TP53
																			GO: Biological Process	GO:0006643	membrane lipid metabolic process		0.03392	116.6	0.1834	1	6	172	PIGY,NAGA,GLB1,PIGK,PIGS,PPP2CA
																			GO: Biological Process	GO:0003309	type B pancreatic cell differentiation		0.03424	117.7	0.1835	1	2	21	BAD,SIDT2
																			GO: Biological Process	GO:0009200	deoxyribonucleoside triphosphate metabolic process		0.03424	117.7	0.1835	1	2	21	ADK,AK2
																			GO: Biological Process	GO:0051668	localization within membrane		0.03426	117.8	0.1835	1	3	51	BAD,EGFR,TP53
																			GO: Biological Process	GO:1901800	positive regulation of proteasomal protein catabolic process		0.03426	117.8	0.1835	1	3	51	PLK2,XBP1,SMAD7
																			GO: Biological Process	GO:0001738	morphogenesis of a polarized epithelium		0.03426	117.8	0.1835	1	3	51	RAB10,CTHRC1,SFRP2
																			GO: Biological Process	GO:0045944	positive regulation of transcription from RNA polymerase II promoter		0.0343	118	0.1835	1	20	922	HIF1A,ITGB1BP1,MECOM,C1orf85,SUPT4H1,MED21,TAF9,COPS5,CREB3,MED10,SFRP2,XBP1,RUNX1,USP16,TGFB3,CCNH,EGFR,MAML2,TP53,SMAD7
																			GO: Biological Process	GO:0043161	proteasome-mediated ubiquitin-dependent protein catabolic process		0.03432	118	0.1835	1	8	267	PLK2,PSMB4,PSMB7,PSMC2,CDC16,TAF9,UBE2W,SMAD7
																			GO: Biological Process	GO:0006914	autophagy		0.03474	119.5	0.1845	1	6	173	BAD,BNIP3,WIPI1,TMEM208,PAFAH1B2,TP53
																			GO: Biological Process	GO:0034599	cellular response to oxidative stress		0.03474	119.5	0.1845	1	6	173	HIF1A,BNIP3,PXDN,FER,OSER1,TP53
																			GO: Biological Process	GO:0042310	vasoconstriction		0.03479	119.6	0.1845	1	4	88	HIF1A,ACTA2,GJA1,EGFR
																			GO: Biological Process	GO:0045862	positive regulation of proteolysis		0.03479	119.6	0.1845	1	4	88	PLK2,BAD,XBP1,SMAD7
																			GO: Biological Process	GO:2001056	positive regulation of cysteine-type endopeptidase activity		0.0348	119.7	0.1845	1	5	129	BAD,DLC1,FAM162A,PPP2CA,CTSH
																			GO: Biological Process	GO:0007507	heart development		0.03577	123	0.1845	1	12	476	HIF1A,MYH10,MECOM,GJA1,DLC1,PDLIM3,GNA11,FHL2,SFRP2,SETD2,SH3PXD2B,SMAD7
																			GO: Biological Process	GO:0030178	negative regulation of Wnt signaling pathway		0.03579	123.1	0.1845	1	5	130	CTHRC1,SFRP2,GRB10,FRZB,DKK3
																			GO: Biological Process	GO:0046034	ATP metabolic process		0.03591	123.5	0.1845	1	11	423	ATP6V1E1,MYH10,ENPP1,BAD,PSMC2,NDUFA8,NDUFB2,NDUFS4,AK2,RHOBTB3,CCNH
																			GO: Biological Process	GO:0070231	T cell apoptotic process		0.036	123.8	0.1845	1	3	52	HIF1A,SIVA1,TP53
																			GO: Biological Process	GO:1903052	positive regulation of proteolysis involved in cellular protein catabolic process		0.036	123.8	0.1845	1	3	52	PLK2,XBP1,SMAD7
																			GO: Biological Process	GO:0035272	exocrine system development		0.036	123.8	0.1845	1	3	52	XBP1,TGFB3,EGFR
																			GO: Biological Process	GO:0009247	glycolipid biosynthetic process		0.036	123.8	0.1845	1	3	52	PIGY,PIGK,PIGS
																			GO: Biological Process	GO:0009124	nucleoside monophosphate biosynthetic process		0.03604	123.9	0.1845	1	4	89	GMPS,ADK,AK2,APRT
																			GO: Biological Process	GO:0021549	cerebellum development		0.03604	123.9	0.1845	1	4	89	MYH10,MDK,FOXP2,TP53
																			GO: Biological Process	GO:0048732	gland development		0.03643	125.3	0.1845	1	11	424	HIF1A,MDK,AK2,TNC,XBP1,RUNX1,APRT,TGFB3,EGFR,FRZB,DKK3
																			GO: Biological Process	GO:0030111	regulation of Wnt signaling pathway		0.03667	126.1	0.1845	1	7	222	CTHRC1,SFRP2,GRB10,PPP2CA,ATP6AP2,FRZB,DKK3
																			GO: Biological Process	GO:0032438	melanosome organization		0.03732	128.4	0.1845	1	2	22	SNAPIN,AP1M1
																			GO: Biological Process	GO:0002068	glandular epithelial cell development		0.03732	128.4	0.1845	1	2	22	BAD,SIDT2
																			GO: Biological Process	GO:0090103	cochlea morphogenesis		0.03732	128.4	0.1845	1	2	22	CTHRC1,FRZB
																			GO: Biological Process	GO:0010762	regulation of fibroblast migration		0.03732	128.4	0.1845	1	2	22	ITGB1BP1,FER
																			GO: Biological Process	GO:0070242	thymocyte apoptotic process		0.03732	128.4	0.1845	1	2	22	HIF1A,TP53
																			GO: Biological Process	GO:0060004	reflex		0.03732	128.4	0.1845	1	2	22	GJA1,FOXP2
																			GO: Biological Process	GO:1901657	glycosyl compound metabolic process		0.03739	128.6	0.1845	1	27	1349	TPM2,DCAKD,ATP6V1E1,MYH10,ENPP1,ITGB1BP1,NAGA,BAD,PSMC2,SLC35B2,NDUFA8,NDUFB2,NDUFS4,RAB8A,GMPS,ADK,RAB10,DLC1,AK2,GNA11,MAT2B,RHOBTB3,AHSA2,APRT,ARF5,CCNH,SAR1B
																			GO: Biological Process	GO:0042773	ATP synthesis coupled electron transport		0.03777	129.9	0.1845	1	3	53	NDUFA8,NDUFB2,NDUFS4
																			GO: Biological Process	GO:0046148	pigment biosynthetic process		0.03777	129.9	0.1845	1	3	53	GMPS,TMEM14C,APRT
																			GO: Biological Process	GO:0042775	mitochondrial ATP synthesis coupled electron transport		0.03777	129.9	0.1845	1	3	53	NDUFA8,NDUFB2,NDUFS4
																			GO: Biological Process	GO:0035690	cellular response to drug		0.03777	129.9	0.1845	1	3	53	GAS6,EGFR,TP53
																			GO: Biological Process	GO:0010605	negative regulation of macromolecule metabolic process		0.03817	131.3	0.1845	1	33	1721	HIF1A,ENPP1,ITGB1BP1,PSMB4,GAS6,PSMB7,PSMC2,MECOM,TSG101,HNRNPAB,CIRBP,GJA1,PTPN2,SUPT4H1,CDC16,CCDC23,TAF9,FHL2,ZNHIT1,SFRP2,FOXP2,GPS1,GRB10,TGFB3,TGIF1,PPP2CA,TIMP1,EGFR,EIF4EBP1,CAPRIN1,DKK3,TP53,SMAD7
																			GO: Biological Process	GO:0051351	positive regulation of ligase activity		0.03862	132.8	0.1845	1	4	91	PSMB4,PSMB7,PSMC2,CDC16
																			GO: Biological Process	GO:0006919	activation of cysteine-type endopeptidase activity involved in apoptotic process		0.03862	132.8	0.1845	1	4	91	BAD,DLC1,FAM162A,CTSH
																			GO: Biological Process	GO:0010942	positive regulation of cell death		0.03876	133.3	0.1845	1	12	482	HIF1A,BAD,TSC22D1,BNIP3,FAM162A,SFRP2,TGFB3,PPP2CA,PDCD5,FRZB,TP53,CDK4
																			GO: Biological Process	GO:0090316	positive regulation of intracellular protein transport		0.03889	133.7	0.1845	1	5	133	ITGB1BP1,GAS6,SFRP2,TGFB3,EGFR
																			GO: Biological Process	GO:0007405	neuroblast proliferation		0.0396	136.2	0.1845	1	3	54	HIF1A,RAB10,TP53
																			GO: Biological Process	GO:1900076	regulation of cellular response to insulin stimulus		0.0396	136.2	0.1845	1	3	54	ENPP1,PTPN2,GRB10
																			GO: Biological Process	GO:0007045	cell-substrate adherens junction assembly		0.0396	136.2	0.1845	1	3	54	ITGB1BP1,ACTN1,DLC1
																			GO: Biological Process	GO:0048041	focal adhesion assembly		0.0396	136.2	0.1845	1	3	54	ITGB1BP1,ACTN1,DLC1
																			GO: Biological Process	GO:0046824	positive regulation of nucleocytoplasmic transport		0.03995	137.4	0.1845	1	4	92	GAS6,SFRP2,TGFB3,EGFR
																			GO: Biological Process	GO:2000045	regulation of G1/S transition of mitotic cell cycle		0.03995	137.4	0.1845	1	5	134	PSMB4,PSMB7,PSMC2,ZNF655,TP53
																			GO: Biological Process	GO:0003018	vascular process in circulatory system		0.03997	137.4	0.1845	1	6	179	HIF1A,ITGB1BP1,ACTA2,GJA1,EGFR,GUCY1A3
																			GO: Biological Process	GO:0035304	regulation of protein dephosphorylation		0.04051	139.3	0.1845	1	2	23	DLC1,PPP2CA
																			GO: Biological Process	GO:0009185	ribonucleoside diphosphate metabolic process		0.04051	139.3	0.1845	1	2	23	BAD,AK2
																			GO: Biological Process	GO:0006862	nucleotide transport		0.04051	139.3	0.1845	1	2	23	SLC35B2,GJA1
																			GO: Biological Process	GO:0034243	regulation of transcription elongation from RNA polymerase II promoter		0.04051	139.3	0.1845	1	2	23	HIF1A,SUPT4H1
																			GO: Biological Process	GO:0010658	striated muscle cell apoptotic process		0.04051	139.3	0.1845	1	2	23	SFRP2,TP53
																			GO: Biological Process	GO:0097205	renal filtration		0.04051	139.3	0.1845	1	2	23	GAS6,GJA1
																			GO: Biological Process	GO:0003094	glomerular filtration		0.04051	139.3	0.1845	1	2	23	GAS6,GJA1
																			GO: Biological Process	GO:0035412	regulation of catenin import into nucleus		0.04051	139.3	0.1845	1	2	23	SFRP2,EGFR
																			GO: Biological Process	GO:0071634	regulation of transforming growth factor beta production		0.04051	139.3	0.1845	1	2	23	HIF1A,ATP6AP2
																			GO: Biological Process	GO:0070741	response to interleukin-6		0.04051	139.3	0.1845	1	2	23	PTPN2,FER
																			GO: Biological Process	GO:0048753	pigment granule organization		0.04051	139.3	0.1845	1	2	23	SNAPIN,AP1M1
																			GO: Biological Process	GO:0000377	RNA splicing, via transesterification reactions with bulged adenosine as nucleophile		0.04056	139.5	0.1845	1	7	227	POLR2G,POLR2H,POLR2J,POLR2K,SNRPD1,SNRPD3,HNRNPR
																			GO: Biological Process	GO:0000398	mRNA splicing, via spliceosome		0.04056	139.5	0.1845	1	7	227	POLR2G,POLR2H,POLR2J,POLR2K,SNRPD1,SNRPD3,HNRNPR
																			GO: Biological Process	GO:0033157	regulation of intracellular protein transport		0.04056	139.5	0.1845	1	7	227	ITGB1BP1,GAS6,CREB3,SFRP2,TGFB3,PPP2CA,EGFR
																			GO: Biological Process	GO:0006281	DNA repair		0.04078	140.3	0.1845	1	11	432	STRA13,UVSSA,POLR2G,POLR2H,POLR2J,POLR2K,CCNH,SETD2,EGFR,UBE2W,TP53
																			GO: Biological Process	GO:0008217	regulation of blood pressure		0.04088	140.6	0.1845	1	6	180	DDAH1,ACTA2,GAS6,GJA1,GUCY1A3,ATP6AP2
																			GO: Biological Process	GO:1902806	regulation of cell cycle G1/S phase transition		0.04104	141.1	0.1845	1	5	135	PSMB4,PSMB7,PSMC2,ZNF655,TP53
																			GO: Biological Process	GO:0051173	positive regulation of nitrogen compound metabolic process		0.04113	141.5	0.1845	1	29	1484	HIF1A,DDAH1,ITGB1BP1,MECOM,MDK,HNRNPAB,C1orf85,SUPT4H1,MED21,TAF9,FHL2,COPS5,CREB3,MED10,SFRP2,POLR2G,POLR2H,POLR2J,POLR2K,XBP1,RUNX1,USP16,TGFB3,CCNH,EGFR,GUCY1A3,MAML2,TP53,SMAD7
																			GO: Biological Process	GO:0019318	hexose metabolic process		0.04117	141.6	0.1845	1	8	277	PDHB,ENPP1,BAD,PGAM1,PGK1,PTPN2,GLB1,GRB10
																			GO: Biological Process	GO:0071336	regulation of hair follicle cell proliferation		0.0413	142	0.1845	1	1	3	RUNX1
																			GO: Biological Process	GO:2000984	negative regulation of ATP citrate synthase activity		0.0413	142	0.1845	1	1	3	PHPT1
																			GO: Biological Process	GO:0060448	dichotomous subdivision of terminal units involved in lung branching		0.0413	142	0.1845	1	1	3	CTSH
																			GO: Biological Process	GO:0038145	macrophage colony-stimulating factor signaling pathway		0.0413	142	0.1845	1	1	3	PTPN2
																			GO: Biological Process	GO:0035927	RNA import into mitochondrion		0.0413	142	0.1845	1	1	3	MRPL18
																			GO: Biological Process	GO:0010918	positive regulation of mitochondrial membrane potential		0.0413	142	0.1845	1	1	3	BAD
																			GO: Biological Process	GO:0060154	cellular process regulating host cell cycle in response to virus		0.0413	142	0.1845	1	1	3	BAD
																			GO: Biological Process	GO:0055014	atrial cardiac muscle cell development		0.0413	142	0.1845	1	1	3	FHL2
																			GO: Biological Process	GO:0046755	viral budding		0.0413	142	0.1845	1	1	3	TSG101
																			GO: Biological Process	GO:0031629	synaptic vesicle fusion to presynaptic membrane		0.0413	142	0.1845	1	1	3	SNAPIN
																			GO: Biological Process	GO:0042505	tyrosine phosphorylation of Stat6 protein		0.0413	142	0.1845	1	1	3	PTPN2
																			GO: Biological Process	GO:0039663	membrane fusion involved in viral entry into host cell		0.0413	142	0.1845	1	1	3	GAS6
																			GO: Biological Process	GO:0050904	diapedesis		0.0413	142	0.1845	1	1	3	FER
																			GO: Biological Process	GO:2000040	regulation of planar cell polarity pathway involved in axis elongation		0.0413	142	0.1845	1	1	3	SFRP2
																			GO: Biological Process	GO:0060139	positive regulation of apoptotic process by virus		0.0413	142	0.1845	1	1	3	BAD
																			GO: Biological Process	GO:0038109	Kit signaling pathway		0.0413	142	0.1845	1	1	3	FER
																			GO: Biological Process	GO:0003347	epicardial cell to mesenchymal cell transition		0.0413	142	0.1845	1	1	3	GJA1
																			GO: Biological Process	GO:0021678	third ventricle development		0.0413	142	0.1845	1	1	3	MYH10
																			GO: Biological Process	GO:0052042	positive regulation by symbiont of host programmed cell death		0.0413	142	0.1845	1	1	3	BAD
																			GO: Biological Process	GO:0032571	response to vitamin K		0.0413	142	0.1845	1	1	3	GAS6
																			GO: Biological Process	GO:0019064	fusion of virus membrane with host plasma membrane		0.0413	142	0.1845	1	1	3	GAS6
																			GO: Biological Process	GO:1902590	multi-organism organelle organization		0.0413	142	0.1845	1	1	3	TSG101
																			GO: Biological Process	GO:1901626	regulation of postsynaptic membrane organization		0.0413	142	0.1845	1	1	3	CRIPT
																			GO: Biological Process	GO:0055011	atrial cardiac muscle cell differentiation		0.0413	142	0.1845	1	1	3	FHL2
																			GO: Biological Process	GO:0052501	positive regulation by organism of apoptotic process in other organism involved in symbiotic interaction		0.0413	142	0.1845	1	1	3	BAD
																			GO: Biological Process	GO:0051097	negative regulation of helicase activity		0.0413	142	0.1845	1	1	3	TP53
																			GO: Biological Process	GO:0055059	asymmetric neuroblast division		0.0413	142	0.1845	1	1	3	RAB10
																			GO: Biological Process	GO:0045196	establishment or maintenance of neuroblast polarity		0.0413	142	0.1845	1	1	3	RAB10
																			GO: Biological Process	GO:0006168	adenine salvage		0.0413	142	0.1845	1	1	3	APRT
																			GO: Biological Process	GO:0048553	negative regulation of metalloenzyme activity		0.0413	142	0.1845	1	1	3	TIMP1
																			GO: Biological Process	GO:0044800	multi-organism membrane fusion		0.0413	142	0.1845	1	1	3	GAS6
																			GO: Biological Process	GO:2000078	positive regulation of type B pancreatic cell development		0.0413	142	0.1845	1	1	3	BAD
																			GO: Biological Process	GO:0046084	adenine biosynthetic process		0.0413	142	0.1845	1	1	3	APRT
																			GO: Biological Process	GO:0012502	induction of programmed cell death		0.0413	142	0.1845	1	1	3	BAD
																			GO: Biological Process	GO:2000870	regulation of progesterone secretion		0.0413	142	0.1845	1	1	3	RUNX1
																			GO: Biological Process	GO:1901164	negative regulation of trophoblast cell migration		0.0413	142	0.1845	1	1	3	TIMP1
																			GO: Biological Process	GO:0035694	mitochondrial protein catabolic process		0.0413	142	0.1845	1	1	3	BNIP3
																			GO: Biological Process	GO:0090169	regulation of spindle assembly		0.0413	142	0.1845	1	1	3	SENP6
																			GO: Biological Process	GO:0070537	histone H2A K63-linked deubiquitination		0.0413	142	0.1845	1	1	3	USP16
																			GO: Biological Process	GO:0035928	rRNA import into mitochondrion		0.0413	142	0.1845	1	1	3	MRPL18
																			GO: Biological Process	GO:0010643	cell communication by chemical coupling		0.0413	142	0.1845	1	1	3	GJA1
																			GO: Biological Process	GO:0042525	regulation of tyrosine phosphorylation of Stat6 protein		0.0413	142	0.1845	1	1	3	PTPN2
																			GO: Biological Process	GO:0052330	positive regulation by organism of programmed cell death in other organism involved in symbiotic interaction		0.0413	142	0.1845	1	1	3	BAD
																			GO: Biological Process	GO:2000983	regulation of ATP citrate synthase activity		0.0413	142	0.1845	1	1	3	PHPT1
																			GO: Biological Process	GO:0002248	connective tissue replacement involved in inflammatory response wound healing		0.0413	142	0.1845	1	1	3	HIF1A
																			GO: Biological Process	GO:0030505	inorganic diphosphate transport		0.0413	142	0.1845	1	1	3	ENPP1
																			GO: Biological Process	GO:0006556	S-adenosylmethionine biosynthetic process		0.0413	142	0.1845	1	1	3	MAT2B
																			GO: Biological Process	GO:0036265	RNA (guanine-N7)-methylation		0.0413	142	0.1845	1	1	3	RNMT
																			GO: Biological Process	GO:0070101	positive regulation of chemokine-mediated signaling pathway		0.0413	142	0.1845	1	1	3	HIF1A
																			GO: Biological Process	GO:0060689	cell differentiation involved in salivary gland development		0.0413	142	0.1845	1	1	3	XBP1
																			GO: Biological Process	GO:0036216	cellular response to stem cell factor stimulus		0.0413	142	0.1845	1	1	3	FER
																			GO: Biological Process	GO:0044533	positive regulation of apoptotic process in other organism		0.0413	142	0.1845	1	1	3	BAD
																			GO: Biological Process	GO:0006627	protein processing involved in protein targeting to mitochondrion		0.0413	142	0.1845	1	1	3	IMMP1L
																			GO: Biological Process	GO:0060574	intestinal epithelial cell maturation		0.0413	142	0.1845	1	1	3	HIF1A
																			GO: Biological Process	GO:0045200	establishment of neuroblast polarity		0.0413	142	0.1845	1	1	3	RAB10
																			GO: Biological Process	GO:0052151	positive regulation by symbiont of host apoptotic process		0.0413	142	0.1845	1	1	3	BAD
																			GO: Biological Process	GO:0061419	positive regulation of transcription from RNA polymerase II promoter in response to hypoxia		0.0413	142	0.1845	1	1	3	HIF1A
																			GO: Biological Process	GO:0009153	purine deoxyribonucleotide biosynthetic process		0.0413	142	0.1845	1	1	3	ADK
																			GO: Biological Process	GO:0070366	regulation of hepatocyte differentiation		0.0413	142	0.1845	1	1	3	FRZB
																			GO: Biological Process	GO:0033590	response to cobalamin		0.0413	142	0.1845	1	1	3	EGFR
																			GO: Biological Process	GO:0046083	adenine metabolic process		0.0413	142	0.1845	1	1	3	APRT
																			GO: Biological Process	GO:1902592	multi-organism membrane budding		0.0413	142	0.1845	1	1	3	TSG101
																			GO: Biological Process	GO:0070103	regulation of interleukin-6-mediated signaling pathway		0.0413	142	0.1845	1	1	3	PTPN2
																			GO: Biological Process	GO:2000669	negative regulation of dendritic cell apoptotic process		0.0413	142	0.1845	1	1	3	GAS6
																			GO: Biological Process	GO:2000041	negative regulation of planar cell polarity pathway involved in axis elongation		0.0413	142	0.1845	1	1	3	SFRP2
																			GO: Biological Process	GO:0061056	sclerotome development		0.0413	142	0.1845	1	1	3	SFRP2
																			GO: Biological Process	GO:0036215	response to stem cell factor		0.0413	142	0.1845	1	1	3	FER
																			GO: Biological Process	GO:0090090	negative regulation of canonical Wnt signaling pathway		0.04131	142	0.1845	1	4	93	CTHRC1,SFRP2,FRZB,DKK3
																			GO: Biological Process	GO:2000736	regulation of stem cell differentiation		0.04131	142	0.1845	1	4	93	SFRP2,TGFB3,PPP2CA,SMAD7
																			GO: Biological Process	GO:0030900	forebrain development		0.04137	142.3	0.1845	1	10	380	HIF1A,MYH10,MECOM,EXT1,MDK,DLC1,FOXP2,SETD2,EGFR,DCLK1
																			GO: Biological Process	GO:0042177	negative regulation of protein catabolic process		0.04146	142.6	0.1847	1	3	55	TAF9,TIMP1,EGFR
																			GO: Biological Process	GO:0031401	positive regulation of protein modification process		0.04202	144.5	0.1869	1	19	885	STRA13,ITGB1BP1,PSMB4,GAS6,PSMB7,PSMC2,YIF1A,DLC1,CDC16,C19orf10,KDELR3,WIPI1,SFRP2,XBP1,TGFB3,PPP2CA,EGFR,TP53,SMAD7
																			GO: Biological Process	GO:0007049	cell cycle		0.04214	144.9	0.1872	1	31	1611	PLK2,MYH10,STRA13,PSMB4,BAD,GAS6,PSMB7,PSMC2,MECOM,TSG101,RAB8A,CKS1B,CDC123,CDC16,ZNF655,FER,ZNHIT1,COPS5,CREB3,C6orf89,GPS1,USP16,ZWINT,CCNH,PPP2CA,EGFR,EIF4E,EIF4EBP1,SENP6,TP53,CDK4
																			GO: Biological Process	GO:0003073	regulation of systemic arterial blood pressure		0.04269	146.8	0.1894	1	4	94	DDAH1,GAS6,GJA1,ATP6AP2
																			GO: Biological Process	GO:0006397	mRNA processing		0.04368	150.2	0.1926	1	11	437	RNMT,POLR2G,POLR2H,POLR2J,POLR2K,CCNH,SSU72,EIF4E,SNRPD1,SNRPD3,HNRNPR
																			GO: Biological Process	GO:0060039	pericardium development		0.04379	150.6	0.1926	1	2	24	MECOM,SETD2
																			GO: Biological Process	GO:0035883	enteroendocrine cell differentiation		0.04379	150.6	0.1926	1	2	24	BAD,SIDT2
																			GO: Biological Process	GO:0031063	regulation of histone deacetylation		0.04379	150.6	0.1926	1	2	24	ZNHIT1,TP53
																			GO: Biological Process	GO:0071604	transforming growth factor beta production		0.04379	150.6	0.1926	1	2	24	HIF1A,ATP6AP2
																			GO: Biological Process	GO:0001961	positive regulation of cytokine-mediated signaling pathway		0.04379	150.6	0.1926	1	2	24	HIF1A,GAS6
																			GO: Biological Process	GO:0002931	response to ischemia		0.04379	150.6	0.1926	1	2	24	EIF4EBP1,TP53
																			GO: Biological Process	GO:0042325	regulation of phosphorylation		0.04387	150.9	0.1927	1	25	1248	ENPP1,ITGB1BP1,BAD,GAS6,MECOM,NDUFS4,PTPN2,CKS1B,YIF1A,FER,C19orf10,COPS5,KDELR3,WIPI1,SFRP2,GPS1,XBP1,GRB10,TGFB3,CCNH,PPP2CA,EGFR,ATP6AP2,TP53,SMAD7
																			GO: Biological Process	GO:0045598	regulation of fat cell differentiation		0.04409	151.6	0.1929	1	4	95	ENPP1,SFRP2,SH3PXD2B,FRZB
																			GO: Biological Process	GO:0031124	mRNA 3'-end processing		0.04409	151.6	0.1929	1	4	95	POLR2G,SSU72,EIF4E,SNRPD3
																			GO: Biological Process	GO:0061136	regulation of proteasomal protein catabolic process		0.04409	151.6	0.1929	1	4	95	PLK2,TAF9,XBP1,SMAD7
																			GO: Biological Process	GO:0070647	protein modification by small protein conjugation or removal		0.04423	152.1	0.1933	1	17	774	UBR1,STRA13,RNF181,PSMB4,PSMB7,PSMC2,TSG101,CDC16,CCDC23,COPS5,UVSSA,GPS1,COPS3,USP16,SENP6,UBE2W,SMAD7
																			GO: Biological Process	GO:0030278	regulation of ossification		0.04468	153.7	0.1946	1	6	184	HIF1A,ENPP1,GJA1,CTHRC1,SFRP2,TGFB3
																			GO: Biological Process	GO:0009743	response to carbohydrate		0.04468	153.7	0.1946	1	6	184	HIF1A,BAD,GAS6,PPP2CA,SIDT2,PHPT1
																			GO: Biological Process	GO:0000375	RNA splicing, via transesterification reactions		0.04471	153.7	0.1946	1	7	232	POLR2G,POLR2H,POLR2J,POLR2K,SNRPD1,SNRPD3,HNRNPR
																			GO: Biological Process	GO:0031100	organ regeneration		0.04533	155.9	0.1961	1	3	57	GAS6,NNMT,CDK4
																			GO: Biological Process	GO:0048546	digestive tract morphogenesis		0.04533	155.9	0.1961	1	3	57	HIF1A,SFRP2,EGFR
																			GO: Biological Process	GO:0060425	lung morphogenesis		0.04533	155.9	0.1961	1	3	57	FOXP2,TNC,CTSH
																			GO: Biological Process	GO:0006090	pyruvate metabolic process		0.04553	156.6	0.1961	1	4	96	HIF1A,PDHB,PGAM1,PGK1
																			GO: Biological Process	GO:0002065	columnar/cuboidal epithelial cell differentiation		0.04553	156.6	0.1961	1	4	96	HIF1A,BAD,GNA11,SIDT2
																			GO: Biological Process	GO:1990267	response to transition metal nanoparticle		0.04553	156.6	0.1961	1	4	96	BAD,GGH,FN1,EGFR
																			GO: Biological Process	GO:0021987	cerebral cortex development		0.04553	156.6	0.1961	1	4	96	HIF1A,MDK,FOXP2,EGFR
																			GO: Biological Process	GO:0097202	activation of cysteine-type endopeptidase activity		0.04553	156.6	0.1961	1	4	96	BAD,DLC1,FAM162A,CTSH
																			GO: Biological Process	GO:0030168	platelet activation		0.04557	156.7	0.1961	1	7	233	GAS6,ACTN1,GNA11,VCL,FN1,TGFB3,TIMP1
																			GO: Biological Process	GO:0009611	response to wounding		0.04633	159.3	0.1992	1	25	1255	SERPINA3,HIF1A,MYH10,PLGRKT,PSMB4,GAS6,MECOM,ACTN1,MDK,NREP,GJA1,PTPN2,GNA11,VCL,FN1,C6orf89,TNC,CAPZA1,TGFB3,TIMP1,EGFR,GUCY1A3,GUCY1B3,LOX,TP53
																			GO: Biological Process	GO:0050795	regulation of behavior		0.04666	160.5	0.2003	1	6	186	GAS6,MDK,GJA1,PTPN2,CREB3,FN1
																			GO: Biological Process	GO:0044773	mitotic DNA damage checkpoint		0.04699	161.6	0.201	1	4	97	PSMB4,PSMB7,PSMC2,TP53
																			GO: Biological Process	GO:0001959	regulation of cytokine-mediated signaling pathway		0.04699	161.6	0.201	1	4	97	HIF1A,GAS6,PTPN2,PXDN
																			GO: Biological Process	GO:0006929	substrate-dependent cell migration		0.04717	162.2	0.201	1	2	25	MYH10,ITGB1BP1
																			GO: Biological Process	GO:0006541	glutamine metabolic process		0.04717	162.2	0.201	1	2	25	GMPS,GGH
																			GO: Biological Process	GO:0035411	catenin import into nucleus		0.04717	162.2	0.201	1	2	25	SFRP2,EGFR
																			GO: Biological Process	GO:0046885	regulation of hormone biosynthetic process		0.04717	162.2	0.201	1	2	25	HIF1A,DKK3
																			GO: Biological Process	GO:0044723	single-organism carbohydrate metabolic process		0.0473	162.7	0.2013	1	16	723	HIF1A,PDHB,ENPP1,NAGA,BAD,EXT1,PGAM1,PGK1,PTPN2,GLB1,SEC23A,SDF2,MAT2B,GRB10,IDH2,SAR1B
																			GO: Biological Process	GO:0022402	cell cycle process		0.04771	164.1	0.2028	1	24	1198	PLK2,MYH10,STRA13,PSMB4,GAS6,PSMB7,PSMC2,TSG101,RAB8A,CKS1B,CDC123,CDC16,ZNF655,ZNHIT1,USP16,ZWINT,CCNH,PPP2CA,EGFR,EIF4E,EIF4EBP1,SENP6,TP53,CDK4
																			GO: Biological Process	GO:0055123	digestive system development		0.04792	164.8	0.2034	1	5	141	HIF1A,SFRP2,XBP1,TGFB3,EGFR
																			GO: Biological Process	GO:0042326	negative regulation of phosphorylation		0.04837	166.3	0.2051	1	9	338	ENPP1,ITGB1BP1,MECOM,PTPN2,SFRP2,GPS1,GRB10,PPP2CA,SMAD7
																			GO: Biological Process	GO:0043473	pigmentation		0.04847	166.7	0.2052	1	4	98	SNAPIN,AP1M1,GNA11,ATP6AP2
																			GO: Biological Process	GO:0052547	regulation of peptidase activity		0.0485	166.8	0.2052	1	10	391	SERPINA3,BAD,GAS6,DLC1,FAM162A,SFRP2,FN1,PPP2CA,TIMP1,CTSH
																			GO: Biological Process	GO:0045935	positive regulation of nucleobase-containing compound metabolic process		0.04949	170.2	0.2088	1	28	1448	HIF1A,ITGB1BP1,MECOM,MDK,HNRNPAB,C1orf85,SUPT4H1,MED21,TAF9,FHL2,COPS5,CREB3,MED10,SFRP2,POLR2G,POLR2H,POLR2J,POLR2K,XBP1,RUNX1,USP16,TGFB3,CCNH,EGFR,GUCY1A3,MAML2,TP53,SMAD7
																			GO: Cellular Component	GO:0005793	endoplasmic reticulum-Golgi intermediate compartment		4.321e-05	0.01905	0.0074	0.04934	7	69	COPZ2,ERGIC2,PTPN2,YIF1A,C19orf10,DDHD2,FN1
																			GO: Cellular Component	GO:0016591	DNA-directed RNA polymerase II, holoenzyme		4.784e-05	0.0211	0.0074	0.04934	8	95	TAF9,POLR2G,POLR2H,POLR2J,POLR2K,CCNH,GTF2A1,TP53
																			GO: Cellular Component	GO:0005665	DNA-directed RNA polymerase II, core complex		5.465e-05	0.0241	0.0074	0.04934	4	16	POLR2G,POLR2H,POLR2J,POLR2K
																			GO: Cellular Component	GO:0031012	extracellular matrix		7.57e-05	0.03338	0.0074	0.04934	17	422	PTN,MFAP4,PXDN,CFDP1,CTHRC1,SFRP2,FN1,CILP,TNC,OLFML2B,RUNX1,TGFB3,POSTN,TIMP1,LOX,LTBP2,ELN
																			GO: Cellular Component	GO:0005739	mitochondrion		0.0001599	0.07052	0.0074	0.04934	41	1665	DCAKD,ATP6V1E1,DDAH1,PLGRKT,PDHB,DNAJC19,BAD,TIMM23,NDUFA8,NDUFB2,DHRS1,NDUFS4,GJA1,BNIP3,COX5A,IMMP1L,AK2,CHCHD1,ECI2,UQCRFS1,FAM162A,SDHC,MRPL20,MAT2B,TMEM14C,SIVA1,MRPL28,MRPS16,GLOD4,VPS25,IDH2,MSRB3,MRPL4,PPP2CA,MRPL18,TIMM13,MRPL36,HSD17B10,ELN,C6orf57,TP53
																			GO: Cellular Component	GO:0055029	nuclear DNA-directed RNA polymerase complex		0.0001631	0.07192	0.0074	0.04934	8	113	TAF9,POLR2G,POLR2H,POLR2J,POLR2K,CCNH,GTF2A1,TP53
																			GO: Cellular Component	GO:0000428	DNA-directed RNA polymerase complex		0.0001631	0.07192	0.0074	0.04934	8	113	TAF9,POLR2G,POLR2H,POLR2J,POLR2K,CCNH,GTF2A1,TP53
																			GO: Cellular Component	GO:0030880	RNA polymerase complex		0.0001841	0.0812	0.0074	0.04934	8	115	TAF9,POLR2G,POLR2H,POLR2J,POLR2K,CCNH,GTF2A1,TP53
																			GO: Cellular Component	GO:0008074	guanylate cyclase complex, soluble		0.0001863	0.08217	0.0074	0.04934	2	2	GUCY1A3,GUCY1B3
																			GO: Cellular Component	GO:0005783	endoplasmic reticulum		0.0002062	0.09092	0.0074	0.04934	38	1518	PIGY,EMC3,UFSP2,GAS6,P4HA3,EXT1,ERGIC2,PLD3,FKBP11,DHRS1,TRAPPC1,PTN,GJA1,RAB10,PTPN2,YIF1A,BNIP3,PXDN,TMEM147,C19orf10,ERP29,SCFD1,PLOD2,SEC23A,CREB3,KDELR3,PIGK,PIGS,TMEM119,GRINA,MSRB3,EGFR,TMEM98,TMEM208,SAR1B,HSD17B10,TP53,PCMT1
																			GO: Cellular Component	GO:1902494	catalytic complex		0.0002181	0.0962	0.0074	0.04934	25	837	UBR1,PDHB,MECOM,NDUFA8,NDUFB2,NDUFS4,CDC16,DPY30,UQCRFS1,TAF9,SDHC,MAT2B,PIGK,PIGS,POLR2G,POLR2H,POLR2J,POLR2K,CCNH,PPP2CA,GTF2A1,SNRPD1,SNRPD3,TP53,CDK4
																			GO: Cellular Component	GO:0005798	Golgi-associated vesicle		0.0003066	0.1352	0.00765	0.051	6	67	COPZ2,RAB8A,GJA1,CLTA,SCFD1,VPS41
																			GO: Cellular Component	GO:0044431	Golgi apparatus part		0.0003113	0.1373	0.00765	0.051	24	807	SNAPIN,COPZ2,GAS6,EXT1,SLC35B2,RAB8A,GJA1,RAB10,YIF1A,DPY30,CLTA,AP1M1,SCFD1,MOB4,SEC23A,CREB3,WIPI1,C6orf89,SCAMP3,POSTN,EGFR,SAR1B,TMBIM4,VPS41
																			GO: Cellular Component	GO:0044429	mitochondrial part		0.0003166	0.1396	0.00765	0.051	25	858	PDHB,DNAJC19,BAD,TIMM23,NDUFA8,NDUFB2,DHRS1,NDUFS4,GJA1,BNIP3,COX5A,IMMP1L,AK2,UQCRFS1,SDHC,MRPL20,TMEM14C,MRPL28,MRPS16,IDH2,MRPL18,TIMM13,MRPL36,HSD17B10,TP53
																			GO: Cellular Component	GO:0030120	vesicle coat		0.0003233	0.1426	0.00765	0.051	5	44	COPZ2,AP2S1,CLTA,SEC23A,EGFR
																			GO: Cellular Component	GO:0005578	proteinaceous extracellular matrix		0.0003296	0.1453	0.00765	0.051	14	348	PTN,MFAP4,PXDN,CFDP1,CTHRC1,FN1,CILP,TNC,RUNX1,POSTN,TIMP1,LOX,LTBP2,ELN
																			GO: Cellular Component	GO:0000139	Golgi membrane		0.0004086	0.1802	0.00901	0.06007	19	579	SNAPIN,COPZ2,EXT1,SLC35B2,RAB8A,GJA1,YIF1A,CLTA,AP1M1,SCFD1,MOB4,SEC23A,CREB3,WIPI1,C6orf89,SCAMP3,EGFR,SAR1B,TMBIM4
																			GO: Cellular Component	GO:0005654	nucleoplasm		0.0004363	0.1924	0.00909	0.0606	36	1465	HIF1A,RNMT,STRA13,PSMB4,PSMB7,PSMC2,MECOM,CIRBP,PTPN2,CKS1B,BNIP3,SUPT4H1,CDC16,DPY30,MED21,TAF9,FHL2,CREB3,MED10,POLR2G,POLR2H,POLR2J,POLR2K,XBP1,SIVA1,VPS25,CCNH,TGIF1,GTF2A1,MAML2,SNRPD1,SNRPD3,TP53,CDK4,SMAD7,HNRNPR
																			GO: Cellular Component	GO:0031093	platelet alpha granule lumen		0.0004876	0.215	0.009349	0.06233	5	48	GAS6,ACTN1,FN1,TGFB3,TIMP1
																			GO: Cellular Component	GO:0071953	elastic fiber		0.0005539	0.2443	0.01018	0.06786	2	3	MFAP4,ELN
																			GO: Cellular Component	GO:0000323	lytic vacuole		0.0009232	0.4071	0.01419	0.09461	16	477	ATP6V1E1,ENPP1,NAGA,SNAP23,C1orf85,GGH,GJA1,GLB1,ATP6V1D,AP1M1,GNA11,TCN2,SIDT2,VPS41,CTSH,CTSK
																			GO: Cellular Component	GO:0005764	lysosome		0.0009232	0.4071	0.01419	0.09461	16	477	ATP6V1E1,ENPP1,NAGA,SNAP23,C1orf85,GGH,GJA1,GLB1,ATP6V1D,AP1M1,GNA11,TCN2,SIDT2,VPS41,CTSH,CTSK
																			GO: Cellular Component	GO:0031966	mitochondrial membrane		0.000955	0.4211	0.01419	0.09461	18	573	DNAJC19,BAD,TIMM23,NDUFA8,NDUFB2,DHRS1,NDUFS4,GJA1,BNIP3,COX5A,IMMP1L,AK2,UQCRFS1,SDHC,TMEM14C,IDH2,TIMM13,HSD17B10
																			GO: Cellular Component	GO:0019013	viral nucleocapsid		0.001019	0.4492	0.01419	0.09461	3	15	HNRNPAB,SNRPD3,HNRNPR
																			GO: Cellular Component	GO:0030132	clathrin coat of coated pit		0.001019	0.4492	0.01419	0.09461	3	15	AP2S1,CLTA,EGFR
																			GO: Cellular Component	GO:0030117	membrane coat		0.00103	0.4541	0.01419	0.09461	6	84	COPZ2,AP2S1,CLTA,AP1M1,SEC23A,EGFR
																			GO: Cellular Component	GO:0048475	coated membrane		0.00103	0.4541	0.01419	0.09461	6	84	COPZ2,AP2S1,CLTA,AP1M1,SEC23A,EGFR
																			GO: Cellular Component	GO:0005773	vacuole		0.001073	0.4731	0.01421	0.09473	17	531	ATP6V1E1,ENPP1,NAGA,SNAP23,C1orf85,GGH,GJA1,GLB1,ATP6V1D,AP1M1,GNA11,WIPI1,TCN2,SIDT2,VPS41,CTSH,CTSK
																			GO: Cellular Component	GO:1990204	oxidoreductase complex		0.001095	0.4831	0.01421	0.09473	6	85	PDHB,NDUFA8,NDUFB2,NDUFS4,UQCRFS1,SDHC
																			GO: Cellular Component	GO:0005743	mitochondrial inner membrane		0.001194	0.5264	0.01504	0.1003	14	397	DNAJC19,TIMM23,NDUFA8,NDUFB2,DHRS1,NDUFS4,COX5A,IMMP1L,AK2,UQCRFS1,SDHC,IDH2,TIMM13,HSD17B10
																			GO: Cellular Component	GO:0030135	coated vesicle		0.001249	0.5507	0.0153	0.102	9	190	COPZ2,RAB8A,AP2S1,CLTA,AP1M1,SEC23A,WIPI1,EGFR,SAR1B
																			GO: Cellular Component	GO:0030662	coated vesicle membrane		0.001387	0.6116	0.01653	0.1102	7	121	COPZ2,AP2S1,CLTA,AP1M1,SEC23A,EGFR,SAR1B
																			GO: Cellular Component	GO:0031091	platelet alpha granule		0.001467	0.6469	0.01702	0.1135	5	61	GAS6,ACTN1,FN1,TGFB3,TIMP1
																			GO: Cellular Component	GO:0034774	secretory granule lumen		0.001578	0.6959	0.01784	0.119	5	62	GAS6,ACTN1,FN1,TGFB3,TIMP1
																			GO: Cellular Component	GO:0005794	Golgi apparatus		0.001764	0.7779	0.01945	0.1297	32	1355	SNAPIN,COPZ2,GAS6,EXT1,SLC35B2,ERGIC2,TRAPPC1,RAB8A,GJA1,RAB10,YIF1A,GLB1,DPY30,CLTA,AP1M1,SCFD1,DDHD2,MOB4,SEC23A,CREB3,WIPI1,C6orf89,RHOBTB3,SCAMP3,GRINA,ARF5,POSTN,EGFR,SAR1B,TMBIM4,VPS41,MAML2
																			GO: Cellular Component	GO:0042765	GPI-anchor transamidase complex		0.001813	0.7996	0.0195	0.13	2	5	PIGK,PIGS
																			GO: Cellular Component	GO:0005740	mitochondrial envelope		0.001878	0.8282	0.01972	0.1315	18	609	DNAJC19,BAD,TIMM23,NDUFA8,NDUFB2,DHRS1,NDUFS4,GJA1,BNIP3,COX5A,IMMP1L,AK2,UQCRFS1,SDHC,TMEM14C,IDH2,TIMM13,HSD17B10
																			GO: Cellular Component	GO:0005746	mitochondrial respiratory chain		0.001949	0.8593	0.01998	0.1332	5	65	NDUFA8,NDUFB2,NDUFS4,UQCRFS1,SDHC
																			GO: Cellular Component	GO:0000313	organellar ribosome		0.002085	0.9195	0.02043	0.1362	5	66	MRPL20,MRPL28,MRPS16,MRPL18,MRPL36
																			GO: Cellular Component	GO:0005761	mitochondrial ribosome		0.002085	0.9195	0.02043	0.1362	5	66	MRPL20,MRPL28,MRPS16,MRPL18,MRPL36
																			GO: Cellular Component	GO:0044455	mitochondrial membrane part		0.002149	0.9477	0.0206	0.1374	8	167	TIMM23,NDUFA8,NDUFB2,NDUFS4,BNIP3,IMMP1L,UQCRFS1,SDHC
																			GO: Cellular Component	GO:0019028	viral capsid		0.002426	1.07	0.02277	0.1518	3	20	HNRNPAB,SNRPD3,HNRNPR
																			GO: Cellular Component	GO:0044433	cytoplasmic vesicle part		0.002548	1.124	0.02341	0.1561	16	527	SNAPIN,COPZ2,GAS6,ACTN1,RAB8A,GJA1,RAB10,AP2S1,CLTA,AP1M1,SEC23A,FN1,TGFB3,TIMP1,EGFR,SAR1B
																			GO: Cellular Component	GO:0034715	pICln-Sm protein complex		0.002695	1.189	0.02377	0.1585	2	6	SNRPD1,SNRPD3
																			GO: Cellular Component	GO:0030125	clathrin vesicle coat		0.002802	1.236	0.02382	0.1588	3	21	AP2S1,CLTA,EGFR
																			GO: Cellular Component	GO:0044437	vacuolar part		0.002809	1.239	0.02382	0.1588	12	343	ATP6V1E1,ENPP1,C1orf85,GLB1,ATP6V1D,AP1M1,GNA11,WIPI1,TCN2,SIDT2,VPS41,CTSK
																			GO: Cellular Component	GO:0044420	extracellular matrix part		0.002928	1.291	0.02437	0.1625	7	138	MFAP4,CFDP1,FN1,TNC,RUNX1,TIMP1,ELN
																			GO: Cellular Component	GO:0019866	organelle inner membrane		0.003012	1.328	0.0246	0.164	14	439	DNAJC19,TIMM23,NDUFA8,NDUFB2,DHRS1,NDUFS4,COX5A,IMMP1L,AK2,UQCRFS1,SDHC,IDH2,TIMM13,HSD17B10
																			GO: Cellular Component	GO:0030118	clathrin coat		0.004469	1.971	0.03519	0.2347	4	49	AP2S1,CLTA,AP1M1,EGFR
																			GO: Cellular Component	GO:0060205	cytoplasmic membrane-bounded vesicle lumen		0.004557	2.01	0.03526	0.2351	5	79	GAS6,ACTN1,FN1,TGFB3,TIMP1
																			GO: Cellular Component	GO:0070469	respiratory chain		0.004808	2.12	0.03656	0.2437	5	80	NDUFA8,NDUFB2,NDUFS4,UQCRFS1,SDHC
																			GO: Cellular Component	GO:0031983	vesicle lumen		0.005338	2.354	0.0392	0.2614	5	82	GAS6,ACTN1,FN1,TGFB3,TIMP1
																			GO: Cellular Component	GO:0005615	extracellular space		0.005422	2.391	0.0392	0.2614	29	1284	SERPINA3,ENPP1,ACTA2,GAS6,ACTN1,PTN,GGH,WISP2,PXDN,CTHRC1,C1QTNF6,SDF2,SFRP2,FN1,CILP,TCN2,TNC,TGFB3,MRPL18,TIMP1,EGFR,LOX,FRZB,LTBP2,CTSH,CTSK,DKK3,LRRC17,DNPEP
																			GO: Cellular Component	GO:0016023	cytoplasmic membrane-bounded vesicle		0.005835	2.573	0.0415	0.2767	25	1062	SNAPIN,COPZ2,SCAMP4,GAS6,SNAP23,ACTN1,RAB8A,GGH,GJA1,RAB10,AP2S1,CLTA,AP1M1,ERP29,SCFD1,COPS5,SEC23A,WIPI1,FN1,TGFB3,TIMP1,EGFR,SAR1B,VPS41,CTSH
																			GO: Cellular Component	GO:0030122	AP-2 adaptor complex		0.006295	2.776	0.04292	0.2862	2	9	AP2S1,EGFR
																			GO: Cellular Component	GO:0005687	U4 snRNP		0.006295	2.776	0.04292	0.2862	2	9	SNRPD1,SNRPD3
																			GO: Cellular Component	GO:0044432	endoplasmic reticulum part		0.006901	3.043	0.04611	0.3074	24	1020	PIGY,EMC3,GAS6,P4HA3,EXT1,ERGIC2,PLD3,FKBP11,GJA1,RAB10,YIF1A,TMEM147,C19orf10,ERP29,SCFD1,PLOD2,SEC23A,CREB3,KDELR3,PIGK,PIGS,EGFR,TMEM208,SAR1B
																			GO: Cellular Component	GO:0031674	I band		0.007208	3.179	0.04744	0.3163	6	124	ACTN1,MYL9,PDLIM3,FHL2,VCL,PALLD
																			GO: Cellular Component	GO:0030529	ribonucleoprotein complex		0.007502	3.308	0.04865	0.3244	17	643	PSMC2,HNRNPAB,CIRBP,TAF9,MRPL20,POLR2G,MRPL28,MRPS16,ZCCHC17,MRPL4,MRPL18,EIF4E,MRPL36,SNRPD1,SNRPD3,CAPRIN1,HNRNPR
																			GO: Cellular Component	GO:0034709	methylosome		0.007799	3.439	0.04913	0.3276	2	10	SNRPD1,SNRPD3
																			GO: Cellular Component	GO:0030128	clathrin coat of endocytic vesicle		0.007799	3.439	0.04913	0.3276	2	10	AP2S1,EGFR
																			GO: Cellular Component	GO:0090575	RNA polymerase II transcription factor complex		0.008135	3.588	0.05053	0.3369	4	58	TAF9,CCNH,GTF2A1,TP53
																			GO: Cellular Component	GO:0030133	transport vesicle		0.008739	3.854	0.05353	0.3569	7	169	SNAPIN,SCAMP4,RAB8A,CLTA,ERP29,SEC23A,SAR1B
																			GO: Cellular Component	GO:0030131	clathrin adaptor complex		0.009358	4.127	0.05577	0.3718	3	32	AP2S1,AP1M1,EGFR
																			GO: Cellular Component	GO:0010494	cytoplasmic stress granule		0.009358	4.127	0.05577	0.3718	3	32	CIRBP,EIF4E,CAPRIN1
																			GO: Cellular Component	GO:0030136	clathrin-coated vesicle		0.009663	4.262	0.05618	0.3746	6	132	RAB8A,AP2S1,CLTA,AP1M1,WIPI1,EGFR
																			GO: Cellular Component	GO:0000932	cytoplasmic mRNA processing body		0.009694	4.275	0.05618	0.3746	4	61	PSMC2,POLR2G,EIF4E,CAPRIN1
																			GO: Cellular Component	GO:0005912	adherens junction		0.009933	4.38	0.05618	0.3746	8	216	ITGB1BP1,ACTN1,GJA1,DLC1,FHL2,VCL,PALLD,SMAD7
																			GO: Cellular Component	GO:0030659	cytoplasmic vesicle membrane		0.009989	4.405	0.05618	0.3746	12	404	SNAPIN,COPZ2,ACTN1,RAB8A,GJA1,RAB10,AP2S1,CLTA,AP1M1,SEC23A,EGFR,SAR1B
																			GO: Cellular Component	GO:0019012	virion		0.01019	4.495	0.05618	0.3746	3	33	HNRNPAB,SNRPD3,HNRNPR
																			GO: Cellular Component	GO:0044423	virion part		0.01019	4.495	0.05618	0.3746	3	33	HNRNPAB,SNRPD3,HNRNPR
																			GO: Cellular Component	GO:0005925	focal adhesion		0.01109	4.891	0.05967	0.3978	6	136	ITGB1BP1,ACTN1,DLC1,FHL2,VCL,PALLD
																			GO: Cellular Component	GO:0030017	sarcomere		0.01109	4.893	0.05967	0.3978	7	177	TPM2,ACTN1,MYL9,PDLIM3,FHL2,VCL,PALLD
																			GO: Cellular Component	GO:0005845	mRNA cap binding complex		0.01123	4.954	0.05969	0.398	2	12	RNMT,EIF4E
																			GO: Cellular Component	GO:0005801	cis-Golgi network		0.01198	5.285	0.06292	0.4195	3	35	COPZ2,TRAPPC1,SCFD1
																			GO: Cellular Component	GO:0005774	vacuolar membrane		0.01284	5.662	0.06389	0.426	9	272	ATP6V1E1,ENPP1,C1orf85,ATP6V1D,AP1M1,GNA11,WIPI1,SIDT2,VPS41
																			GO: Cellular Component	GO:0008180	COP9 signalosome		0.01294	5.708	0.06389	0.426	3	36	COPS5,GPS1,COPS3
																			GO: Cellular Component	GO:0034518	RNA cap binding complex		0.01316	5.803	0.06389	0.426	2	13	RNMT,EIF4E
																			GO: Cellular Component	GO:0071203	WASH complex		0.01316	5.803	0.06389	0.426	2	13	CAPZA1,CCDC53
																			GO: Cellular Component	GO:0005736	DNA-directed RNA polymerase I complex		0.01316	5.803	0.06389	0.426	2	13	POLR2H,POLR2K
																			GO: Cellular Component	GO:1990234	transferase complex		0.01344	5.928	0.06389	0.426	15	577	UBR1,CDC16,DPY30,TAF9,MAT2B,POLR2G,POLR2H,POLR2J,POLR2K,CCNH,GTF2A1,SNRPD1,SNRPD3,TP53,CDK4
																			GO: Cellular Component	GO:0005924	cell-substrate adherens junction		0.01351	5.956	0.06389	0.426	6	142	ITGB1BP1,ACTN1,DLC1,FHL2,VCL,PALLD
																			GO: Cellular Component	GO:0005604	basement membrane		0.01361	6.004	0.06389	0.426	5	103	CFDP1,FN1,TNC,RUNX1,TIMP1
																			GO: Cellular Component	GO:0097226	sperm mitochondrial sheath		0.01368	6.031	0.06389	0.426	1	1	AK2
																			GO: Cellular Component	GO:0070985	TFIIK complex		0.01368	6.031	0.06389	0.426	1	1	CCNH
																			GO: Cellular Component	GO:0005789	endoplasmic reticulum membrane		0.0138	6.086	0.06389	0.426	20	854	PIGY,EMC3,EXT1,ERGIC2,PLD3,FKBP11,GJA1,RAB10,YIF1A,TMEM147,SCFD1,PLOD2,SEC23A,CREB3,KDELR3,PIGK,PIGS,EGFR,TMEM208,SAR1B
																			GO: Cellular Component	GO:0012506	vesicle membrane		0.01395	6.152	0.06389	0.426	12	423	SNAPIN,COPZ2,ACTN1,RAB8A,GJA1,RAB10,AP2S1,CLTA,AP1M1,SEC23A,EGFR,SAR1B
																			GO: Cellular Component	GO:0000502	proteasome complex		0.01405	6.197	0.06389	0.426	4	68	UBR1,PSMB4,PSMB7,PSMC2
																			GO: Cellular Component	GO:0070161	anchoring junction		0.01512	6.67	0.06777	0.4518	8	233	ITGB1BP1,ACTN1,GJA1,DLC1,FHL2,VCL,PALLD,SMAD7
																			GO: Cellular Component	GO:0005685	U1 snRNP		0.01521	6.709	0.06777	0.4518	2	14	SNRPD1,SNRPD3
																			GO: Cellular Component	GO:0005758	mitochondrial intermembrane space		0.01549	6.832	0.06819	0.4546	4	70	TIMM23,NDUFA8,AK2,TIMM13
																			GO: Cellular Component	GO:0045271	respiratory chain complex I		0.01608	7.092	0.06819	0.4546	3	39	NDUFA8,NDUFB2,NDUFS4
																			GO: Cellular Component	GO:0030964	NADH dehydrogenase complex		0.01608	7.092	0.06819	0.4546	3	39	NDUFA8,NDUFB2,NDUFS4
																			GO: Cellular Component	GO:0005747	mitochondrial respiratory chain complex I		0.01608	7.092	0.06819	0.4546	3	39	NDUFA8,NDUFB2,NDUFS4
																			GO: Cellular Component	GO:0030669	clathrin-coated endocytic vesicle membrane		0.01608	7.092	0.06819	0.4546	3	39	AP2S1,CLTA,EGFR
																			GO: Cellular Component	GO:0042175	nuclear outer membrane-endoplasmic reticulum membrane network		0.01692	7.464	0.07015	0.4677	20	872	PIGY,EMC3,EXT1,ERGIC2,PLD3,FKBP11,GJA1,RAB10,YIF1A,TMEM147,SCFD1,PLOD2,SEC23A,CREB3,KDELR3,PIGK,PIGS,EGFR,TMEM208,SAR1B
																			GO: Cellular Component	GO:0031410	cytoplasmic vesicle		0.01695	7.473	0.07015	0.4677	25	1163	SNAPIN,COPZ2,SCAMP4,GAS6,SNAP23,ACTN1,RAB8A,GGH,GJA1,RAB10,AP2S1,CLTA,AP1M1,ERP29,SCFD1,COPS5,SEC23A,WIPI1,FN1,TGFB3,TIMP1,EGFR,SAR1B,VPS41,CTSH
																			GO: Cellular Component	GO:0030176	integral component of endoplasmic reticulum membrane		0.01702	7.506	0.07015	0.4677	5	109	EMC3,EXT1,CREB3,PIGK,PIGS
																			GO: Cellular Component	GO:0030119	AP-type membrane coat adaptor complex		0.01721	7.591	0.07028	0.4686	3	40	AP2S1,AP1M1,EGFR
																			GO: Cellular Component	GO:0005765	lysosomal membrane		0.01775	7.828	0.07128	0.4753	8	240	ATP6V1E1,ENPP1,C1orf85,ATP6V1D,AP1M1,GNA11,SIDT2,VPS41
																			GO: Cellular Component	GO:0030055	cell-substrate junction		0.01778	7.841	0.07128	0.4753	6	151	ITGB1BP1,ACTN1,DLC1,FHL2,VCL,PALLD
																			GO: Cellular Component	GO:0044451	nucleoplasm part		0.01925	8.488	0.07647	0.5098	16	658	STRA13,MECOM,SUPT4H1,DPY30,MED21,TAF9,CREB3,MED10,POLR2G,POLR2H,POLR2J,POLR2K,CCNH,GTF2A1,MAML2,TP53
																			GO: Cellular Component	GO:0030665	clathrin-coated vesicle membrane		0.01949	8.593	0.07652	0.5102	4	75	AP2S1,CLTA,AP1M1,EGFR
																			GO: Cellular Component	GO:0030660	Golgi-associated vesicle membrane		0.01961	8.646	0.07652	0.5102	3	42	COPZ2,GJA1,CLTA
																			GO: Cellular Component	GO:0030016	myofibril		0.0199	8.777	0.07699	0.5133	7	199	TPM2,ACTN1,MYL9,PDLIM3,FHL2,VCL,PALLD
																			GO: Cellular Component	GO:0005666	DNA-directed RNA polymerase III complex		0.02213	9.761	0.08415	0.561	2	17	POLR2H,POLR2K
																			GO: Cellular Component	GO:0034719	SMN-Sm protein complex		0.02213	9.761	0.08415	0.561	2	17	SNRPD1,SNRPD3
																			GO: Cellular Component	GO:0031227	intrinsic component of endoplasmic reticulum membrane		0.02312	10.2	0.08714	0.581	5	118	EMC3,EXT1,CREB3,PIGK,PIGS
																			GO: Cellular Component	GO:0031970	organelle envelope lumen		0.02606	11.49	0.0936	0.624	4	82	TIMM23,NDUFA8,AK2,TIMM13
																			GO: Cellular Component	GO:0044798	nuclear transcription factor complex		0.02606	11.49	0.0936	0.624	4	82	TAF9,CCNH,GTF2A1,TP53
																			GO: Cellular Component	GO:0045334	clathrin-coated endocytic vesicle		0.02635	11.62	0.0936	0.624	3	47	AP2S1,CLTA,EGFR
																			GO: Cellular Component	GO:0031967	organelle envelope		0.02644	11.66	0.0936	0.624	21	973	DNAJC19,BAD,TIMM23,NDUFA8,NDUFB2,DHRS1,NDUFS4,GJA1,BNIP3,COX5A,IMMP1L,AK2,UQCRFS1,SDHC,TMEM176B,TMEM14C,IDH2,TIMM13,EGFR,HSD17B10,CDK4
																			GO: Cellular Component	GO:0036464	cytoplasmic ribonucleoprotein granule		0.02705	11.93	0.0936	0.624	5	123	PSMC2,CIRBP,POLR2G,EIF4E,CAPRIN1
																			GO: Cellular Component	GO:0035770	ribonucleoprotein granule		0.02705	11.93	0.0936	0.624	5	123	PSMC2,CIRBP,POLR2G,EIF4E,CAPRIN1
																			GO: Cellular Component	GO:0034708	methyltransferase complex		0.02709	11.95	0.0936	0.624	4	83	DPY30,TAF9,SNRPD1,SNRPD3
																			GO: Cellular Component	GO:0048269	methionine adenosyltransferase complex		0.02717	11.98	0.0936	0.624	1	2	MAT2B
																			GO: Cellular Component	GO:0070435	Shc-EGFR complex		0.02717	11.98	0.0936	0.624	1	2	EGFR
																			GO: Cellular Component	GO:0042720	mitochondrial inner membrane peptidase complex		0.02717	11.98	0.0936	0.624	1	2	IMMP1L
																			GO: Cellular Component	GO:0032044	DSIF complex		0.02717	11.98	0.0936	0.624	1	2	SUPT4H1
																			GO: Cellular Component	GO:0031975	envelope		0.02775	12.24	0.09487	0.6325	21	978	DNAJC19,BAD,TIMM23,NDUFA8,NDUFB2,DHRS1,NDUFS4,GJA1,BNIP3,COX5A,IMMP1L,AK2,UQCRFS1,SDHC,TMEM176B,TMEM14C,IDH2,TIMM13,EGFR,HSD17B10,CDK4
																			GO: Cellular Component	GO:0005840	ribosome		0.02816	12.42	0.09553	0.637	7	214	MRPL20,MRPL28,MRPS16,ZCCHC17,MRPL4,MRPL18,MRPL36
																			GO: Cellular Component	GO:0005839	proteasome core complex		0.03011	13.28	0.1006	0.6706	2	20	PSMB4,PSMB7
																			GO: Cellular Component	GO:0002102	podosome		0.03011	13.28	0.1006	0.6706	2	20	SH3PXD2B,PALLD
																			GO: Cellular Component	GO:0014704	intercalated disc		0.03093	13.64	0.1025	0.6837	3	50	ACTN1,GJA1,VCL
																			GO: Cellular Component	GO:0030666	endocytic vesicle membrane		0.03322	14.65	0.1093	0.729	5	130	RAB8A,RAB10,AP2S1,CLTA,EGFR
																			GO: Cellular Component	GO:0005802	trans-Golgi network		0.03429	15.12	0.112	0.7469	6	176	RAB10,DPY30,CLTA,AP1M1,WIPI1,POSTN
																			GO: Cellular Component	GO:0005667	transcription factor complex		0.03475	15.32	0.1127	0.7512	9	324	HIF1A,TAF9,COPS5,CCNH,GTF2A1,PDLIM1,TP53,CDK4,SMAD7
																			GO: Cellular Component	GO:0005669	transcription factor TFIID complex		0.03596	15.86	0.1157	0.7717	2	22	TAF9,TP53
																			GO: Cellular Component	GO:0032127	dense core granule membrane		0.04047	17.85	0.1284	0.8561	1	3	ACTN1
																			GO: Cellular Component	GO:0097513	myosin II filament		0.04047	17.85	0.1284	0.8561	1	3	MYH10
																			GO: Cellular Component	GO:0031301	integral component of organelle membrane		0.04161	18.35	0.1311	0.8739	7	233	EMC3,TIMM23,EXT1,BNIP3,CREB3,PIGK,PIGS
																			GO: Cellular Component	GO:0005689	U12-type spliceosomal complex		0.0422	18.61	0.132	0.8801	2	24	SNRPD1,SNRPD3
																			GO: Cellular Component	GO:0044291	cell-cell contact zone		0.0431	19	0.1338	0.8923	3	57	ACTN1,GJA1,VCL
																			GO: Cellular Component	GO:0005759	mitochondrial matrix		0.04418	19.48	0.1362	0.9084	9	339	PDHB,MRPL20,MRPL28,MRPS16,IDH2,MRPL18,MRPL36,HSD17B10,TP53
																			GO: Cellular Component	GO:0030141	secretory granule		0.04696	20.71	0.1438	0.9588	9	343	SNAPIN,GAS6,SNAP23,ACTN1,RAB10,FN1,TGFB3,TIMP1,CTSH
																			Human Phenotype	HP:0002196	Myelopathy		0.0002353	0.4434	0.2558	1	3	10	ENPP1,EXT1,GLB1
																			Human Phenotype	HP:0001071	Angiokeratoma corporis diffusum		0.000496	0.9346	0.2558	1	2	3	NAGA,GLB1
																			Human Phenotype	HP:0002471	Loss of developmental milestones		0.000496	0.9346	0.2558	1	2	3	NAGA,HSD17B10
																			Human Phenotype	HP:0001582	Redundant skin		0.0005488	1.034	0.2558	1	4	30	EXT1,MRPS16,LOX,ELN
																			Human Phenotype	HP:0003529	Parathormone-independent increased renal tubular calcium reabsorption		0.0009838	1.853	0.2558	1	2	4	AP2S1,GNA11
																			Human Phenotype	HP:0002939	Lordosis		0.001545	2.91	0.2558	1	6	98	TPM2,GJA1,GLB1,HSD17B10,ELN,CTSK
																			Human Phenotype	HP:0003307	Hyperlordosis		0.001545	2.91	0.2558	1	6	98	TPM2,GJA1,GLB1,HSD17B10,ELN,CTSK
																			Human Phenotype	HP:0002918	Hypermagnesemia		0.001626	3.063	0.2558	1	2	5	AP2S1,GNA11
																			Human Phenotype	HP:0001650	Aortic valve stenosis		0.002376	4.476	0.2558	1	4	44	GLB1,LOX,LTBP2,ELN
																			Human Phenotype	HP:0002318	Cervical myelopathy		0.002419	4.557	0.2558	1	2	6	EXT1,GLB1
																			Human Phenotype	HP:0001387	Joint stiffness		0.003081	5.804	0.2558	1	3	23	TPM2,GLB1,LTBP2
																			Human Phenotype	HP:0004398	Peptic ulcer		0.003358	6.326	0.2558	1	2	7	AP2S1,GNA11
																			Human Phenotype	HP:0001014	Angiokeratoma		0.003358	6.326	0.2558	1	2	7	NAGA,GLB1
																			Human Phenotype	HP:0002592	Gastric ulcer		0.003358	6.326	0.2558	1	2	7	AP2S1,GNA11
																			Human Phenotype	HP:0004354	Abnormality of carboxylic acid metabolism		0.003487	6.569	0.2558	1	6	115	DNAJC19,NAGA,ADK,PLOD2,TCN2,IDH2
																			Human Phenotype	HP:0100273	Neoplasm of the colon		0.003489	6.573	0.2558	1	3	24	SDHC,TP53,SMAD7
																			Human Phenotype	HP:0008200	Primary hyperparathyroidism		0.00444	8.365	0.2558	1	2	8	AP2S1,GNA11
																			Human Phenotype	HP:0007389	Skin hyperelasticity		0.00444	8.365	0.2558	1	2	8	LOX,ELN
																			Human Phenotype	HP:0003127	Hypocalciuria		0.00444	8.365	0.2558	1	2	8	AP2S1,GNA11
																			Human Phenotype	HP:0004381	Supravalvular aortic stenosis		0.00444	8.365	0.2558	1	2	8	LOX,ELN
																			Human Phenotype	HP:0001388	Joint laxity		0.004629	8.722	0.2558	1	5	85	UBR1,GLB1,SEC23A,LOX,ELN
																			Human Phenotype	HP:0002645	Wormian bones		0.004905	9.241	0.2558	1	3	27	GJA1,PLOD2,CTSK
																			Human Phenotype	HP:0003072	Hypercalcemia		0.004905	9.241	0.2558	1	3	27	AP2S1,GNA11,ELN
																			Human Phenotype	HP:0001382	Joint hypermobility		0.005258	9.907	0.2558	1	7	166	UBR1,EXT1,GJA1,GLB1,SEC23A,LOX,ELN
																			Human Phenotype	HP:0003110	Abnormality of urine homeostasis		0.005287	9.96	0.2558	1	12	409	DNAJC19,NAGA,PGK1,AP2S1,GLB1,GNA11,PLOD2,FN1,TCN2,IDH2,APRT,ELN
																			Human Phenotype	HP:0006704	Abnormality of the coronary arteries		0.005371	10.12	0.2558	1	4	55	ENPP1,ACTA2,GLB1,ELN
																			Human Phenotype	HP:0003049	Ulnar deviation of the wrist		0.005661	10.67	0.2558	1	2	9	TPM2,GLB1
																			Human Phenotype	HP:0012727	Thoracic aortic aneurysm		0.005661	10.67	0.2558	1	2	9	ACTA2,LOX
																			Human Phenotype	HP:0000696	Delayed eruption of permanent teeth		0.005661	10.67	0.2558	1	2	9	GJA1,CTSK
																			Human Phenotype	HP:0005112	Dilatation of the abdominal aorta		0.007017	13.22	0.2558	1	2	10	ACTA2,LOX
																			Human Phenotype	HP:0002664	Neoplasm		0.007532	14.19	0.2558	1	15	598	TSG101,EXT1,GMPS,AP2S1,CTHRC1,GNA11,SEC23A,SDHC,FN1,RUNX1,EGFR,PALLD,TP53,CDK4,SMAD7
																			Human Phenotype	HP:0001347	Hyperreflexia		0.007949	14.98	0.2558	1	10	324	TPM2,ENPP1,NAGA,NDUFS4,GJA1,DDHD2,SLC16A2,ATP6AP2,HSD17B10,ELN
																			Human Phenotype	HP:0000787	Nephrolithiasis		0.008688	16.37	0.2558	1	4	63	AP2S1,GNA11,APRT,ELN
																			Human Phenotype	HP:0000691	Microdontia		0.008688	16.37	0.2558	1	4	63	UBR1,GJA1,SEC23A,ELN
																			Human Phenotype	HP:0002577	Abnormality of the stomach		0.008884	16.74	0.2558	1	7	183	AP2S1,GNA11,SEC23A,SDHC,ELN,TP53,SMAD7
																			Human Phenotype	HP:0010995	Abnormality of dicarboxylic acid metabolism		0.009411	17.73	0.2558	1	3	34	DNAJC19,TCN2,IDH2
																			Human Phenotype	HP:0001605	Vocal cord paralysis		0.01012	19.07	0.2558	1	2	12	SDHC,ELN
																			Human Phenotype	HP:0000766	Abnormality of the sternum		0.01143	21.53	0.2558	1	7	192	GJA1,GLB1,PLOD2,TGFB3,SLC16A2,LOX,ELN
																			Human Phenotype	HP:0002253	Colonic diverticulosis		0.01186	22.35	0.2558	1	2	13	UBR1,ELN
																			Human Phenotype	HP:0004942	Aortic aneurysm		0.01186	22.35	0.2558	1	2	13	ACTA2,LOX
																			Human Phenotype	HP:0003215	Dicarboxylic aciduria		0.01189	22.4	0.2558	1	3	37	DNAJC19,TCN2,IDH2
																			Human Phenotype	HP:0006483	Abnormal number of teeth		0.01252	23.58	0.2558	1	6	150	UBR1,EXT1,GJA1,SEC23A,ELN,CTSK
																			Human Phenotype	HP:0002634	Arteriosclerosis		0.01279	24.1	0.2558	1	3	38	ACTA2,GLB1,ELN
																			Human Phenotype	HP:0002237	Thin hair		0.01279	24.1	0.2558	1	3	38	UBR1,EXT1,GJA1
																			Human Phenotype	HP:0004295	Abnormality of the gastric mucosa		0.01279	24.1	0.2558	1	3	38	AP2S1,GNA11,ELN
																			Human Phenotype	HP:0000670	Carious teeth		0.01303	24.56	0.2558	1	5	109	GJA1,GLB1,SEC23A,ELN,CTSK
																			Human Phenotype	HP:0008444	Posterior wedging of vertebral bodies		0.01303	24.56	0.2558	1	1	1	SEC23A
																			Human Phenotype	HP:0006334	Hypoplasia of the primary teeth		0.01303	24.56	0.2558	1	1	1	UBR1
																			Human Phenotype	HP:0200079	Fine, dry hair		0.01303	24.56	0.2558	1	1	1	GJA1
																			Human Phenotype	HP:0004916	Generalized distal tubular acidosis		0.01303	24.56	0.2558	1	1	1	FN1
																			Human Phenotype	HP:0012050	Anasarca		0.01303	24.56	0.2558	1	1	1	UBR1
																			Human Phenotype	HP:0007866	Focal retinal infarction		0.01303	24.56	0.2558	1	1	1	ACTA2
																			Human Phenotype	HP:0004928	Peripheral arterial stenosis		0.01303	24.56	0.2558	1	1	1	ELN
																			Human Phenotype	HP:0004489	Frontal and occipital prominence		0.01303	24.56	0.2558	1	1	1	CTSK
																			Human Phenotype	HP:0005839	Limb contractures by age 4-5 years		0.01303	24.56	0.2558	1	1	1	NAGA
																			Human Phenotype	HP:0200142	Long, narrow nose		0.01303	24.56	0.2558	1	1	1	GJA1
																			Human Phenotype	HP:0008865	Postnatal growth failure		0.01303	24.56	0.2558	1	1	1	DNAJC19
																			Human Phenotype	HP:0005292	Intimal thickening in the coronary arteries		0.01303	24.56	0.2558	1	1	1	GLB1
																			Human Phenotype	HP:0007198	Developmental arrest, 2nd year of life		0.01303	24.56	0.2558	1	1	1	GLB1
																			Human Phenotype	HP:0010705	4-5 finger syndactyly		0.01303	24.56	0.2558	1	1	1	GJA1
																			Human Phenotype	HP:0004461	Congenital earlobe sinuses		0.01303	24.56	0.2558	1	1	1	SEC23A
																			Human Phenotype	HP:0006954	Cerebral atrophy, mild, diffuse		0.01303	24.56	0.2558	1	1	1	GLB1
																			Human Phenotype	HP:0009238	Aplasia of the 5th finger		0.01303	24.56	0.2558	1	1	1	GJA1
																			Human Phenotype	HP:0010539	Thin calvarium		0.01303	24.56	0.2558	1	1	1	GJA1
																			Human Phenotype	HP:0004495	Thin anteverted nares		0.01303	24.56	0.2558	1	1	1	GJA1
																			Human Phenotype	HP:0011499	Mydriasis		0.01303	24.56	0.2558	1	1	1	ACTA2
																			Human Phenotype	HP:0008716	Urethrovaginal fistula		0.01303	24.56	0.2558	1	1	1	UBR1
																			Human Phenotype	HP:0005354	Absent cellular immunity		0.01303	24.56	0.2558	1	1	1	AK2
																			Human Phenotype	HP:0005993	Redundant skin over the neck		0.01303	24.56	0.2558	1	1	1	MRPS16
																			Human Phenotype	HP:0005769	Fifth finger distal phalanx clinodactyly		0.01303	24.56	0.2558	1	1	1	GJA1
																			Human Phenotype	HP:0007765	Deep anterior chamber		0.01303	24.56	0.2558	1	1	1	LTBP2
																			Human Phenotype	HP:0005768	2-4 toe cutaneous syndactyly		0.01303	24.56	0.2558	1	1	1	GJA1
																			Human Phenotype	HP:0010665	Bilateral coxa valga		0.01303	24.56	0.2558	1	1	1	TGFB3
																			Human Phenotype	HP:0004856	Normochromic microcytic anemia		0.01303	24.56	0.2558	1	1	1	DNAJC19
																			Human Phenotype	HP:0005647	Shortened bowed long bones		0.01303	24.56	0.2558	1	1	1	SH3PXD2B
																			Human Phenotype	HP:0005498	Midline skin dimples over anterior/posterior fontanelles		0.01303	24.56	0.2558	1	1	1	UBR1
																			Human Phenotype	HP:0010480	Urethral fistula		0.01303	24.56	0.2558	1	1	1	UBR1
																			Human Phenotype	HP:0009162	Absent middle phalanx of 5th finger		0.01303	24.56	0.2558	1	1	1	GJA1
																			Human Phenotype	HP:0100770	Hyperperistalsis		0.01303	24.56	0.2558	1	1	1	ACTA2
																			Human Phenotype	HP:0009089	Wide midline cleft lip/palate		0.01303	24.56	0.2558	1	1	1	TGIF1
																			Human Phenotype	HP:0008442	Vertebral hyperostosis		0.01303	24.56	0.2558	1	1	1	GJA1
																			Human Phenotype	HP:0008808	High iliac wings		0.01303	24.56	0.2558	1	1	1	SEC23A
																			Human Phenotype	HP:0007301	Oromotor apraxia		0.01303	24.56	0.2558	1	1	1	FOXP2
																			Human Phenotype	HP:0006611	Decreased number of sternal ossification centers		0.01303	24.56	0.2558	1	1	1	GJA1
																			Human Phenotype	HP:0005336	Forehead hyperpigmentation		0.01303	24.56	0.2558	1	1	1	SEC23A
																			Human Phenotype	HP:0009742	Stiff shoulders		0.01303	24.56	0.2558	1	1	1	TPM2
																			Human Phenotype	HP:0008300	Beta-galactosidase deficiency in fibroblasts and white blood cells		0.01303	24.56	0.2558	1	1	1	GLB1
																			Human Phenotype	HP:0004770	sparse, slow-growing hair		0.01303	24.56	0.2558	1	1	1	GJA1
																			Human Phenotype	HP:0007316	Involuntary writhing movements		0.01303	24.56	0.2558	1	1	1	SLC16A2
																			Human Phenotype	HP:0006890	MRI may show atrophy of the cerebrum		0.01303	24.56	0.2558	1	1	1	NAGA
																			Human Phenotype	HP:0005813	Short 5th finger with absent/rudimentary middle phalanx		0.01303	24.56	0.2558	1	1	1	GJA1
																			Human Phenotype	HP:0006812	White mater abnormalities in the posterior periventricular region		0.01303	24.56	0.2558	1	1	1	NAGA
																			Human Phenotype	HP:0002621	Atherosclerosis		0.01377	25.94	0.2675	1	4	72	ENPP1,ACTA2,GLB1,ELN
																			Human Phenotype	HP:0000973	Cutis laxa		0.01443	27.19	0.2694	1	4	73	EXT1,MRPS16,LOX,ELN
																			Human Phenotype	HP:0005584	Renal cell carcinoma		0.01471	27.71	0.2694	1	3	40	FN1,TP53,SMAD7
																			Human Phenotype	HP:0000010	Recurrent urinary tract infections		0.01471	27.71	0.2694	1	3	40	EXT1,APRT,ELN
																			Human Phenotype	HP:0002143	Abnormality of the spinal cord		0.01542	29.05	0.2694	1	6	157	ENPP1,EXT1,NDUFS4,GJA1,GLB1,ELN
																			Human Phenotype	HP:0004568	Beaking of vertebral bodies		0.01571	29.59	0.2694	1	2	15	GLB1,SEC23A
																			Human Phenotype	HP:0002336	Language delay		0.01571	29.59	0.2694	1	2	15	FOXP2,ATP6AP2
																			Human Phenotype	HP:0100631	Neoplasm of the adrenal gland		0.01571	29.59	0.2694	1	2	15	SDHC,TP53
																			Human Phenotype	HP:0003003	Colon cancer		0.01571	29.59	0.2694	1	2	15	TP53,SMAD7
																			Human Phenotype	HP:0000270	Delayed cranial suture closure		0.01573	29.63	0.2694	1	3	41	SEC23A,SH3PXD2B,CTSK
																			Human Phenotype	HP:0002564	Malformation of the heart and great vessels		0.01603	30.2	0.2694	1	17	775	TPM2,UBR1,DNAJC19,NAGA,EXT1,NDUFS4,ADK,GJA1,GLB1,VCL,MRPS16,IDH2,TGFB3,SH3PXD2B,LOX,LTBP2,ELN
																			Human Phenotype	HP:0100242	Sarcoma		0.01653	31.14	0.2694	1	4	76	EXT1,SDHC,TP53,SMAD7
																			Human Phenotype	HP:0000684	Delayed eruption of teeth		0.01653	31.14	0.2694	1	4	76	UBR1,GJA1,SEC23A,CTSK
																			Human Phenotype	HP:0100834	Neoplasm of the large intestine		0.01678	31.62	0.2694	1	3	42	SDHC,TP53,SMAD7
																			Human Phenotype	HP:0005222	Bowel diverticulosis		0.0178	33.54	0.2694	1	2	16	UBR1,ELN
																			Human Phenotype	HP:0004921	Abnormality of magnesium homeostasis		0.0178	33.54	0.2694	1	2	16	AP2S1,GNA11
																			Human Phenotype	HP:0006482	Abnormality of dental morphology		0.01848	34.82	0.2694	1	5	119	UBR1,GJA1,SEC23A,ELN,CTSK
																			Human Phenotype	HP:0003043	Abnormality of the shoulder		0.01962	36.96	0.2694	1	4	80	TPM2,EXT1,SEC23A,ELN
																			Human Phenotype	HP:0000843	Hyperparathyroidism		0.02001	37.69	0.2694	1	2	17	AP2S1,GNA11
																			Human Phenotype	HP:0001476	Delayed closure of the anterior fontanelle		0.02001	37.69	0.2694	1	2	17	SEC23A,CTSK
																			Human Phenotype	HP:0004306	Abnormality of the endocardium		0.02001	37.69	0.2694	1	2	17	TGFB3,ELN
																			Human Phenotype	HP:0006753	Neoplasm of the stomach		0.0214	40.32	0.2694	1	3	46	SDHC,TP53,SMAD7
																			Human Phenotype	HP:0100577	Urinary bladder inflammation		0.0214	40.32	0.2694	1	3	46	EXT1,APRT,ELN
																			Human Phenotype	HP:0002250	Abnormality of the large intestine		0.02145	40.41	0.2694	1	6	169	UBR1,DDHD2,SDHC,ELN,TP53,SMAD7
																			Human Phenotype	HP:0000767	Pectus excavatum		0.0217	40.88	0.2694	1	5	124	GJA1,TGFB3,SLC16A2,LOX,ELN
																			Human Phenotype	HP:0002979	Bowing of the legs		0.0217	40.88	0.2694	1	5	124	EXT1,GLB1,PLOD2,SH3PXD2B,ELN
																			Human Phenotype	HP:0012288	Neoplasm of head and neck		0.02232	42.06	0.2694	1	2	18	CTHRC1,SDHC
																			Human Phenotype	HP:0000015	Bladder diverticulum		0.02232	42.06	0.2694	1	2	18	LOX,ELN
																			Human Phenotype	HP:0002823	Abnormality of the femur		0.02308	43.48	0.2694	1	5	126	EXT1,GJA1,GLB1,PLOD2,TGFB3
																			Human Phenotype	HP:0004349	Reduced bone mineral density		0.02375	44.74	0.2694	1	7	222	ENPP1,NAGA,GJA1,GLB1,PLOD2,SEC23A,ELN
																			Human Phenotype	HP:0010669	Cheekbone underdevelopment		0.02394	45.11	0.2694	1	3	48	GJA1,SLC16A2,ELN
																			Human Phenotype	HP:0001642	Pulmonic stenosis		0.02394	45.11	0.2694	1	3	48	ADK,LTBP2,ELN
																			Human Phenotype	HP:0010668	Abnormality of the zygomatic bone		0.02394	45.11	0.2694	1	3	48	GJA1,SLC16A2,ELN
																			Human Phenotype	HP:0006952	Structural abnormalities in the basal ganglia		0.02474	46.62	0.2694	1	2	19	GJA1,FOXP2
																			Human Phenotype	HP:0001518	Small for gestational age		0.02583	48.66	0.2694	1	4	87	UBR1,GJA1,MRPS16,TGFB3
																			Human Phenotype	HP:0003105	Protuberances at ends of long bones		0.0259	48.8	0.2694	1	1	2	EXT1
																			Human Phenotype	HP:0005039	Multiple long-bone exostoses		0.0259	48.8	0.2694	1	1	2	EXT1
																			Human Phenotype	HP:0003644	Decreased beta-galactosidase activity (leukocyte, fibroblast, plasma)		0.0259	48.8	0.2694	1	1	2	GLB1
																			Human Phenotype	HP:0003625	Onset between 1-3 years		0.0259	48.8	0.2694	1	1	2	GLB1
																			Human Phenotype	HP:0003344	3-Methylglutaric aciduria		0.0259	48.8	0.2694	1	1	2	DNAJC19
																			Human Phenotype	HP:0001980	Megaloblastic bone marrow		0.0259	48.8	0.2694	1	1	2	TCN2
																			Human Phenotype	HP:0004342	Abnormality of galactoside metabolism		0.0259	48.8	0.2694	1	1	2	GLB1
																			Human Phenotype	HP:0004827	poikilocytic hemolytic anemia		0.0259	48.8	0.2694	1	1	2	PGK1
																			Human Phenotype	HP:0003277	Constricted iliac wings		0.0259	48.8	0.2694	1	1	2	GLB1
																			Human Phenotype	HP:0012321	D-2-hydroxyglutaric aciduria		0.0259	48.8	0.2694	1	1	2	IDH2
																			Human Phenotype	HP:0009062	Infantile axial hypotonia		0.0259	48.8	0.2694	1	1	2	HSD17B10
																			Human Phenotype	HP:0009772	Patchy sclerosis of finger phalanx		0.0259	48.8	0.2694	1	1	2	GJA1
																			Human Phenotype	HP:0200022	Choroid plexus papilloma		0.0259	48.8	0.2694	1	1	2	TP53
																			Human Phenotype	HP:0003406	Peripheral nerve compression		0.0259	48.8	0.2694	1	1	2	EXT1
																			Human Phenotype	HP:0008166	Decreased beta-galactosidase activity		0.0259	48.8	0.2694	1	1	2	GLB1
																			Human Phenotype	HP:0001223	Pointed proximal second through fifth metacarpals		0.0259	48.8	0.2694	1	1	2	GLB1
																			Human Phenotype	HP:0003068	Madelung-like forearm deformities		0.0259	48.8	0.2694	1	1	2	EXT1
																			Human Phenotype	HP:0004286	Patchy sclerosis of hand bones		0.0259	48.8	0.2694	1	1	2	GJA1
																			Human Phenotype	HP:0100015	Stahl ear		0.0259	48.8	0.2694	1	1	2	SLC16A2
																			Human Phenotype	HP:0003334	Elevated circulating catecholamine level		0.0259	48.8	0.2694	1	1	2	SDHC
																			Human Phenotype	HP:0005161	Premature sudden cardiac death		0.0259	48.8	0.2694	1	1	2	TGFB3
																			Human Phenotype	HP:0003769	All cases sporadic		0.0259	48.8	0.2694	1	1	2	GJA1
																			Human Phenotype	HP:0008917	Postnatal onset of mild growth retardation		0.0259	48.8	0.2694	1	1	2	EXT1
																			Human Phenotype	HP:0012817	Noncompaction cardiomyopathy		0.0259	48.8	0.2694	1	1	2	DNAJC19
																			Human Phenotype	HP:0012099	Abnormality of circulating catecholamine level		0.0259	48.8	0.2694	1	1	2	SDHC
																			Human Phenotype	HP:0004940	Generalized arterial calcification		0.0259	48.8	0.2694	1	1	2	ENPP1
																			Human Phenotype	HP:0002546	Incomprehensible speech		0.0259	48.8	0.2694	1	1	2	FOXP2
																			Human Phenotype	HP:0003461	Increased urinary O-linked sialopeptides		0.0259	48.8	0.2694	1	1	2	NAGA
																			Human Phenotype	HP:0000333	Full forehead		0.0259	48.8	0.2694	1	1	2	GLB1
																			Human Phenotype	HP:0007272	Progressive psychomotor deterioration		0.0259	48.8	0.2694	1	1	2	GLB1
																			Human Phenotype	HP:0007313	Cerebral degeneration		0.0259	48.8	0.2694	1	1	2	GLB1
																			Human Phenotype	HP:0011622	Inlet ventricular septal defect		0.0259	48.8	0.2694	1	1	2	GJA1
																			Human Phenotype	HP:0001463	Autosomal dominant with variable expression and incomplete penetrance		0.0259	48.8	0.2694	1	1	2	GJA1
																			Human Phenotype	HP:0003649	Abnormality of glycoside metabolism		0.0259	48.8	0.2694	1	1	2	GLB1
																			Human Phenotype	HP:0000683	Grayish enamel		0.0259	48.8	0.2694	1	1	2	GLB1
																			Human Phenotype	HP:0001755	Large, protruding ears		0.0259	48.8	0.2694	1	1	2	EXT1
																			Human Phenotype	HP:0005279	Flattened nasal tip		0.0259	48.8	0.2694	1	1	2	TGIF1
																			Human Phenotype	HP:0006448	Perthes-like femoral head changes		0.0259	48.8	0.2694	1	1	2	EXT1
																			Human Phenotype	HP:0004281	Irregular sclerosis of hand bones		0.0259	48.8	0.2694	1	1	2	GJA1
																			Human Phenotype	HP:0004988	shortened long tubular bones		0.0259	48.8	0.2694	1	1	2	SH3PXD2B
																			Human Phenotype	HP:0004542	blonde, sparse scalp hair		0.0259	48.8	0.2694	1	1	2	UBR1
																			Human Phenotype	HP:0007595	Redundant skin in infancy		0.0259	48.8	0.2694	1	1	2	EXT1
																			Human Phenotype	HP:0004611	Anterior concavity of thoracic vertebrae		0.0259	48.8	0.2694	1	1	2	SH3PXD2B
																			Human Phenotype	HP:0005731	Cortical irregularity		0.0259	48.8	0.2694	1	1	2	SH3PXD2B
																			Human Phenotype	HP:0011235	Additional crus of antihelix		0.0259	48.8	0.2694	1	1	2	SLC16A2
																			Human Phenotype	HP:0002012	Abnormality of the abdominal organs		0.02607	49.12	0.2694	1	25	1362	TPM2,UBR1,DNAJC19,ACTA2,NAGA,NDUFS4,ADK,GJA1,AP2S1,GLB1,CTHRC1,AK2,GNA11,DDHD2,SEC23A,SDHC,TCN2,MRPS16,SLC16A2,SAR1B,ELN,CTSK,PALLD,TP53,SMAD7
																			Human Phenotype	HP:0000275	Narrow face		0.02665	50.2	0.2694	1	3	50	TPM2,SLC16A2,ELN
																			Human Phenotype	HP:0001439	Abnormality of the thigh		0.02679	50.47	0.2694	1	5	131	EXT1,GJA1,GLB1,PLOD2,TGFB3
																			Human Phenotype	HP:0009804	Reduced number of teeth		0.02679	50.47	0.2694	1	5	131	UBR1,GJA1,SEC23A,ELN,CTSK
																			Human Phenotype	HP:0002644	Abnormality of pelvic girdle bone morphology		0.02723	51.3	0.2694	1	9	335	TPM2,EXT1,GJA1,GLB1,SEC23A,TGFB3,FRZB,ELN,CTSK
																			Human Phenotype	HP:0100751	Esophageal neoplasm		0.02727	51.37	0.2694	1	2	20	CTHRC1,SDHC
																			Human Phenotype	HP:0002894	Neoplasm of the pancreas		0.02727	51.37	0.2694	1	2	20	PALLD,TP53
																			Human Phenotype	HP:0004337	Abnormality of amino acid metabolism		0.02757	51.95	0.2694	1	6	179	DNAJC19,NAGA,ADK,PLOD2,TCN2,IDH2
																			Human Phenotype	HP:0002376	Developmental regression		0.02757	51.95	0.2694	1	5	132	NAGA,NDUFS4,GLB1,HSD17B10,ELN
																			Human Phenotype	HP:0006292	Abnormality of dental eruption		0.0278	52.38	0.2694	1	4	89	UBR1,GJA1,SEC23A,CTSK
																			Human Phenotype	HP:0001732	Abnormality of the pancreas		0.02837	53.45	0.2694	1	5	133	UBR1,AP2S1,GNA11,PALLD,TP53
																			Human Phenotype	HP:0000938	Osteopenia		0.02882	54.3	0.2694	1	4	90	NAGA,PLOD2,SEC23A,ELN
																			Human Phenotype	HP:0001438	Abnormality of the abdomen		0.02921	55.03	0.2694	1	27	1519	TPM2,UBR1,DNAJC19,ACTA2,NAGA,NDUFS4,ADK,GJA1,AP2S1,GLB1,CTHRC1,AK2,GNA11,DDHD2,PLOD2,SEC23A,SDHC,TCN2,MRPS16,SLC16A2,LOX,SAR1B,ELN,CTSK,PALLD,TP53,SMAD7
																			Human Phenotype	HP:0000592	Blue sclerae		0.0295	55.59	0.2694	1	3	52	GJA1,TGFB3,CTSK
																			Human Phenotype	HP:0011280	Abnormality of urine calcium concentration		0.0295	55.59	0.2694	1	3	52	AP2S1,GNA11,ELN
																			Human Phenotype	HP:0000974	Hyperextensible skin		0.02986	56.26	0.2694	1	4	91	EXT1,MRPS16,LOX,ELN
																			Human Phenotype	HP:0001603	Weakness of the vocal cords		0.02989	56.31	0.2694	1	2	21	SDHC,ELN
																			Human Phenotype	HP:0000360	Tinnitus		0.02989	56.31	0.2694	1	2	21	NAGA,SDHC
																			Human Phenotype	HP:0001604	Vocal cord paresis		0.02989	56.31	0.2694	1	2	21	SDHC,ELN
																			Human Phenotype	HP:0008067	Abnormally lax or hyperextensible skin		0.03092	58.26	0.2694	1	4	92	EXT1,MRPS16,LOX,ELN
																			Human Phenotype	HP:0001763	Pes planus		0.03092	58.26	0.2694	1	4	92	SEC23A,TGFB3,SLC16A2,ELN
																			Human Phenotype	HP:0000685	Hypoplasia of teeth		0.03099	58.39	0.2694	1	3	53	UBR1,GJA1,SEC23A
																			Human Phenotype	HP:0001376	Limitation of joint mobility		0.03103	58.46	0.2694	1	6	184	TPM2,GLB1,PLOD2,SLC16A2,LTBP2,ELN
																			Human Phenotype	HP:0001626	Abnormality of the cardiovascular system		0.03229	60.84	0.2694	1	23	1244	TPM2,UBR1,DNAJC19,ENPP1,ACTA2,NAGA,EXT1,NDUFS4,ADK,GJA1,GLB1,SEC23A,VCL,SDHC,FN1,MRPS16,IDH2,RUNX1,TGFB3,SH3PXD2B,LOX,LTBP2,ELN
																			Human Phenotype	HP:0003468	Abnormality of the vertebrae		0.03251	61.24	0.2694	1	7	237	TPM2,GJA1,GLB1,PLOD2,SEC23A,SH3PXD2B,ELN
																			Human Phenotype	HP:0001677	Coronary artery disease		0.03252	61.27	0.2694	1	3	54	ENPP1,ACTA2,ELN
																			Human Phenotype	HP:0004843	Familial acute myelogenous leukemia		0.03261	61.43	0.2694	1	2	22	GMPS,RUNX1
																			Human Phenotype	HP:0008777	Abnormality of the vocal cords		0.03261	61.43	0.2694	1	2	22	SDHC,ELN
																			Human Phenotype	HP:0001367	Abnormal joint morphology		0.03292	62.03	0.2694	1	17	838	TPM2,UBR1,NAGA,EXT1,GJA1,AP2S1,GLB1,GNA11,PLOD2,SEC23A,RUNX1,TGFB3,SLC16A2,LOX,FRZB,LTBP2,ELN
																			Human Phenotype	HP:0006487	Bowing of the long bones		0.03348	63.08	0.2694	1	5	139	EXT1,GLB1,PLOD2,SH3PXD2B,ELN
																			Human Phenotype	HP:0002815	Abnormality of the knees		0.034	64.05	0.2694	1	6	188	TPM2,EXT1,GLB1,PLOD2,SH3PXD2B,ELN
																			Human Phenotype	HP:0002488	Acute leukemia		0.03409	64.22	0.2694	1	3	55	GMPS,RUNX1,TP53
																			Human Phenotype	HP:0002034	Abnormality of the rectum		0.03409	64.22	0.2694	1	3	55	UBR1,SDHC,ELN
																			Human Phenotype	HP:0001739	Abnormality of the nasopharynx		0.03424	64.52	0.2694	1	4	95	EXT1,GJA1,GLB1,TP53
																			Human Phenotype	HP:0004363	Abnormality of calcium homeostasis		0.0354	66.69	0.2694	1	4	96	UBR1,AP2S1,GNA11,ELN
																			Human Phenotype	HP:0002344	Progressive neurologic deterioration		0.03542	66.73	0.2694	1	2	23	GLB1,HSD17B10
																			Human Phenotype	HP:0001425	Heterogeneous		0.03576	67.36	0.2694	1	11	468	TPM2,TSG101,NDUFS4,FOXP2,MRPS16,TGFB3,LOX,FRZB,ELN,TP53,SMAD7
																			Human Phenotype	HP:0003576	Onset in infancy		0.03592	67.67	0.2694	1	8	296	NAGA,NDUFS4,GMPS,GLB1,RUNX1,ATP6AP2,SAR1B,HSD17B10
																			Human Phenotype	HP:0100886	Abnormality of globe location		0.03625	68.29	0.2694	1	11	469	EXT1,ADK,GJA1,GLB1,SEC23A,TGFB3,TGIF1,SH3PXD2B,SLC16A2,ELN,CTSK
																			Human Phenotype	HP:0000750	Delayed speech and language development		0.03634	68.47	0.2694	1	6	191	EXT1,PGK1,ADK,FOXP2,ATP6AP2,HSD17B10
																			Human Phenotype	HP:0001646	Abnormality of the aortic valve		0.03657	68.9	0.2694	1	4	97	GLB1,LOX,LTBP2,ELN
																			Human Phenotype	HP:0011329	Abnormality of cranial sutures		0.03657	68.9	0.2694	1	4	97	GJA1,PLOD2,SH3PXD2B,CTSK
																			Human Phenotype	HP:0000236	Abnormality of the anterior fontanelle		0.03734	70.34	0.2694	1	3	57	UBR1,SEC23A,CTSK
																			Human Phenotype	HP:0008070	Sparse hair		0.03777	71.16	0.2694	1	4	98	UBR1,EXT1,GJA1,SEC23A
																			Human Phenotype	HP:0001823	Low weight		0.03796	71.52	0.2694	1	6	193	UBR1,GJA1,CTHRC1,AK2,MRPS16,TGFB3
																			Human Phenotype	HP:0001635	Congestive heart failure		0.03815	71.88	0.2694	1	5	144	DNAJC19,ENPP1,GJA1,GLB1,ELN
																			Human Phenotype	HP:0002891	Uterine leiomyosarcoma		0.03832	72.2	0.2694	1	2	24	TP53,SMAD7
																			Human Phenotype	HP:0003700	Generalized amyotrophy		0.03832	72.2	0.2694	1	2	24	NAGA,SLC16A2
																			Human Phenotype	HP:0000934	Chondrocalcinosis		0.03832	72.2	0.2694	1	2	24	AP2S1,GNA11
																			Human Phenotype	HP:0100243	Leiomyosarcoma		0.03832	72.2	0.2694	1	2	24	TP53,SMAD7
																			Human Phenotype	HP:0001613	Hoarse voice (caused by tumor impingement)		0.03861	72.73	0.2694	1	1	3	SDHC
																			Human Phenotype	HP:0005273	Absent nasal septal cartilage		0.03861	72.73	0.2694	1	1	3	TGIF1
																			Human Phenotype	HP:0002691	Platybasia		0.03861	72.73	0.2694	1	1	3	GJA1
																			Human Phenotype	HP:0009779	3-4 toe syndactyly		0.03861	72.73	0.2694	1	1	3	GJA1
																			Human Phenotype	HP:0001686	Loss of voice		0.03861	72.73	0.2694	1	1	3	SDHC
																			Human Phenotype	HP:0001011	Diaphoresis (with pheochromocytoma)		0.03861	72.73	0.2694	1	1	3	SDHC
																			Human Phenotype	HP:0006384	Club-shaped distal femur		0.03861	72.73	0.2694	1	1	3	GJA1
																			Human Phenotype	HP:0002498	Delayed speech acquisition		0.03861	72.73	0.2694	1	1	3	ATP6AP2
																			Human Phenotype	HP:0001366	Microcephaly, mild		0.03861	72.73	0.2694	1	1	3	UBR1
																			Human Phenotype	HP:0000450	Small, pointed nose		0.03861	72.73	0.2694	1	1	3	GJA1
																			Human Phenotype	HP:0004933	Ascending aortic dissection		0.03861	72.73	0.2694	1	1	3	ACTA2
																			Human Phenotype	HP:0004474	Persistent open anterior fontanelle		0.03861	72.73	0.2694	1	1	3	CTSK
																			Human Phenotype	HP:0011834	Moyamoya phenomenon		0.03861	72.73	0.2694	1	1	3	ACTA2
																			Human Phenotype	HP:0012234	Agranulocytosis		0.03861	72.73	0.2694	1	1	3	AK2
																			Human Phenotype	HP:0001606	Vocal cord paralysis (caused by tumor impingement)		0.03861	72.73	0.2694	1	1	3	SDHC
																			Human Phenotype	HP:0010445	Primum atrial septal defect		0.03861	72.73	0.2694	1	1	3	GJA1
																			Human Phenotype	HP:0012069	Keratan sulfate excretion in urine		0.03861	72.73	0.2694	1	1	3	GLB1
																			Human Phenotype	HP:0001675	Rhythm disturbances associated with pheochromocytoma		0.03861	72.73	0.2694	1	1	3	SDHC
																			Human Phenotype	HP:0008007	Primary congenital glaucoma		0.03861	72.73	0.2694	1	1	3	LTBP2
																			Human Phenotype	HP:0002507	Semilobar holoprosencephaly		0.03861	72.73	0.2694	1	1	3	TGIF1
																			Human Phenotype	HP:0008430	Anterior beaking of lumbar vertebrae		0.03861	72.73	0.2694	1	1	3	GLB1
																			Human Phenotype	HP:0006119	Proximal tapering of metacarpals		0.03861	72.73	0.2694	1	1	3	GLB1
																			Human Phenotype	HP:0100693	Iridodonesis		0.03861	72.73	0.2694	1	1	3	LTBP2
																			Human Phenotype	HP:0001676	Palpitations (with pheochromocytoma)		0.03861	72.73	0.2694	1	1	3	SDHC
																			Human Phenotype	HP:0002331	Headache (with pheochromocytoma)		0.03861	72.73	0.2694	1	1	3	SDHC
																			Human Phenotype	HP:0001811	Grooved nails		0.03861	72.73	0.2694	1	1	3	CTSK
																			Human Phenotype	HP:0000918	Scapular exostoses		0.03861	72.73	0.2694	1	1	3	EXT1
																			Human Phenotype	HP:0007119	Mental retardation, borderline-mild		0.03861	72.73	0.2694	1	1	3	DNAJC19
																			Human Phenotype	HP:0003276	Pelvic exostoses		0.03861	72.73	0.2694	1	1	3	EXT1
																			Human Phenotype	HP:0005541	Congenital agranulocytosis		0.03861	72.73	0.2694	1	1	3	AK2
																			Human Phenotype	HP:0001673	Tachycardia (with pheochromocytoma)		0.03861	72.73	0.2694	1	1	3	SDHC
																			Human Phenotype	HP:0006748	Adrenal pheochromocytoma		0.03861	72.73	0.2694	1	1	3	SDHC
																			Human Phenotype	HP:0000740	Anxiety (with pheochromocytoma)		0.03861	72.73	0.2694	1	1	3	SDHC
																			Human Phenotype	HP:0004407	Bony paranasal bossing		0.03861	72.73	0.2694	1	1	3	GJA1
																			Human Phenotype	HP:0012518	Abnormality of circle of Willis		0.03861	72.73	0.2694	1	1	3	ACTA2
																			Human Phenotype	HP:0006737	Extraadrenal pheochromocytoma		0.03861	72.73	0.2694	1	1	3	SDHC
																			Human Phenotype	HP:0100642	Neoplasm of the adrenal medulla		0.03861	72.73	0.2694	1	1	3	SDHC
																			Human Phenotype	HP:0012067	Glycopeptiduria		0.03861	72.73	0.2694	1	1	3	NAGA
																			Human Phenotype	HP:0010439	Atrioventricular septal defect		0.03861	72.73	0.2694	1	1	3	GJA1
																			Human Phenotype	HP:0000896	Rib exostoses		0.03861	72.73	0.2694	1	1	3	EXT1
																			Human Phenotype	HP:0003274	Hypoplastic acetabulae		0.03861	72.73	0.2694	1	1	3	GLB1
																			Human Phenotype	HP:0100630	Neoplasia of the nasopharynx		0.03861	72.73	0.2694	1	1	3	TP53
																			Human Phenotype	HP:0007930	Prominent epicanthal folds		0.03861	72.73	0.2694	1	1	3	GJA1
																			Human Phenotype	HP:0003053	Epiphyseal deformities of tubular bones		0.03861	72.73	0.2694	1	1	3	GLB1
																			Human Phenotype	HP:0002134	Abnormality of the basal ganglia		0.03902	73.51	0.2713	1	3	58	NDUFS4,GJA1,FOXP2
																			Human Phenotype	HP:0001654	Abnormality of the heart valves		0.04047	76.25	0.2803	1	6	196	ADK,GJA1,GLB1,LOX,LTBP2,ELN
																			Human Phenotype	HP:0000485	Megalocornea		0.04131	77.83	0.282	1	2	25	LTBP2,ELN
																			Human Phenotype	HP:0008040	Anterior chamber mesodermal anomalies		0.04131	77.83	0.282	1	2	25	LTBP2,ELN
																			Human Phenotype	HP:0002097	Emphysema		0.04131	77.83	0.282	1	2	25	LOX,ELN
																			Human Phenotype	HP:0010979	Abnormality of the level of lipoprotein cholesterol		0.04131	77.83	0.282	1	2	25	UBR1,SAR1B
																			Human Phenotype	HP:0000235	Abnormality of the fontanelles and cranial sutures		0.04399	82.88	0.2987	1	6	200	UBR1,GJA1,PLOD2,SEC23A,SH3PXD2B,CTSK
																			Human Phenotype	HP:0003016	Metaphyseal widening		0.0443	83.45	0.2987	1	3	61	GJA1,GLB1,SH3PXD2B
																			Human Phenotype	HP:0001181	Adducted thumb		0.04439	83.63	0.2987	1	2	26	TPM2,ELN
																			Human Phenotype	HP:0100685	Abnormality of Sharpey fibers		0.04439	83.63	0.2987	1	2	26	AP2S1,GNA11
																			Human Phenotype	HP:0000591	Abnormality of the sclera		0.04613	86.91	0.303	1	3	62	GJA1,TGFB3,CTSK
																			Human Phenotype	HP:0000280	Coarse facial features		0.04678	88.14	0.303	1	4	105	NAGA,GJA1,GLB1,ELN
																			Human Phenotype	HP:0006716	Hereditary nonpolyposis colorectal carcinoma		0.04755	89.58	0.303	1	2	27	TP53,SMAD7
																			Human Phenotype	HP:0100736	Abnormality of the soft palate		0.04755	89.58	0.303	1	2	27	SEC23A,TGFB3
																			Human Phenotype	HP:0000600	Abnormality of the pharynx		0.04816	90.73	0.303	1	4	106	EXT1,GJA1,GLB1,TP53
																			Human Phenotype	HP:0003593	Infantile onset		0.04925	92.78	0.303	1	10	432	NAGA,NDUFS4,GMPS,ADK,UVSSA,RUNX1,ATP6AP2,SAR1B,HSD17B10,TP53
																			Human Phenotype	HP:0003355	Aminoaciduria		0.0498	93.82	0.303	1	5	155	DNAJC19,NAGA,PLOD2,TCN2,IDH2
																			Human Phenotype	HP:0010973	Abnormality of erythroid lineage cell		0.0498	93.82	0.303	1	5	155	UBR1,ACTN1,AK2,SDHC,CTSK
																			Mouse Phenotype	MP:0006049	semilunar valve regurgitation		1.48e-05	0.03779	0.02883	0.2428	4	12	KLF3,GJA1,EGFR,LOX
																			Mouse Phenotype	MP:0010119	abnormal bone mineral density		4.159e-05	0.1062	0.02883	0.2428	13	257	ENPP1,MECOM,FKBP11,GJA1,PTPN2,GNA11,FHL2,SFRP2,POSTN,SH3PXD2B,FRZB,CTSK,TP53
																			Mouse Phenotype	MP:0001544	abnormal cardiovascular system physiology		6.541e-05	0.1671	0.02883	0.2428	33	1245	UBR1,HIF1A,MYH10,DDAH1,ACTA2,GAS6,MECOM,KLF3,SSBP2,NDUFS4,GJA1,BNIP3,AP1M1,GNA11,VCL,SFRP2,FN1,XBP1,RUNX1,TGFB3,POSTN,SH3PXD2B,TIMP1,EGFR,GUCY1A3,TMEM98,GUCY1B3,LOX,ATP6AP2,CSRP2,TP53,CDK4,SMAD7
																			Mouse Phenotype	MP:0002113	abnormal skeleton development		8.714e-05	0.2226	0.02883	0.2428	16	399	HIF1A,ENPP1,MECOM,EXT1,GJA1,PTPN2,CTHRC1,GNA11,SFRP2,TMEM119,RUNX1,TGFB3,POSTN,SH3PXD2B,EGFR,CTSK
																			Mouse Phenotype	MP:0005258	ocular hypertension		0.0001309	0.3344	0.02883	0.2428	3	8	EXT1,SH3PXD2B,GUCY1A3
																			Mouse Phenotype	MP:0000266	abnormal heart morphology		0.0001316	0.3362	0.02883	0.2428	28	1009	UBR1,HIF1A,MYH10,DCTN5,ENPP1,MECOM,KLF3,GJA1,TSC22D1,DLC1,GNA11,TAGLN,FHL2,VCL,FN1,XBP1,RUNX1,POSTN,SETD2,SH3PXD2B,EGFR,GUCY1A3,LOX,ATP6AP2,CSRP2,TP53,CDK4,SMAD7
																			Mouse Phenotype	MP:0009384	cardiac valve regurgitation		0.0001332	0.3401	0.02883	0.2428	4	20	KLF3,GJA1,EGFR,LOX
																			Mouse Phenotype	MP:0011926	abnormal cardiac valve physiology		0.0001332	0.3401	0.02883	0.2428	4	20	KLF3,GJA1,EGFR,LOX
																			Mouse Phenotype	MP:0011100	complete preweaning lethality		0.0001336	0.3411	0.02883	0.2428	9	143	PLK2,SNAP23,EXT1,GJA1,UQCRFS1,RUNX1,EGFR,TP53,SMAD7
																			Mouse Phenotype	MP:0010122	abnormal bone mineral content		0.0001419	0.3625	0.02883	0.2428	8	113	ENPP1,MECOM,FKBP11,GJA1,PTPN2,GNA11,SFRP2,FRZB
																			Mouse Phenotype	MP:0008762	embryonic lethality		0.0001467	0.3748	0.02883	0.2428	36	1472	UBR1,HIF1A,DDAH1,DCTN5,SNAP23,TIMM23,MECOM,KLF3,TSG101,EXT1,DLC1,DPY30,MED21,AP1M1,CRIPT,GNA11,COPS5,VCL,SDHC,SFRP2,FN1,XBP1,COPS3,RUNX1,USP16,TGFB3,TGIF1,PPP2CA,GTF2A1,SETD2,EGFR,GUCY1B3,VPS41,LTBP2,TP53,CDK4
																			Mouse Phenotype	MP:0000575	dark foot pads		0.0001945	0.4967	0.03491	0.294	3	9	GNA11,EGFR,TP53
																			Mouse Phenotype	MP:0010630	abnormal cardiac muscle tissue morphology		0.0002147	0.5484	0.03491	0.294	12	262	UBR1,HIF1A,MYH10,MECOM,GJA1,GNA11,VCL,XBP1,SH3PXD2B,CSRP2,CDK4,SMAD7
																			Mouse Phenotype	MP:0003795	abnormal bone structure		0.0002187	0.5585	0.03491	0.294	18	524	ENPP1,ITGB1BP1,MECOM,EXT1,FKBP11,GJA1,PTPN2,CTHRC1,GNA11,FHL2,SFRP2,TMEM119,POSTN,SH3PXD2B,EGFR,FRZB,CTSK,TP53
																			Mouse Phenotype	MP:0000285	abnormal heart valve morphology		0.0002415	0.6168	0.03628	0.3056	8	122	MYH10,DCTN5,KLF3,GJA1,VCL,POSTN,SH3PXD2B,EGFR
																			Mouse Phenotype	MP:0005329	abnormal myocardium layer morphology		0.000266	0.6795	0.03637	0.3064	14	351	UBR1,HIF1A,MYH10,MECOM,KLF3,GJA1,GNA11,VCL,FN1,XBP1,SH3PXD2B,CSRP2,CDK4,SMAD7
																			Mouse Phenotype	MP:0005406	abnormal heart size		0.0002706	0.6911	0.03637	0.3064	16	440	HIF1A,MYH10,MECOM,KLF3,GJA1,TSC22D1,DLC1,GNA11,FHL2,VCL,POSTN,EGFR,GUCY1A3,LOX,ATP6AP2,TP53
																			Mouse Phenotype	MP:0000063	decreased bone mineral density		0.0003035	0.7752	0.03876	0.3265	10	195	ENPP1,MECOM,GJA1,PTPN2,GNA11,FHL2,SFRP2,POSTN,SH3PXD2B,TP53
																			Mouse Phenotype	MP:0010545	abnormal heart layer morphology		0.0003258	0.8321	0.03892	0.3279	14	358	UBR1,HIF1A,MYH10,MECOM,KLF3,GJA1,GNA11,VCL,FN1,XBP1,SH3PXD2B,CSRP2,CDK4,SMAD7
																			Mouse Phenotype	MP:0002189	abnormal myocardial trabeculae morphology		0.0003353	0.8563	0.03892	0.3279	8	128	UBR1,HIF1A,MECOM,GJA1,GNA11,XBP1,SH3PXD2B,SMAD7
																			Mouse Phenotype	MP:0005205	abnormal eye anterior chamber morphology		0.0004483	1.145	0.0468	0.3942	4	27	SH3PXD2B,EGFR,GUCY1A3,TP53
																			Mouse Phenotype	MP:0002747	abnormal aortic valve morphology		0.0004581	1.17	0.0468	0.3942	5	48	MYH10,DCTN5,KLF3,GJA1,EGFR
																			Mouse Phenotype	MP:0010429	abnormal heart left ventricle outflow tract morphology		0.0004581	1.17	0.0468	0.3942	5	48	MYH10,DCTN5,KLF3,GJA1,EGFR
																			Mouse Phenotype	MP:0005294	abnormal heart ventricle morphology		0.0004861	1.242	0.04775	0.4022	17	511	UBR1,HIF1A,MYH10,DCTN5,MECOM,KLF3,GJA1,DLC1,GNA11,VCL,XBP1,SH3PXD2B,EGFR,GUCY1A3,LOX,CDK4,SMAD7
																			Mouse Phenotype	MP:0008271	abnormal bone ossification		0.0005817	1.486	0.05503	0.4635	13	335	PLK2,ENPP1,ITGB1BP1,MECOM,GJA1,PTPN2,CTHRC1,GNA11,SFRP2,TMEM119,RUNX1,POSTN,CTSK
																			Mouse Phenotype	MP:0001674	abnormal triploblastic development		0.0006342	1.62	0.05691	0.4793	10	214	MECOM,TSG101,EXT1,VCL,SFRP2,FN1,COPS3,TGIF1,PPP2CA,VPS41
																			Mouse Phenotype	MP:0005385	cardiovascular system phenotype		0.0006597	1.685	0.05691	0.4793	41	1898	UBR1,HIF1A,MYH10,DDAH1,DCTN5,ENPP1,ACTA2,GAS6,MECOM,KLF3,SSBP2,MDK,NDUFS4,GJA1,TSC22D1,BNIP3,DLC1,AP1M1,GNA11,TAGLN,FHL2,VCL,SFRP2,FN1,XBP1,RUNX1,TGFB3,POSTN,SETD2,SH3PXD2B,TIMP1,EGFR,GUCY1A3,TMEM98,GUCY1B3,LOX,ATP6AP2,CSRP2,TP53,CDK4,SMAD7
																			Mouse Phenotype	MP:0002127	abnormal cardiovascular system morphology		0.0006685	1.707	0.05691	0.4793	34	1464	UBR1,HIF1A,MYH10,DDAH1,DCTN5,ENPP1,ACTA2,MECOM,KLF3,MDK,NDUFS4,GJA1,TSC22D1,DLC1,GNA11,TAGLN,FHL2,VCL,SFRP2,FN1,XBP1,RUNX1,TGFB3,POSTN,SETD2,SH3PXD2B,EGFR,GUCY1A3,LOX,ATP6AP2,CSRP2,TP53,CDK4,SMAD7
																			Mouse Phenotype	MP:0005369	muscle phenotype		0.0007608	1.943	0.06268	0.5279	28	1120	UBR1,HIF1A,MYH10,DDAH1,ENPP1,ACTA2,MECOM,KLF3,NDUFS4,GJA1,BNIP3,CTHRC1,GNA11,TAGLN,VCL,SFRP2,FN1,XBP1,GRB10,SH3PXD2B,GUCY1A3,GUCY1B3,LOX,ATP6AP2,CSRP2,TP53,CDK4,SMAD7
																			Mouse Phenotype	MP:0001262	decreased body weight		0.0009004	2.3	0.06968	0.5869	33	1427	UBR1,DNAJC19,ENPP1,ITGB1BP1,MECOM,KLF3,NDUFS4,RAB8A,ADK,GJA1,PTPN2,CKS1B,GLB1,GNA11,COPS5,CD200,SFRP2,RHOBTB3,GRB10,TMEM119,RUNX1,APRT,POSTN,SH3PXD2B,SIDT2,TIMP1,EGFR,GUCY1B3,EIF4EBP1,CTSK,TP53,CDK4,SMAD7
																			Mouse Phenotype	MP:0012322	decreased total tissue mass		0.0009004	2.3	0.06968	0.5869	33	1427	UBR1,DNAJC19,ENPP1,ITGB1BP1,MECOM,KLF3,NDUFS4,RAB8A,ADK,GJA1,PTPN2,CKS1B,GLB1,GNA11,COPS5,CD200,SFRP2,RHOBTB3,GRB10,TMEM119,RUNX1,APRT,POSTN,SH3PXD2B,SIDT2,TIMP1,EGFR,GUCY1B3,EIF4EBP1,CTSK,TP53,CDK4,SMAD7
																			Mouse Phenotype	MP:0010124	decreased bone mineral content		0.001077	2.75	0.08089	0.6813	6	86	ENPP1,MECOM,GJA1,PTPN2,GNA11,SFRP2
																			Mouse Phenotype	MP:0005257	abnormal intraocular pressure		0.001209	3.089	0.08349	0.7032	3	16	EXT1,SH3PXD2B,GUCY1A3
																			Mouse Phenotype	MP:0000574	abnormal foot pad morphology		0.001209	3.089	0.08349	0.7032	3	16	GNA11,EGFR,TP53
																			Mouse Phenotype	MP:0005390	skeleton phenotype		0.001316	3.362	0.08847	0.7452	32	1397	PLK2,HIF1A,MYH10,DCTN5,ENPP1,ITGB1BP1,TIMM23,MECOM,SSBP2,EXT1,FKBP11,NDUFS4,GJA1,PTPN2,CTHRC1,GNA11,FHL2,SEC23A,CD200,SFRP2,RHOBTB3,XBP1,TMEM119,RUNX1,TGFB3,POSTN,TGIF1,SH3PXD2B,EGFR,FRZB,CTSK,TP53
																			Mouse Phenotype	MP:0010594	thick aortic valve		0.001454	3.714	0.09145	0.7703	3	17	KLF3,GJA1,EGFR
																			Mouse Phenotype	MP:0002080	prenatal lethality		0.001562	3.989	0.09145	0.7703	40	1912	UBR1,HIF1A,MYH10,DDAH1,DCTN5,SNAP23,TIMM23,MECOM,KLF3,TSG101,EXT1,GJA1,DLC1,DPY30,MED21,AP1M1,CRIPT,GNA11,COPS5,VCL,SDHC,SFRP2,FN1,XBP1,COPS3,RUNX1,USP16,TGFB3,TGIF1,PPP2CA,GTF2A1,SETD2,EGFR,GUCY1B3,VPS41,SENP6,LTBP2,PALLD,TP53,CDK4
																			Mouse Phenotype	MP:0020135	abnormal heart ventricle wall thickness		0.001593	4.068	0.09145	0.7703	7	126	HIF1A,MYH10,GJA1,DLC1,XBP1,CDK4,SMAD7
																			Mouse Phenotype	MP:0005193	abnormal anterior eye segment morphology		0.001606	4.102	0.09145	0.7703	13	374	HIF1A,DCTN5,EXT1,NDUFS4,GJA1,PTPN2,SFRP2,XBP1,TGFB3,SH3PXD2B,EGFR,GUCY1A3,TP53
																			Mouse Phenotype	MP:0005508	abnormal skeleton morphology		0.001651	4.217	0.09145	0.7703	30	1295	HIF1A,MYH10,DCTN5,ENPP1,ITGB1BP1,TIMM23,MECOM,SSBP2,EXT1,FKBP11,NDUFS4,GJA1,PTPN2,CTHRC1,GNA11,FHL2,SEC23A,SFRP2,RHOBTB3,XBP1,TMEM119,RUNX1,TGFB3,POSTN,TGIF1,SH3PXD2B,EGFR,FRZB,CTSK,TP53
																			Mouse Phenotype	MP:0000280	thin ventricular wall		0.001709	4.364	0.09145	0.7703	6	94	MYH10,GJA1,DLC1,XBP1,CDK4,SMAD7
																			Mouse Phenotype	MP:0002746	abnormal semilunar valve morphology		0.001718	4.387	0.09145	0.7703	5	64	MYH10,DCTN5,KLF3,GJA1,EGFR
																			Mouse Phenotype	MP:0001314	corneal opacity		0.001718	4.387	0.09145	0.7703	5	64	GJA1,PTPN2,XBP1,SH3PXD2B,EGFR
																			Mouse Phenotype	MP:0010856	dilated respiratory conducting tubes		0.001728	4.413	0.09145	0.7703	3	18	TGFB3,EGFR,LOX
																			Mouse Phenotype	MP:0013166	small forelimb buds		0.00179	4.573	0.09145	0.7703	2	5	MECOM,VCL
																			Mouse Phenotype	MP:0005299	abnormal eye posterior chamber morphology		0.00179	4.573	0.09145	0.7703	2	5	TGFB3,TP53
																			Mouse Phenotype	MP:0000245	abnormal erythropoiesis		0.001916	4.892	0.09593	0.808	17	578	HIF1A,DNAJC19,MECOM,KLF3,SSBP2,GJA1,PTPN2,GNA11,FN1,XBP1,RUNX1,APRT,PPP2CA,FRZB,DKK3,TP53,CDK4
																			Mouse Phenotype	MP:0010224	abnormal heart ventricle outflow tract morphology		0.001971	5.033	0.09679	0.8152	5	66	MYH10,DCTN5,KLF3,GJA1,EGFR
																			Mouse Phenotype	MP:0005620	abnormal muscle contractility		0.002045	5.224	0.09741	0.8205	11	293	HIF1A,MYH10,DDAH1,ACTA2,KLF3,GJA1,VCL,SFRP2,ATP6AP2,TP53,SMAD7
																			Mouse Phenotype	MP:0002447	abnormal erythrocyte morphology		0.00206	5.26	0.09741	0.8205	16	531	HIF1A,DNAJC19,MECOM,KLF3,SSBP2,PTPN2,GNA11,FN1,XBP1,RUNX1,APRT,PPP2CA,FRZB,DKK3,TP53,CDK4
																			Mouse Phenotype	MP:0010499	abnormal ventricle myocardium morphology		0.002115	5.401	0.09796	0.8251	6	98	MECOM,KLF3,GJA1,GNA11,XBP1,SMAD7
																			Mouse Phenotype	MP:0002875	decreased erythrocyte cell number		0.002148	5.486	0.09796	0.8251	8	170	MECOM,KLF3,PTPN2,XBP1,RUNX1,PPP2CA,TP53,CDK4
																			Mouse Phenotype	MP:0002188	small heart		0.002267	5.789	0.1016	0.8554	7	134	MYH10,MECOM,GJA1,TSC22D1,GNA11,VCL,POSTN
																			Mouse Phenotype	MP:0001695	abnormal gastrulation		0.002331	5.953	0.1024	0.8629	13	390	MECOM,TSG101,EXT1,COPS5,VCL,SFRP2,FN1,COPS3,TGIF1,PPP2CA,SETD2,VPS41,TP53
																			Mouse Phenotype	MP:0001188	hyperpigmentation		0.002367	6.044	0.1024	0.8629	3	20	GNA11,EGFR,TP53
																			Mouse Phenotype	MP:0002088	abnormal embryonic growth/weight/body size		0.00245	6.258	0.1025	0.8634	20	751	UBR1,PLK2,HIF1A,MECOM,TSG101,EXT1,DLC1,COPS5,VCL,SFRP2,FN1,XBP1,GRB10,COPS3,TGIF1,PPP2CA,SETD2,EGFR,TP53,CDK4
																			Mouse Phenotype	MP:0009850	embryonic lethality between implantation and placentation		0.002493	6.368	0.1025	0.8634	13	393	HIF1A,TSG101,EXT1,CRIPT,COPS5,COPS3,USP16,PPP2CA,EGFR,GUCY1B3,VPS41,LTBP2,TP53
																			Mouse Phenotype	MP:0002128	abnormal blood circulation		0.002515	6.423	0.1025	0.8634	17	593	UBR1,HIF1A,DDAH1,ACTA2,MECOM,KLF3,NDUFS4,AP1M1,GNA11,FN1,RUNX1,TGFB3,TIMP1,TMEM98,LOX,TP53,SMAD7
																			Mouse Phenotype	MP:0011108	partial embryonic lethality during organogenesis		0.002528	6.458	0.1025	0.8634	10	257	HIF1A,MECOM,KLF3,FN1,TGFB3,TGIF1,PPP2CA,EGFR,TP53,CDK4
																			Mouse Phenotype	MP:0011276	increased tail pigmentation		0.002662	6.798	0.1042	0.8778	2	6	GNA11,TP53
																			Mouse Phenotype	MP:0013164	abnormal forelimb bud morphology		0.002662	6.798	0.1042	0.8778	2	6	MECOM,VCL
																			Mouse Phenotype	MP:0008974	proportional dwarf		0.002734	6.982	0.1042	0.8778	3	21	GNA11,SH3PXD2B,TP53
																			Mouse Phenotype	MP:0009379	abnormal foot pigmentation		0.002734	6.982	0.1042	0.8778	3	21	GNA11,EGFR,TP53
																			Mouse Phenotype	MP:0000267	abnormal heart development		0.002799	7.149	0.1051	0.8855	11	305	UBR1,HIF1A,MYH10,MECOM,KLF3,GJA1,DLC1,VCL,FN1,XBP1,SMAD7
																			Mouse Phenotype	MP:0000066	osteoporosis		0.002905	7.419	0.1075	0.9056	4	44	ENPP1,CTHRC1,FHL2,TP53
																			Mouse Phenotype	MP:0000440	domed cranium		0.003073	7.848	0.1118	0.942	5	73	HIF1A,MYH10,ITGB1BP1,GNA11,SH3PXD2B
																			Mouse Phenotype	MP:0002084	abnormal developmental patterning		0.003109	7.941	0.1118	0.942	14	452	HIF1A,MECOM,TSG101,EXT1,COPS5,VCL,SFRP2,FN1,COPS3,TGIF1,PPP2CA,SETD2,VPS41,TP53
																			Mouse Phenotype	MP:0001689	incomplete somite formation		0.003155	8.058	0.1119	0.9427	4	45	HIF1A,MECOM,SFRP2,FN1
																			Mouse Phenotype	MP:0003948	abnormal gas homeostasis		0.003504	8.948	0.1214	1	14	458	HIF1A,DDAH1,NAGA,MECOM,KLF3,GJA1,PTPN2,SFRP2,XBP1,TGFB3,EGFR,LOX,EIF4EBP1,CAPRIN1
																			Mouse Phenotype	MP:0002109	abnormal limb morphology		0.003516	8.98	0.1214	1	16	560	HIF1A,MECOM,EXT1,GJA1,PTPN2,GNA11,VCL,SFRP2,FN1,RHOBTB3,TGFB3,POSTN,EGFR,FRZB,CTSK,TP53
																			Mouse Phenotype	MP:0000277	abnormal heart shape		0.003569	9.116	0.1215	1	3	23	MYH10,GJA1,SH3PXD2B
																			Mouse Phenotype	MP:0004016	decreased bone mass		0.00366	9.348	0.123	1	5	76	ENPP1,GJA1,CTHRC1,FHL2,TP53
																			Mouse Phenotype	MP:0002998	abnormal bone remodeling		0.003808	9.727	0.1262	1	7	147	ENPP1,GJA1,PTPN2,CTHRC1,GNA11,FRZB,CTSK
																			Mouse Phenotype	MP:0004067	abnormal trabecula carnea morphology		0.003873	9.891	0.1262	1	5	77	MECOM,GJA1,GNA11,XBP1,SMAD7
																			Mouse Phenotype	MP:0000060	delayed bone ossification		0.003947	10.08	0.1262	1	6	111	PLK2,ITGB1BP1,GJA1,GNA11,SFRP2,TMEM119
																			Mouse Phenotype	MP:0006108	abnormal hindbrain development		0.003954	10.1	0.1262	1	7	148	MYH10,GJA1,DLC1,TMEM176B,TGIF1,EGFR,TP53
																			Mouse Phenotype	MP:0003229	abnormal vitelline vasculature morphology		0.004261	10.88	0.1342	1	8	190	UBR1,HIF1A,MECOM,DLC1,FN1,RUNX1,TGFB3,SETD2
																			Mouse Phenotype	MP:0004986	abnormal osteoblast morphology		0.00431	11.01	0.1342	1	6	113	ITGB1BP1,GJA1,CTHRC1,TMEM119,EGFR,CTSK
																			Mouse Phenotype	MP:0001850	increased susceptibility to otitis media		0.004545	11.61	0.135	1	3	25	MECOM,TGIF1,SH3PXD2B
																			Mouse Phenotype	MP:0002835	abnormal cranial suture morphology		0.00463	11.83	0.135	1	4	50	ITGB1BP1,GNA11,SH3PXD2B,CTSK
																			Mouse Phenotype	MP:0008775	abnormal heart ventricle pressure		0.00463	11.83	0.135	1	4	50	HIF1A,TIMP1,EGFR,GUCY1A3
																			Mouse Phenotype	MP:0003419	delayed endochondral bone ossification		0.00463	11.83	0.135	1	4	50	GJA1,GNA11,SFRP2,TMEM119
																			Mouse Phenotype	MP:0012321	abnormal total tissue mass		0.004814	12.3	0.135	1	33	1574	UBR1,DNAJC19,ENPP1,ITGB1BP1,MECOM,KLF3,NDUFS4,RAB8A,ADK,GJA1,PTPN2,CKS1B,GLB1,GNA11,COPS5,CD200,SFRP2,RHOBTB3,GRB10,TMEM119,RUNX1,APRT,POSTN,SH3PXD2B,SIDT2,TIMP1,EGFR,GUCY1B3,EIF4EBP1,CTSK,TP53,CDK4,SMAD7
																			Mouse Phenotype	MP:0002106	abnormal muscle physiology		0.004844	12.37	0.135	1	19	741	HIF1A,MYH10,DDAH1,ACTA2,KLF3,NDUFS4,GJA1,BNIP3,CTHRC1,TAGLN,VCL,SFRP2,GUCY1A3,GUCY1B3,ATP6AP2,CSRP2,TP53,CDK4,SMAD7
																			Mouse Phenotype	MP:0009874	abnormal interdigital cell death		0.004881	12.47	0.135	1	2	8	SFRP2,TGFB3
																			Mouse Phenotype	MP:0010506	prolonged RR interval		0.004881	12.47	0.135	1	2	8	EGFR,SMAD7
																			Mouse Phenotype	MP:0009877	exostosis		0.004881	12.47	0.135	1	2	8	ENPP1,EXT1
																			Mouse Phenotype	MP:0000396	increased curvature of hairs		0.004881	12.47	0.135	1	2	8	RUNX1,EGFR
																			Mouse Phenotype	MP:0001312	abnormal cornea morphology		0.004915	12.55	0.135	1	7	154	GJA1,PTPN2,SFRP2,XBP1,TGFB3,SH3PXD2B,EGFR
																			Mouse Phenotype	MP:0000274	enlarged heart		0.005093	13.01	0.1373	1	11	330	HIF1A,MYH10,KLF3,GJA1,DLC1,FHL2,VCL,EGFR,GUCY1A3,LOX,TP53
																			Mouse Phenotype	MP:0005595	abnormal vascular smooth muscle physiology		0.005108	13.05	0.1373	1	6	117	HIF1A,DDAH1,ACTA2,GUCY1A3,GUCY1B3,CSRP2
																			Mouse Phenotype	MP:0011110	partial preweaning lethality		0.005272	13.46	0.1403	1	7	156	KLF3,GJA1,APRT,TGIF1,EGFR,TP53,SMAD7
																			Mouse Phenotype	MP:0010551	abnormal coronary vessel morphology		0.005332	13.62	0.1404	1	4	52	HIF1A,ENPP1,GJA1,TAGLN
																			Mouse Phenotype	MP:0001718	abnormal visceral yolk sac morphology		0.005455	13.93	0.1407	1	8	198	UBR1,HIF1A,MECOM,DLC1,FN1,RUNX1,SETD2,TP53
																			Mouse Phenotype	MP:0001629	abnormal heart rate		0.005458	13.94	0.1407	1	7	157	DDAH1,NDUFS4,GJA1,VCL,SFRP2,SH3PXD2B,EGFR
																			Mouse Phenotype	MP:0001914	hemorrhage		0.005614	14.34	0.1407	1	14	483	UBR1,HIF1A,MECOM,KLF3,NDUFS4,AP1M1,GNA11,FN1,RUNX1,TGFB3,TIMP1,TMEM98,LOX,TP53
																			Mouse Phenotype	MP:0009964	abnormal cerebellum lobule morphology		0.005616	14.34	0.1407	1	5	84	MYH10,NDUFS4,GJA1,TMEM176B,TP53
																			Mouse Phenotype	MP:0004085	abnormal heartbeat		0.00562	14.35	0.1407	1	8	199	DDAH1,NDUFS4,GJA1,VCL,SFRP2,SH3PXD2B,EGFR,SMAD7
																			Mouse Phenotype	MP:0002639	micrognathia		0.005707	14.58	0.1415	1	4	53	MYH10,DCTN5,SH3PXD2B,TP53
																			Mouse Phenotype	MP:0011109	partial lethality throughout fetal growth and development		0.005963	15.23	0.1456	1	8	201	MYH10,MECOM,KLF3,GJA1,RUNX1,PPP2CA,EGFR,TP53
																			Mouse Phenotype	MP:0001533	abnormal skeleton physiology		0.006027	15.39	0.1456	1	15	539	PLK2,ENPP1,ITGB1BP1,MECOM,GJA1,PTPN2,CTHRC1,GNA11,CD200,SFRP2,TMEM119,RUNX1,POSTN,FRZB,CTSK
																			Mouse Phenotype	MP:0006395	abnormal epiphyseal plate morphology		0.006044	15.44	0.1456	1	7	160	HIF1A,EXT1,PTPN2,GNA11,SFRP2,POSTN,CTSK
																			Mouse Phenotype	MP:0002932	abnormal joint morphology		0.006141	15.68	0.1466	1	8	202	ENPP1,ITGB1BP1,SSBP2,GNA11,RHOBTB3,XBP1,SH3PXD2B,CTSK
																			Mouse Phenotype	MP:0002596	abnormal hematocrit		0.006322	16.15	0.1488	1	8	203	HIF1A,MECOM,PTPN2,XBP1,APRT,FRZB,DKK3,TP53
																			Mouse Phenotype	MP:0000249	abnormal blood vessel physiology		0.006351	16.22	0.1488	1	11	340	HIF1A,DDAH1,ACTA2,GAS6,SSBP2,SFRP2,TIMP1,GUCY1A3,GUCY1B3,CSRP2,TP53
																			Mouse Phenotype	MP:0003137	abnormal impulse conducting system conduction		0.00651	16.63	0.1498	1	5	87	MYH10,GJA1,VCL,EGFR,SMAD7
																			Mouse Phenotype	MP:0000600	liver hypoplasia		0.006511	16.63	0.1498	1	4	55	CTHRC1,XBP1,TP53,CDK4
																			Mouse Phenotype	MP:0000230	abnormal systemic arterial blood pressure		0.00689	17.6	0.1555	1	8	206	HIF1A,DDAH1,ACTA2,KLF3,GJA1,XBP1,GUCY1A3,GUCY1B3
																			Mouse Phenotype	MP:0012501	abnormal pericardial cavity morphology		0.00694	17.73	0.1555	1	4	56	HIF1A,GNA11,VCL,RUNX1
																			Mouse Phenotype	MP:0003566	abnormal cell adhesion		0.00694	17.73	0.1555	1	4	56	DLC1,VCL,POSTN,PALLD
																			Mouse Phenotype	MP:0002086	abnormal extraembryonic tissue morphology		0.007281	18.6	0.1599	1	16	604	UBR1,PLK2,HIF1A,MECOM,TSG101,EXT1,DLC1,FN1,GRB10,COPS3,RUNX1,TGFB3,TGIF1,SETD2,EGFR,TP53
																			Mouse Phenotype	MP:0001259	abnormal body weight		0.00738	18.85	0.1599	1	34	1681	UBR1,DNAJC19,ENPP1,ITGB1BP1,BAD,MECOM,KLF3,NDUFS4,RAB8A,ADK,GJA1,PTPN2,CKS1B,GLB1,GNA11,COPS5,CD200,SFRP2,RHOBTB3,GRB10,TMEM119,RUNX1,APRT,POSTN,SH3PXD2B,SIDT2,TIMP1,EGFR,GUCY1B3,EIF4EBP1,CTSK,TP53,CDK4,SMAD7
																			Mouse Phenotype	MP:0005006	abnormal osteoblast physiology		0.007387	18.87	0.1599	1	4	57	ENPP1,GJA1,CTHRC1,CTSK
																			Mouse Phenotype	MP:0000872	abnormal cerebellum external granule cell layer morphology		0.007387	18.87	0.1599	1	4	57	MYH10,GJA1,TMEM176B,EGFR
																			Mouse Phenotype	MP:0010871	abnormal trabecular bone mass		0.007638	19.51	0.1613	1	3	30	GJA1,CTHRC1,CTSK
																			Mouse Phenotype	MP:0005243	hemothorax		0.007706	19.68	0.1613	1	2	10	TGFB3,LOX
																			Mouse Phenotype	MP:0010504	abnormal RR interval		0.007706	19.68	0.1613	1	2	10	EGFR,SMAD7
																			Mouse Phenotype	MP:0000448	pointed snout		0.007706	19.68	0.1613	1	2	10	GJA1,EGFR
																			Mouse Phenotype	MP:0010876	decreased bone volume		0.007853	20.06	0.1617	1	4	58	PTPN2,TMEM119,POSTN,CTSK
																			Mouse Phenotype	MP:0008008	early cellular replicative senescence		0.007853	20.06	0.1617	1	4	58	HIF1A,CKS1B,TP53,CDK4
																			Mouse Phenotype	MP:0003984	embryonic growth retardation		0.008092	20.67	0.1633	1	13	452	PLK2,HIF1A,DLC1,COPS5,VCL,SFRP2,FN1,XBP1,GRB10,COPS3,TGIF1,SETD2,TP53
																			Mouse Phenotype	MP:0002114	abnormal axial skeleton morphology		0.008132	20.77	0.1633	1	20	835	HIF1A,MYH10,DCTN5,ENPP1,ITGB1BP1,TIMM23,MECOM,NDUFS4,GJA1,GNA11,SEC23A,SFRP2,XBP1,RUNX1,POSTN,TGIF1,SH3PXD2B,EGFR,CTSK,TP53
																			Mouse Phenotype	MP:0003886	abnormal embryonic epiblast morphology		0.008337	21.29	0.1633	1	4	59	HIF1A,COPS3,TGIF1,TP53
																			Mouse Phenotype	MP:0000601	small liver		0.008342	21.31	0.1633	1	7	170	MDK,PTN,GLB1,CTHRC1,XBP1,TP53,CDK4
																			Mouse Phenotype	MP:0003921	abnormal heart left ventricle morphology		0.008367	21.37	0.1633	1	8	213	HIF1A,MYH10,DCTN5,KLF3,GJA1,VCL,EGFR,LOX
																			Mouse Phenotype	MP:0011706	abnormal fibroblast migration		0.008374	21.39	0.1633	1	3	31	DLC1,EGFR,PALLD
																			Mouse Phenotype	MP:0004111	abnormal coronary artery morphology		0.008374	21.39	0.1633	1	3	31	ENPP1,GJA1,TAGLN
																			Mouse Phenotype	MP:0001586	abnormal erythrocyte cell number		0.00883	22.55	0.1638	1	8	215	MECOM,KLF3,PTPN2,XBP1,RUNX1,PPP2CA,TP53,CDK4
																			Mouse Phenotype	MP:0002169	no abnormal phenotype detected		0.008837	22.57	0.1638	1	33	1636	HIF1A,MYH10,ITGB1BP1,TIMM23,MECOM,KLF3,TSG101,EXT1,NDUFS4,GJA1,DLC1,FER,CTHRC1,TAGLN,FHL2,COPS5,SFRP2,FN1,C6orf89,TNC,GRINA,RUNX1,TGFB3,TGIF1,PPP2CA,SIDT2,EGFR,GUCY1B3,C9orf3,FRZB,VPS41,CTSH,TP53
																			Mouse Phenotype	MP:0001683	absent mesoderm		0.008841	22.58	0.1638	1	4	60	TSG101,EXT1,COPS3,PPP2CA
																			Mouse Phenotype	MP:0002626	increased heart rate		0.008841	22.58	0.1638	1	4	60	GJA1,VCL,SFRP2,EGFR
																			Mouse Phenotype	MP:0008469	abnormal protein level		0.008883	22.69	0.1638	1	18	728	UBR1,HIF1A,DNAJC19,NAGA,GAS6,MECOM,MDK,PTN,PTPN2,GNA11,CD200,FN1,XBP1,TGIF1,EGFR,SLC16A2,TP53,SMAD7
																			Mouse Phenotype	MP:0002873	normal phenotype		0.009088	23.21	0.1638	1	33	1639	HIF1A,MYH10,ITGB1BP1,TIMM23,MECOM,KLF3,TSG101,EXT1,NDUFS4,GJA1,DLC1,FER,CTHRC1,TAGLN,FHL2,COPS5,SFRP2,FN1,C6orf89,TNC,GRINA,RUNX1,TGFB3,TGIF1,PPP2CA,SIDT2,EGFR,GUCY1B3,C9orf3,FRZB,VPS41,CTSH,TP53
																			Mouse Phenotype	MP:0003898	abnormal QRS complex		0.00915	23.37	0.1638	1	3	32	GJA1,VCL,SMAD7
																			Mouse Phenotype	MP:0013241	embryo tissue necrosis		0.00915	23.37	0.1638	1	3	32	DLC1,XBP1,TP53
																			Mouse Phenotype	MP:0005599	increased cardiac muscle contractility		0.00915	23.37	0.1638	1	3	32	KLF3,SFRP2,TP53
																			Mouse Phenotype	MP:0010879	decreased trabecular bone volume		0.00915	23.37	0.1638	1	3	32	PTPN2,TMEM119,POSTN
																			Mouse Phenotype	MP:0000438	abnormal cranium morphology		0.009314	23.79	0.1638	1	13	460	HIF1A,MYH10,DCTN5,ITGB1BP1,MECOM,GJA1,GNA11,POSTN,TGIF1,SH3PXD2B,EGFR,CTSK,TP53
																			Mouse Phenotype	MP:0010963	abnormal compact bone volume		0.009335	23.84	0.1638	1	2	11	POSTN,CTSK
																			Mouse Phenotype	MP:0003223	decreased cardiomyocyte apoptosis		0.009335	23.84	0.1638	1	2	11	BNIP3,TP53
																			Mouse Phenotype	MP:0003356	impaired luteinization		0.009335	23.84	0.1638	1	2	11	GJA1,CDK4
																			Mouse Phenotype	MP:0006138	congestive heart failure		0.009364	23.92	0.1638	1	4	61	MYH10,KLF3,VCL,CDK4
																			Mouse Phenotype	MP:0004196	abnormal prenatal growth/weight/body size		0.009464	24.17	0.1644	1	21	905	UBR1,PLK2,HIF1A,MECOM,TSG101,EXT1,DLC1,COPS5,VCL,SFRP2,FN1,XBP1,GRB10,COPS3,TGIF1,PPP2CA,SETD2,EGFR,CAPRIN1,TP53,CDK4
																			Mouse Phenotype	MP:0000913	abnormal brain development		0.009696	24.76	0.1673	1	16	623	UBR1,HIF1A,MYH10,DCTN5,MECOM,EXT1,MDK,GJA1,DLC1,VCL,TMEM176B,TGFB3,TGIF1,EGFR,PALLD,TP53
																			Mouse Phenotype	MP:0006207	embryonic lethality during organogenesis		0.01017	25.98	0.1744	1	19	795	UBR1,HIF1A,MECOM,KLF3,EXT1,DLC1,AP1M1,GNA11,VCL,FN1,XBP1,RUNX1,TGFB3,TGIF1,PPP2CA,SETD2,EGFR,TP53,CDK4
																			Mouse Phenotype	MP:0010877	abnormal trabecular bone volume		0.01047	26.74	0.1771	1	4	63	PTPN2,TMEM119,POSTN,CTSK
																			Mouse Phenotype	MP:0012103	abnormal bilaminar embryonic disc		0.01047	26.74	0.1771	1	4	63	HIF1A,COPS3,TGIF1,TP53
																			Mouse Phenotype	MP:0000233	abnormal blood flow velocity		0.01082	27.65	0.1806	1	3	34	ACTA2,KLF3,LOX
																			Mouse Phenotype	MP:0011098	complete embryonic lethality during organogenesis		0.01105	28.21	0.1806	1	16	632	UBR1,HIF1A,MECOM,EXT1,DLC1,AP1M1,GNA11,VCL,FN1,XBP1,RUNX1,TGIF1,PPP2CA,SETD2,EGFR,TP53
																			Mouse Phenotype	MP:0004076	abnormal vitelline vascular remodeling		0.01105	28.23	0.1806	1	4	64	UBR1,HIF1A,FN1,RUNX1
																			Mouse Phenotype	MP:0002268	abnormal terminal bronchiole morphology		0.0111	28.36	0.1806	1	2	12	EGFR,LOX
																			Mouse Phenotype	MP:0004573	absent limb buds		0.0111	28.36	0.1806	1	2	12	MECOM,FN1
																			Mouse Phenotype	MP:0008950	ventricular tachycardia		0.0111	28.36	0.1806	1	2	12	GJA1,VCL
																			Mouse Phenotype	MP:0011260	abnormal head mesenchyme morphology		0.01172	29.94	0.1883	1	3	35	HIF1A,VCL,FN1
																			Mouse Phenotype	MP:0001849	ear inflammation		0.01172	29.94	0.1883	1	3	35	MECOM,TGIF1,SH3PXD2B
																			Mouse Phenotype	MP:0002116	abnormal craniofacial bone morphology		0.0118	30.13	0.1883	1	13	474	HIF1A,MYH10,DCTN5,ITGB1BP1,MECOM,GJA1,GNA11,POSTN,TGIF1,SH3PXD2B,EGFR,CTSK,TP53
																			Mouse Phenotype	MP:0001436	abnormal suckling behavior		0.01202	30.71	0.1907	1	5	101	MYH10,GJA1,TGFB3,GTF2A1,LOX
																			Mouse Phenotype	MP:0002085	abnormal embryonic tissue morphology		0.01229	31.39	0.1938	1	19	810	UBR1,HIF1A,MECOM,TSG101,EXT1,DLC1,CTHRC1,COPS5,VCL,SFRP2,FN1,XBP1,COPS3,TGIF1,PPP2CA,SETD2,VPS41,PALLD,TP53
																			Mouse Phenotype	MP:0003861	abnormal nervous system development		0.01251	31.96	0.194	1	22	988	UBR1,HIF1A,MYH10,DCTN5,MECOM,EXT1,MDK,GJA1,DLC1,CTHRC1,VCL,SFRP2,TMEM176B,FN1,XBP1,TGFB3,TGIF1,SETD2,EGFR,PALLD,DCLK1,TP53
																			Mouse Phenotype	MP:0003935	abnormal craniofacial development		0.01253	32.01	0.194	1	10	324	HIF1A,MECOM,GJA1,DLC1,VCL,TGFB3,POSTN,SETD2,EGFR,CTSK
																			Mouse Phenotype	MP:0002108	abnormal muscle morphology		0.01254	32.02	0.194	1	18	754	UBR1,HIF1A,MYH10,ENPP1,MECOM,GJA1,GNA11,TAGLN,VCL,FN1,XBP1,GRB10,SH3PXD2B,LOX,CSRP2,TP53,CDK4,SMAD7
																			Mouse Phenotype	MP:0002138	abnormal hepatobiliary system morphology		0.01276	32.58	0.1947	1	19	813	HIF1A,MYH10,ENPP1,MECOM,KLF3,MDK,PTN,ADK,GLB1,CTHRC1,GNA11,XBP1,GRB10,RUNX1,PPP2CA,EGFR,GUCY1B3,TP53,CDK4
																			Mouse Phenotype	MP:0001515	abnormal grip strength		0.01292	33	0.1947	1	7	185	ENPP1,TIMM23,MECOM,CD200,TNC,RHOBTB3,XBP1
																			Mouse Phenotype	MP:0009768	impaired somite development		0.01301	33.23	0.1947	1	5	103	HIF1A,MECOM,VCL,SFRP2,FN1
																			Mouse Phenotype	MP:0001613	abnormal vasodilation		0.0136	34.73	0.1947	1	4	68	HIF1A,DDAH1,GUCY1A3,GUCY1B3
																			Mouse Phenotype	MP:0010477	coronary artery aneurysm		0.01363	34.8	0.1947	1	1	1	GJA1
																			Mouse Phenotype	MP:0009312	increased jejunum adenocarcinoma incidence		0.01363	34.8	0.1947	1	1	1	SSBP2
																			Mouse Phenotype	MP:0006249	phthisis bulbi		0.01363	34.8	0.1947	1	1	1	SH3PXD2B
																			Mouse Phenotype	MP:0010471	supravalvar aortic stenosis		0.01363	34.8	0.1947	1	1	1	LOX
																			Mouse Phenotype	MP:0011722	abnormal ossification involved in bone maturation		0.01363	34.8	0.1947	1	1	1	PTPN2
																			Mouse Phenotype	MP:0009983	abnormal cerebellum fastigial nucleus morphology		0.01363	34.8	0.1947	1	1	1	NDUFS4
																			Mouse Phenotype	MP:0013200	head mesenchyme hypoplasia		0.01363	34.8	0.1947	1	1	1	FN1
																			Mouse Phenotype	MP:0008141	decreased small intestinal microvillus size		0.01363	34.8	0.1947	1	1	1	RAB8A
																			Mouse Phenotype	MP:0002013	increased pilomatricoma incidence		0.01363	34.8	0.1947	1	1	1	TP53
																			Mouse Phenotype	MP:0010754	abnormal heart left ventricle pressure		0.01365	34.86	0.1947	1	3	37	HIF1A,TIMP1,EGFR
																			Mouse Phenotype	MP:0004857	abnormal heart weight		0.01402	35.8	0.198	1	7	188	HIF1A,MECOM,KLF3,TSC22D1,VCL,ATP6AP2,TP53
																			Mouse Phenotype	MP:0006205	embryonic lethality between implantation and somite formation		0.01412	36.06	0.198	1	9	281	HIF1A,TSG101,EXT1,COPS5,PPP2CA,EGFR,GUCY1B3,LTBP2,TP53
																			Mouse Phenotype	MP:0010866	abnormal prenatal body size		0.01419	36.24	0.198	1	16	650	UBR1,PLK2,HIF1A,MECOM,TSG101,EXT1,COPS5,VCL,FN1,XBP1,GRB10,PPP2CA,EGFR,CAPRIN1,TP53,CDK4
																			Mouse Phenotype	MP:0008007	abnormal cellular replicative senescence		0.01429	36.49	0.198	1	4	69	HIF1A,CKS1B,TP53,CDK4
																			Mouse Phenotype	MP:0000297	abnormal atrioventricular cushion morphology		0.01429	36.49	0.198	1	4	69	KLF3,VCL,FN1,SMAD7
																			Mouse Phenotype	MP:0005371	limbs/digits/tail phenotype		0.01446	36.94	0.198	1	17	708	HIF1A,MECOM,EXT1,GJA1,PTPN2,GNA11,VCL,SFRP2,FN1,RHOBTB3,TGFB3,POSTN,TGIF1,EGFR,FRZB,CTSK,TP53
																			Mouse Phenotype	MP:0005451	abnormal body composition		0.01449	37	0.198	1	33	1691	UBR1,DNAJC19,ENPP1,ITGB1BP1,MECOM,KLF3,NDUFS4,RAB8A,ADK,GJA1,PTPN2,CKS1B,GLB1,GNA11,COPS5,CD200,SFRP2,RHOBTB3,GRB10,TMEM119,RUNX1,APRT,POSTN,SH3PXD2B,SIDT2,TIMP1,EGFR,GUCY1B3,EIF4EBP1,CTSK,TP53,CDK4,SMAD7
																			Mouse Phenotype	MP:0003070	increased vascular permeability		0.01467	37.48	0.198	1	3	38	ACTA2,GAS6,TIMP1
																			Mouse Phenotype	MP:0010508	abnormal heart electrocardiography waveform feature		0.015	38.3	0.198	1	4	70	GJA1,VCL,EGFR,SMAD7
																			Mouse Phenotype	MP:0000433	microcephaly		0.015	38.3	0.198	1	4	70	DCTN5,GJA1,TGIF1,TP53
																			Mouse Phenotype	MP:0009759	abnormal hair follicle bulge morphology		0.01504	38.41	0.198	1	2	14	TMEM98,SLC16A2
																			Mouse Phenotype	MP:0010873	decreased trabecular bone mass		0.01504	38.41	0.198	1	2	14	GJA1,CTHRC1
																			Mouse Phenotype	MP:0003843	abnormal sagittal suture morphology		0.01504	38.41	0.198	1	2	14	ITGB1BP1,SH3PXD2B
																			Mouse Phenotype	MP:0008223	absent hippocampal commissure		0.01504	38.41	0.198	1	2	14	EXT1,DCLK1
																			Mouse Phenotype	MP:0012173	short rostral-caudal axis		0.01504	38.41	0.198	1	2	14	VCL,FN1
																			Mouse Phenotype	MP:0000454	abnormal jaw morphology		0.01527	39.01	0.2	1	8	237	MYH10,DCTN5,GJA1,POSTN,SH3PXD2B,EGFR,CTSK,TP53
																			Mouse Phenotype	MP:0011702	abnormal fibroblast proliferation		0.01629	41.61	0.2112	1	5	109	CIRBP,VCL,FN1,TP53,CDK4
																			Mouse Phenotype	MP:0000852	small cerebellum		0.01629	41.61	0.2112	1	5	109	MYH10,GJA1,TMEM176B,EGFR,TP53
																			Mouse Phenotype	MP:0001265	decreased body size		0.01686	43.05	0.2161	1	35	1840	UBR1,PLK2,DNAJC19,ENPP1,ITGB1BP1,MECOM,KLF3,NDUFS4,RAB8A,ADK,GJA1,PTPN2,CKS1B,GLB1,GNA11,COPS5,CD200,SFRP2,RHOBTB3,GRB10,TMEM119,RUNX1,APRT,POSTN,TGIF1,SH3PXD2B,SIDT2,TIMP1,EGFR,GUCY1B3,EIF4EBP1,CTSK,TP53,CDK4,SMAD7
																			Mouse Phenotype	MP:0005312	pericardial effusion		0.01689	43.13	0.2161	1	5	110	UBR1,HIF1A,GNA11,RUNX1,SETD2
																			Mouse Phenotype	MP:0004567	decreased myocardial fiber number		0.0172	43.93	0.2161	1	2	15	VCL,CDK4
																			Mouse Phenotype	MP:0004575	small limb buds		0.0172	43.93	0.2161	1	2	15	MECOM,VCL
																			Mouse Phenotype	MP:0010117	abnormal lateral plate mesoderm morphology		0.0172	43.93	0.2161	1	2	15	FN1,VPS41
																			Mouse Phenotype	MP:0005435	hemoperitoneum		0.0172	43.93	0.2161	1	2	15	RUNX1,LOX
																			Mouse Phenotype	MP:0000062	increased bone mineral density		0.01726	44.09	0.2161	1	4	73	FKBP11,PTPN2,FRZB,CTSK
																			Mouse Phenotype	MP:0003279	aneurysm		0.01801	45.99	0.2198	1	3	41	GJA1,RUNX1,LOX
																			Mouse Phenotype	MP:0004470	small nasal bone		0.01801	45.99	0.2198	1	3	41	GJA1,TGIF1,SH3PXD2B
																			Mouse Phenotype	MP:0004564	enlarged myocardial fiber		0.01801	45.99	0.2198	1	3	41	MYH10,CSRP2,CDK4
																			Mouse Phenotype	MP:0004809	increased hematopoietic stem cell number		0.01801	45.99	0.2198	1	3	41	RUNX1,PPP2CA,TP53
																			Mouse Phenotype	MP:0006107	abnormal fetal atrioventricular canal morphology		0.01806	46.13	0.2198	1	4	74	KLF3,VCL,FN1,SMAD7
																			Mouse Phenotype	MP:0004215	abnormal myocardial fiber physiology		0.01812	46.29	0.2198	1	5	112	HIF1A,MYH10,GJA1,BNIP3,TP53
																			Mouse Phenotype	MP:0001303	abnormal lens morphology		0.01816	46.38	0.2198	1	7	198	HIF1A,DCTN5,NDUFS4,GJA1,TGFB3,EGFR,TP53
																			Mouse Phenotype	MP:0001846	increased inflammatory response		0.01842	47.04	0.2219	1	19	844	HIF1A,MYH10,ENPP1,MECOM,SSBP2,MDK,FKBP11,GJA1,PTPN2,CD200,XBP1,RUNX1,APRT,POSTN,TGIF1,SH3PXD2B,TIMP1,GUCY1B3,TP53
																			Mouse Phenotype	MP:0001614	abnormal blood vessel morphology		0.01855	47.39	0.2225	1	21	964	UBR1,HIF1A,DDAH1,ENPP1,ACTA2,MECOM,KLF3,MDK,NDUFS4,GJA1,DLC1,TAGLN,VCL,SFRP2,FN1,RUNX1,TGFB3,SETD2,GUCY1A3,LOX,TP53
																			Mouse Phenotype	MP:0005274	abnormal viscerocranium morphology		0.01883	48.09	0.2237	1	9	295	MYH10,DCTN5,GJA1,POSTN,TGIF1,SH3PXD2B,EGFR,CTSK,TP53
																			Mouse Phenotype	MP:0000163	abnormal cartilage morphology		0.01883	48.09	0.2237	1	9	295	HIF1A,ENPP1,EXT1,PTPN2,RUNX1,TGFB3,EGFR,CTSK,TP53
																			Mouse Phenotype	MP:0000288	abnormal pericardium morphology		0.01912	48.84	0.2254	1	8	247	UBR1,HIF1A,MECOM,GNA11,FN1,XBP1,RUNX1,SETD2
																			Mouse Phenotype	MP:0000188	abnormal circulating glucose level		0.01915	48.9	0.2254	1	12	451	UBR1,HIF1A,DNAJC19,BAD,MECOM,PTPN2,CTHRC1,SIDT2,SLC16A2,EIF4EBP1,TP53,CDK4
																			Mouse Phenotype	MP:0000443	abnormal snout morphology		0.01944	49.65	0.2273	1	6	156	ITGB1BP1,GJA1,GNA11,TGIF1,SH3PXD2B,EGFR
																			Mouse Phenotype	MP:0002750	exophthalmos		0.01949	49.77	0.2273	1	2	16	ITGB1BP1,SH3PXD2B
																			Mouse Phenotype	MP:0000857	abnormal cerebellar foliation		0.01973	50.39	0.2291	1	4	76	MYH10,GJA1,TMEM176B,TP53
																			Mouse Phenotype	MP:0000281	abnormal interventricular septum morphology		0.01997	51.01	0.2298	1	8	249	UBR1,HIF1A,MYH10,DCTN5,KLF3,GJA1,SH3PXD2B,SMAD7
																			Mouse Phenotype	MP:0009763	increased sensitivity to induced morbidity/mortality		0.01997	51.01	0.2298	1	9	298	HIF1A,ENPP1,MECOM,VCL,POSTN,TIMP1,EGFR,GUCY1A3,TP53
																			Mouse Phenotype	MP:0001776	abnormal circulating sodium level		0.02045	52.22	0.2342	1	3	43	DNAJC19,GNA11,CD200
																			Mouse Phenotype	MP:0000854	abnormal cerebellum development		0.02077	53.05	0.2368	1	5	116	MYH10,GJA1,TMEM176B,EGFR,TP53
																			Mouse Phenotype	MP:0001698	decreased embryo size		0.02088	53.32	0.237	1	13	511	UBR1,HIF1A,MECOM,TSG101,EXT1,COPS5,VCL,FN1,XBP1,PPP2CA,EGFR,TP53,CDK4
																			Mouse Phenotype	MP:0011097	complete embryonic lethality between somite formation and embryo turning		0.02149	54.89	0.2396	1	4	78	CRIPT,COPS3,VPS41,TP53
																			Mouse Phenotype	MP:0010865	prenatal growth retardation		0.0218	55.67	0.2396	1	13	514	PLK2,HIF1A,DLC1,COPS5,VCL,SFRP2,FN1,XBP1,GRB10,COPS3,TGIF1,SETD2,TP53
																			Mouse Phenotype	MP:0000598	abnormal liver morphology		0.02186	55.82	0.2396	1	18	800	HIF1A,MYH10,ENPP1,MECOM,KLF3,MDK,PTN,ADK,GLB1,CTHRC1,GNA11,XBP1,GRB10,RUNX1,PPP2CA,EGFR,TP53,CDK4
																			Mouse Phenotype	MP:0005543	decreased cornea thickness		0.02189	55.91	0.2396	1	2	17	TGFB3,EGFR
																			Mouse Phenotype	MP:0003645	increased pancreatic beta cell number		0.02189	55.91	0.2396	1	2	17	SIDT2,CDK4
																			Mouse Phenotype	MP:0005409	darkened coat color		0.02189	55.91	0.2396	1	2	17	GNA11,TP53
																			Mouse Phenotype	MP:0003209	abnormal pulmonary elastic fiber morphology		0.02189	55.91	0.2396	1	2	17	TGFB3,LOX
																			Mouse Phenotype	MP:0005140	decreased cardiac muscle contractility		0.02233	57.02	0.2396	1	6	161	HIF1A,MYH10,GJA1,VCL,ATP6AP2,SMAD7
																			Mouse Phenotype	MP:0002968	increased circulating alkaline phosphatase level		0.02241	57.23	0.2396	1	4	79	DNAJC19,NAGA,XBP1,SLC16A2
																			Mouse Phenotype	MP:0000049	abnormal middle ear morphology		0.02241	57.23	0.2396	1	4	79	MECOM,GJA1,TGIF1,SH3PXD2B
																			Mouse Phenotype	MP:0010869	decreased bone trabecula number		0.02306	58.88	0.2396	1	3	45	PTPN2,CTHRC1,TMEM119
																			Mouse Phenotype	MP:0004391	abnormal respiratory conducting tube morphology		0.02335	59.63	0.2396	1	4	80	TGFB3,EGFR,LOX,TP53
																			Mouse Phenotype	MP:0001697	abnormal embryo size		0.0234	59.75	0.2396	1	13	519	UBR1,HIF1A,MECOM,TSG101,EXT1,COPS5,VCL,FN1,XBP1,PPP2CA,EGFR,TP53,CDK4
																			Mouse Phenotype	MP:0000452	abnormal mouth morphology		0.02366	60.43	0.2396	1	11	411	MYH10,DCTN5,GJA1,RHOBTB3,TGFB3,POSTN,TGIF1,SH3PXD2B,EGFR,CTSK,TP53
																			Mouse Phenotype	MP:0011090	partial perinatal lethality		0.02412	61.59	0.2396	1	8	258	MECOM,SSBP2,GJA1,GNA11,GRB10,EGFR,TP53,SMAD7
																			Mouse Phenotype	MP:0000416	sparse hair		0.02431	62.09	0.2396	1	4	81	NDUFS4,GJA1,EGFR,TP53
																			Mouse Phenotype	MP:0003063	increased coping response		0.02441	62.35	0.2396	1	2	18	SFRP2,FRZB
																			Mouse Phenotype	MP:0004418	small parietal bone		0.02441	62.35	0.2396	1	2	18	ITGB1BP1,GJA1
																			Mouse Phenotype	MP:0010449	heart right ventricle outflow tract stenosis		0.02441	62.35	0.2396	1	2	18	MYH10,GJA1
																			Mouse Phenotype	MP:0004189	abnormal alveolar process morphology		0.02441	62.35	0.2396	1	2	18	POSTN,CTSK
																			Mouse Phenotype	MP:0010280	increased skeletal tumor incidence		0.02441	62.35	0.2396	1	2	18	EXT1,TP53
																			Mouse Phenotype	MP:0001565	abnormal circulating phosphate level		0.02443	62.38	0.2396	1	3	46	ENPP1,GNA11,SLC16A2
																			Mouse Phenotype	MP:0012176	abnormal head development		0.02443	62.38	0.2396	1	3	46	HIF1A,VCL,FN1
																			Mouse Phenotype	MP:0010559	heart block		0.02443	62.38	0.2396	1	3	46	GJA1,VCL,EGFR
																			Mouse Phenotype	MP:0000208	decreased hematocrit		0.02483	63.42	0.2396	1	6	165	MECOM,PTPN2,XBP1,APRT,FRZB,TP53
																			Mouse Phenotype	MP:0002925	abnormal cardiovascular development		0.0257	65.64	0.2396	1	15	639	UBR1,HIF1A,MYH10,MECOM,KLF3,GJA1,DLC1,VCL,FN1,XBP1,RUNX1,TGFB3,SETD2,TP53,SMAD7
																			Mouse Phenotype	MP:0001696	failure to gastrulate		0.02584	65.99	0.2396	1	3	47	EXT1,COPS5,COPS3
																			Mouse Phenotype	MP:0005592	abnormal vascular smooth muscle morphology		0.02631	67.19	0.2396	1	4	83	ENPP1,TAGLN,FN1,LOX
																			Mouse Phenotype	MP:0012703	decreased embryonic neuroepithelium thickness		0.02704	69.07	0.2396	1	2	19	UBR1,VCL
																			Mouse Phenotype	MP:0011961	abnormal cornea thickness		0.02704	69.07	0.2396	1	2	19	TGFB3,EGFR
																			Mouse Phenotype	MP:0005152	pancytopenia		0.02704	69.07	0.2396	1	2	19	SSBP2,TP53
																			Mouse Phenotype	MP:0008227	absent anterior commissure		0.02704	69.07	0.2396	1	2	19	EXT1,DCLK1
																			Mouse Phenotype	MP:0003927	enhanced cellular glucose import		0.02707	69.14	0.2396	1	1	2	TP53
																			Mouse Phenotype	MP:0010453	abnormal coronary vein morphology		0.02707	69.14	0.2396	1	1	2	GJA1
																			Mouse Phenotype	MP:0011709	increased fibroblast cell migration		0.02707	69.14	0.2396	1	1	2	DLC1
																			Mouse Phenotype	MP:0003751	oral leukoplakia		0.02707	69.14	0.2396	1	1	2	TP53
																			Mouse Phenotype	MP:0012313	enhanced avoidance learning behavior		0.02707	69.14	0.2396	1	1	2	UBR1
																			Mouse Phenotype	MP:0008899	plush coat		0.02707	69.14	0.2396	1	1	2	EGFR
																			Mouse Phenotype	MP:0003900	shortened QT interval		0.02707	69.14	0.2396	1	1	2	GJA1
																			Mouse Phenotype	MP:0008726	enlarged heart left atrium		0.02707	69.14	0.2396	1	1	2	KLF3
																			Mouse Phenotype	MP:0000404	decreased curvature of zigzag hairs		0.02707	69.14	0.2396	1	1	2	RUNX1
																			Mouse Phenotype	MP:0000406	increased curvature of auchene hairs		0.02707	69.14	0.2396	1	1	2	RUNX1
																			Mouse Phenotype	MP:0011919	abnormal R wave		0.02707	69.14	0.2396	1	1	2	GJA1
																			Mouse Phenotype	MP:0010344	increased hibernoma incidence		0.02707	69.14	0.2396	1	1	2	TP53
																			Mouse Phenotype	MP:0009318	increased splenic marginal zone lymphoma incidence		0.02707	69.14	0.2396	1	1	2	TP53
																			Mouse Phenotype	MP:0002322	abnormal respiratory transport		0.02707	69.14	0.2396	1	1	2	GJA1
																			Mouse Phenotype	MP:0000446	long snout		0.02707	69.14	0.2396	1	1	2	EGFR
																			Mouse Phenotype	MP:0011844	kidney collecting duct atrophy		0.02707	69.14	0.2396	1	1	2	APRT
																			Mouse Phenotype	MP:0006044	tricuspid valve regurgitation		0.02707	69.14	0.2396	1	1	2	KLF3
																			Mouse Phenotype	MP:0003907	decreased aorta elastin content		0.02707	69.14	0.2396	1	1	2	LOX
																			Mouse Phenotype	MP:0005206	abnormal aqueous humor		0.02707	69.14	0.2396	1	1	2	GUCY1A3
																			Mouse Phenotype	MP:0006120	mitral valve prolapse		0.02707	69.14	0.2396	1	1	2	SH3PXD2B
																			Mouse Phenotype	MP:0012250	absent heart valves		0.02707	69.14	0.2396	1	1	2	VCL
																			Mouse Phenotype	MP:0012258	philtrum hypoplasia		0.02707	69.14	0.2396	1	1	2	TGIF1
																			Mouse Phenotype	MP:0003999	enhanced passive avoidance behavior		0.02707	69.14	0.2396	1	1	2	UBR1
																			Mouse Phenotype	MP:0003198	calcified tendon		0.02707	69.14	0.2396	1	1	2	ENPP1
																			Mouse Phenotype	MP:0012277	increased tail bud apoptosis		0.02707	69.14	0.2396	1	1	2	FN1
																			Mouse Phenotype	MP:0012400	nail dystrophy		0.02707	69.14	0.2396	1	1	2	TP53
																			Mouse Phenotype	MP:0004116	abnormal atrioventricular bundle conduction		0.02707	69.14	0.2396	1	1	2	GJA1
																			Mouse Phenotype	MP:0009551	increased urinary bladder transitional cell carcinoma incidence		0.02707	69.14	0.2396	1	1	2	TP53
																			Mouse Phenotype	MP:0002336	abnormal pulmonary gas exchange		0.02707	69.14	0.2396	1	1	2	GJA1
																			Mouse Phenotype	MP:0010025	decreased total body fat amount		0.02708	69.15	0.2396	1	7	215	UBR1,MECOM,KLF3,PTPN2,CD200,SFRP2,EIF4EBP1
																			Mouse Phenotype	MP:0020190	abnormal lung adenoma incidence		0.0273	69.71	0.2396	1	3	48	SSBP2,TP53,CDK4
																			Mouse Phenotype	MP:0002048	increased lung adenoma incidence		0.0273	69.71	0.2396	1	3	48	SSBP2,TP53,CDK4
																			Mouse Phenotype	MP:0008395	abnormal osteoblast differentiation		0.0273	69.71	0.2396	1	3	48	GJA1,TMEM119,EGFR
																			Mouse Phenotype	MP:0002014	increased papilloma incidence		0.0273	69.71	0.2396	1	3	48	EGFR,TP53,CDK4
																			Mouse Phenotype	MP:0000432	abnormal head morphology		0.02797	71.43	0.2446	1	16	704	HIF1A,MYH10,DCTN5,ITGB1BP1,GJA1,GNA11,VCL,FN1,RHOBTB3,TGFB3,POSTN,TGIF1,SH3PXD2B,EGFR,CTSK,TP53
																			Mouse Phenotype	MP:0009250	abnormal appendicular skeleton morphology		0.02834	72.38	0.2459	1	13	533	HIF1A,ITGB1BP1,EXT1,GJA1,PTPN2,SFRP2,RHOBTB3,RUNX1,POSTN,SH3PXD2B,FRZB,CTSK,TP53
																			Mouse Phenotype	MP:0001429	dehydration		0.0284	72.54	0.2459	1	4	85	APRT,TGFB3,EGFR,TP53
																			Mouse Phenotype	MP:0011091	complete prenatal lethality		0.0284	72.55	0.2459	1	9	317	HIF1A,DDAH1,EXT1,DLC1,FN1,COPS3,EGFR,SENP6,TP53
																			Mouse Phenotype	MP:0005629	abnormal lung weight		0.02879	73.54	0.2476	1	3	49	KLF3,GRB10,LOX
																			Mouse Phenotype	MP:0004036	abnormal muscle relaxation		0.02879	73.54	0.2476	1	3	49	HIF1A,TAGLN,VCL
																			Mouse Phenotype	MP:0008884	abnormal enterocyte apoptosis		0.02979	76.07	0.2511	1	2	20	TGFB3,TP53
																			Mouse Phenotype	MP:0009506	abnormal mammary gland alveolus morphology		0.02979	76.07	0.2511	1	2	20	GJA1,TP53
																			Mouse Phenotype	MP:0002041	increased pituitary adenoma incidence		0.02979	76.07	0.2511	1	2	20	TP53,CDK4
																			Mouse Phenotype	MP:0004214	abnormal long bone diaphysis morphology		0.02979	76.07	0.2511	1	2	20	SFRP2,CTSK
																			Mouse Phenotype	MP:0004222	iris synechia		0.02979	76.07	0.2511	1	2	20	SH3PXD2B,EGFR
																			Mouse Phenotype	MP:0002724	enhanced wound healing		0.02979	76.07	0.2511	1	2	20	DLC1,TP53
																			Mouse Phenotype	MP:0003448	altered tumor morphology		0.03019	77.11	0.2529	1	5	128	POSTN,EGFR,DCLK1,TP53,CDK4
																			Mouse Phenotype	MP:0004950	abnormal brain vasculature morphology		0.03034	77.48	0.2529	1	3	50	HIF1A,NDUFS4,TGFB3
																			Mouse Phenotype	MP:0003918	decreased kidney weight		0.03034	77.48	0.2529	1	3	50	TSC22D1,APRT,TP53
																			Mouse Phenotype	MP:0003717	pallor		0.0304	77.65	0.2529	1	6	173	PLK2,XBP1,RUNX1,PPP2CA,TP53,SMAD7
																			Mouse Phenotype	MP:0011496	abnormal head size		0.03059	78.13	0.2533	1	4	87	DCTN5,GJA1,TGIF1,TP53
																			Mouse Phenotype	MP:0000352	decreased cell proliferation		0.03065	78.28	0.2533	1	10	374	HIF1A,GAS6,TSG101,CIRBP,COPS5,FN1,XBP1,TGIF1,TP53,CDK4
																			Mouse Phenotype	MP:0000607	abnormal hepatocyte morphology		0.03108	79.38	0.2544	1	5	129	MDK,GLB1,CTHRC1,EGFR,TP53
																			Mouse Phenotype	MP:0003141	cardiac fibrosis		0.03108	79.38	0.2544	1	5	129	MYH10,GJA1,FHL2,VCL,POSTN
																			Mouse Phenotype	MP:0006279	abnormal limb development		0.03108	79.38	0.2544	1	5	129	MECOM,VCL,SFRP2,FN1,TGFB3
																			Mouse Phenotype	MP:0010900	abnormal pulmonary interalveolar septum morphology		0.03192	81.53	0.2588	1	3	51	TGFB3,EGFR,CTSK
																			Mouse Phenotype	MP:0008973	decreased erythroid progenitor cell number		0.03192	81.53	0.2588	1	3	51	PTPN2,RUNX1,TP53
																			Mouse Phenotype	MP:0008882	abnormal enterocyte physiology		0.03192	81.53	0.2588	1	3	51	XBP1,TGFB3,TP53
																			Mouse Phenotype	MP:0011101	partial prenatal lethality		0.03262	83.3	0.2608	1	9	325	HIF1A,MYH10,EXT1,GJA1,FN1,TGFB3,TGIF1,EGFR,TP53
																			Mouse Phenotype	MP:0010897	abnormal bronchiole epithelium morphology		0.03263	83.35	0.2608	1	2	21	EGFR,LOX
																			Mouse Phenotype	MP:0001957	apnea		0.03263	83.35	0.2608	1	2	21	NDUFS4,ADK
																			Mouse Phenotype	MP:0001723	disorganized yolk sac vascular plexus		0.03263	83.35	0.2608	1	2	21	HIF1A,FN1
																			Mouse Phenotype	MP:0000130	abnormal trabecular bone morphology		0.03284	83.86	0.2608	1	7	224	ENPP1,GJA1,PTPN2,CTHRC1,TMEM119,POSTN,CTSK
																			Mouse Phenotype	MP:0011704	decreased fibroblast proliferation		0.03288	83.97	0.2608	1	4	89	CIRBP,FN1,TP53,CDK4
																			Mouse Phenotype	MP:0002191	abnormal artery morphology		0.03367	86	0.2608	1	10	380	HIF1A,DDAH1,ENPP1,ACTA2,KLF3,GJA1,TAGLN,FN1,RUNX1,LOX
																			Mouse Phenotype	MP:0000886	abnormal cerebellar granule layer morphology		0.03406	86.99	0.2608	1	4	90	MYH10,GJA1,TMEM176B,TP53
																			Mouse Phenotype	MP:0000738	impaired muscle contractility		0.03422	87.4	0.2608	1	7	226	HIF1A,MYH10,ACTA2,GJA1,VCL,ATP6AP2,SMAD7
																			Mouse Phenotype	MP:0003232	abnormal forebrain development		0.03427	87.53	0.2608	1	6	178	UBR1,MECOM,MDK,GJA1,DLC1,TGIF1
																			Mouse Phenotype	MP:0005164	abnormal response to injury		0.03448	88.06	0.2608	1	11	436	HIF1A,MDK,BNIP3,DLC1,GNA11,SFRP2,FN1,POSTN,TIMP1,CSRP2,TP53
																			Mouse Phenotype	MP:0003221	abnormal cardiomyocyte apoptosis		0.03522	89.95	0.2608	1	3	53	MYH10,BNIP3,TP53
																			Mouse Phenotype	MP:0008476	increased spleen red pulp amount		0.03522	89.95	0.2608	1	3	53	PTPN2,CD200,RUNX1
																			Mouse Phenotype	MP:0001636	irregular heartbeat		0.03522	89.95	0.2608	1	3	53	GJA1,VCL,SMAD7
																			Mouse Phenotype	MP:0005640	abnormal mean corpuscular hemoglobin concentration		0.03522	89.95	0.2608	1	3	53	DNAJC19,XBP1,DKK3
																			Mouse Phenotype	MP:0010867	abnormal bone trabecula morphology		0.03526	90.06	0.2608	1	4	91	PTPN2,CTHRC1,TMEM119,CTSK
																			Mouse Phenotype	MP:0000572	abnormal autopod morphology		0.03543	90.5	0.2608	1	8	278	MECOM,GJA1,GNA11,SFRP2,TGFB3,EGFR,CTSK,TP53
																			Mouse Phenotype	MP:0000579	abnormal nail morphology		0.03558	90.88	0.2608	1	2	22	EGFR,TP53
																			Mouse Phenotype	MP:0004921	decreased placenta weight		0.03558	90.88	0.2608	1	2	22	PLK2,GRB10
																			Mouse Phenotype	MP:0011703	increased fibroblast proliferation		0.03558	90.88	0.2608	1	2	22	VCL,TP53
																			Mouse Phenotype	MP:0004992	increased bone resorption		0.03558	90.88	0.2608	1	2	22	PTPN2,GNA11
																			Mouse Phenotype	MP:0002582	disorganized extraembryonic tissue		0.03558	90.88	0.2608	1	2	22	TSG101,TP53
																			Mouse Phenotype	MP:0009862	abnormal aorta elastic tissue morphology		0.03558	90.88	0.2608	1	2	22	ACTA2,LOX
																			Mouse Phenotype	MP:0011106	partial embryonic lethality between implantation and somite formation		0.03558	90.88	0.2608	1	2	22	HIF1A,EGFR
																			Mouse Phenotype	MP:0002802	abnormal discrimination learning		0.03558	90.88	0.2608	1	2	22	UBR1,NREP
																			Mouse Phenotype	MP:0000198	decreased circulating phosphate level		0.03558	90.88	0.2608	1	2	22	ENPP1,GNA11
																			Mouse Phenotype	MP:0009505	abnormal mammary gland lobule morphology		0.03558	90.88	0.2608	1	2	22	GJA1,TP53
																			Mouse Phenotype	MP:0005517	decreased liver regeneration		0.03558	90.88	0.2608	1	2	22	HIF1A,EGFR
																			Mouse Phenotype	MP:0001574	abnormal oxygen level		0.03637	92.88	0.2608	1	7	229	HIF1A,GJA1,XBP1,TGFB3,EGFR,LOX,CAPRIN1
																			Mouse Phenotype	MP:0008932	abnormal embryonic tissue physiology		0.03649	93.2	0.2608	1	4	92	HIF1A,EXT1,COPS5,VCL
																			Mouse Phenotype	MP:0004945	abnormal bone resorption		0.03693	94.33	0.2608	1	3	54	PTPN2,GNA11,CTSK
																			Mouse Phenotype	MP:0003743	abnormal facial morphology		0.03856	98.48	0.2608	1	13	557	MYH10,DCTN5,ITGB1BP1,GJA1,GNA11,RHOBTB3,TGFB3,POSTN,TGIF1,SH3PXD2B,EGFR,CTSK,TP53
																			Mouse Phenotype	MP:0005630	increased lung weight		0.03863	98.67	0.2608	1	2	23	KLF3,GRB10
																			Mouse Phenotype	MP:0000293	absent myocardial trabeculae		0.03863	98.67	0.2608	1	2	23	HIF1A,XBP1
																			Mouse Phenotype	MP:0006398	increased long bone epiphyseal plate size		0.03863	98.67	0.2608	1	2	23	HIF1A,CTSK
																			Mouse Phenotype	MP:0006083	abnormal blood vessel elastic tissue morphology		0.03863	98.67	0.2608	1	2	23	ACTA2,LOX
																			Mouse Phenotype	MP:0012076	abnormal agouti pigmentation		0.03863	98.67	0.2608	1	2	23	GNA11,TP53
																			Mouse Phenotype	MP:0009867	abnormal ascending aorta morphology		0.03863	98.67	0.2608	1	2	23	GJA1,LOX
																			Mouse Phenotype	MP:0004056	abnormal myocardium compact layer morphology		0.03869	98.81	0.2608	1	3	55	MYH10,GJA1,GNA11
																			Mouse Phenotype	MP:0001786	skin edema		0.03869	98.81	0.2608	1	3	55	MECOM,RUNX1,SMAD7
																			Mouse Phenotype	MP:0003720	abnormal neural tube closure		0.03944	100.7	0.2608	1	8	284	HIF1A,DLC1,CTHRC1,VCL,SFRP2,SETD2,PALLD,TP53
																			Mouse Phenotype	MP:0020148	abnormal sensitivity to induced morbidity/mortality		0.03975	101.5	0.2608	1	10	391	HIF1A,ENPP1,GAS6,MECOM,VCL,POSTN,TIMP1,EGFR,GUCY1A3,TP53
																			Mouse Phenotype	MP:0000887	delaminated cerebellar granule layer		0.04033	103	0.2608	1	1	3	GJA1
																			Mouse Phenotype	MP:0002039	increased neuroblastoma incidence		0.04033	103	0.2608	1	1	3	TP53
																			Mouse Phenotype	MP:0010079	increased osteochondroma incidence		0.04033	103	0.2608	1	1	3	EXT1
																			Mouse Phenotype	MP:0006188	calcified retina		0.04033	103	0.2608	1	1	3	ENPP1
																			Mouse Phenotype	MP:0011903	decreased hematopoietic stem cell proliferation		0.04033	103	0.2608	1	1	3	TP53
																			Mouse Phenotype	MP:0012741	decreased neural crest cell proliferation		0.04033	103	0.2608	1	1	3	EXT1
																			Mouse Phenotype	MP:0012249	absent myotome		0.04033	103	0.2608	1	1	3	MECOM
																			Mouse Phenotype	MP:0012758	abnormal cranial neural crest cell proliferation		0.04033	103	0.2608	1	1	3	EXT1
																			Mouse Phenotype	MP:0011246	abnormal fetal liver hematopoietic progenitor cell morphology		0.04033	103	0.2608	1	1	3	MECOM
																			Mouse Phenotype	MP:0010522	calcified aorta		0.04033	103	0.2608	1	1	3	ENPP1
																			Mouse Phenotype	MP:0011033	abnormal branching involved in respiratory bronchiole morphogenesis		0.04033	103	0.2608	1	1	3	LOX
																			Mouse Phenotype	MP:0012492	pharyngeal arch artery hypoplasia		0.04033	103	0.2608	1	1	3	HIF1A
																			Mouse Phenotype	MP:0001097	abnormal superior glossopharyngeal ganglion morphology		0.04033	103	0.2608	1	1	3	MECOM
																			Mouse Phenotype	MP:0006209	calcified intraocular region		0.04033	103	0.2608	1	1	3	ENPP1
																			Mouse Phenotype	MP:0000399	increased curvature of guard hairs		0.04033	103	0.2608	1	1	3	EGFR
																			Mouse Phenotype	MP:0003200	calcified joint		0.04033	103	0.2608	1	1	3	ENPP1
																			Mouse Phenotype	MP:0011584	increased alkaline phosphatase activity		0.04033	103	0.2608	1	1	3	ENPP1
																			Mouse Phenotype	MP:0006048	pulmonary valve regurgitation		0.04033	103	0.2608	1	1	3	KLF3
																			Mouse Phenotype	MP:0005363	decreased susceptibility to prion infection		0.04033	103	0.2608	1	1	3	XBP1
																			Mouse Phenotype	MP:0013168	absent hindlimb buds		0.04033	103	0.2608	1	1	3	MECOM
																			Mouse Phenotype	MP:0010039	abnormal trophoblast giant cell proliferation		0.04033	103	0.2608	1	1	3	COPS5
																			Mouse Phenotype	MP:0010997	decreased aorta wall thickness		0.04033	103	0.2608	1	1	3	LOX
																			Mouse Phenotype	MP:0011529	increased placenta intervillous maternal lacunae size		0.04033	103	0.2608	1	1	3	TGIF1
																			Mouse Phenotype	MP:0012760	decreased cranial neural crest cell proliferation		0.04033	103	0.2608	1	1	3	EXT1
																			Mouse Phenotype	MP:0003382	straub tail		0.04033	103	0.2608	1	1	3	NDUFS4
																			Mouse Phenotype	MP:0006051	brainstem hemorrhage		0.04033	103	0.2608	1	1	3	NDUFS4
																			Mouse Phenotype	MP:0012677	absent brain ventricles		0.04033	103	0.2608	1	1	3	VCL
																			Mouse Phenotype	MP:0000569	abnormal digit pigmentation		0.04033	103	0.2608	1	1	3	TP53
																			Mouse Phenotype	MP:0008715	increased lung small cell carcinoma incidence		0.04033	103	0.2608	1	1	3	TP53
																			Mouse Phenotype	MP:0010394	decreased QRS amplitude		0.04033	103	0.2608	1	1	3	GJA1
																			Mouse Phenotype	MP:0003905	abnormal aorta elastin content		0.04033	103	0.2608	1	1	3	LOX
																			Mouse Phenotype	MP:0010277	increased astrocytoma incidence		0.04033	103	0.2608	1	1	3	TP53
																			Mouse Phenotype	MP:0010351	increased pituitary melanotroph tumor incidence		0.04033	103	0.2608	1	1	3	TP53
																			Mouse Phenotype	MP:0010348	increased pancreatic islet cell carcinoma incidence		0.04033	103	0.2608	1	1	3	TP53
																			Mouse Phenotype	MP:0010312	increased oligodendroglioma incidence		0.04033	103	0.2608	1	1	3	TP53
																			Mouse Phenotype	MP:0012265	increased hindbrain size		0.04033	103	0.2608	1	1	3	HIF1A
																			Mouse Phenotype	MP:0011034	impaired branching involved in respiratory bronchiole morphogenesis		0.04033	103	0.2608	1	1	3	LOX
																			Mouse Phenotype	MP:0009579	acephaly		0.04033	103	0.2608	1	1	3	DCTN5
																			Mouse Phenotype	MP:0009642	abnormal blood homeostasis		0.04134	105.6	0.2635	1	35	1960	UBR1,HIF1A,MYH10,DDAH1,DNAJC19,ENPP1,NAGA,BAD,GAS6,MECOM,MDK,NDUFS4,PTN,GJA1,PTPN2,CTHRC1,GNA11,CD200,FN1,XBP1,APRT,TGFB3,SIDT2,TIMP1,EGFR,GUCY1A3,SLC16A2,GUCY1B3,LOX,SAR1B,EIF4EBP1,CAPRIN1,DKK3,TP53,CDK4
																			Mouse Phenotype	MP:0001505	hunched posture		0.04166	106.4	0.2635	1	4	96	NDUFS4,PTPN2,APRT,TP53
																			Mouse Phenotype	MP:0005333	decreased heart rate		0.04166	106.4	0.2635	1	4	96	DDAH1,NDUFS4,GJA1,SH3PXD2B
																			Mouse Phenotype	MP:0001627	abnormal cardiac output		0.04178	106.7	0.2635	1	2	24	DDAH1,KLF3
																			Mouse Phenotype	MP:0009541	increased thymocyte apoptosis		0.04178	106.7	0.2635	1	2	24	RUNX1,TP53
																			Mouse Phenotype	MP:0001661	extended life span		0.04178	106.7	0.2635	1	2	24	UQCRFS1,TP53
																			Mouse Phenotype	MP:0001864	vasculitis		0.04178	106.7	0.2635	1	2	24	SSBP2,TP53
																			Mouse Phenotype	MP:0005634	decreased circulating sodium level		0.04178	106.7	0.2635	1	2	24	GNA11,CD200
																			Mouse Phenotype	MP:0002544	brachydactyly		0.04178	106.7	0.2635	1	2	24	MECOM,SFRP2
																			Mouse Phenotype	MP:0001596	hypotension		0.04178	106.7	0.2635	1	2	24	KLF3,GJA1
																			Mouse Phenotype	MP:0000102	abnormal nasal bone morphology		0.04232	108.1	0.2663	1	3	57	GJA1,TGIF1,SH3PXD2B
																			Mouse Phenotype	MP:0005370	liver/biliary system phenotype		0.04261	108.8	0.2674	1	19	925	HIF1A,MYH10,ENPP1,MECOM,KLF3,MDK,PTN,ADK,GLB1,CTHRC1,GNA11,XBP1,GRB10,RUNX1,PPP2CA,EGFR,GUCY1B3,TP53,CDK4
																			Mouse Phenotype	MP:0000875	abnormal cerebellar Purkinje cell layer		0.04293	109.6	0.2678	1	6	188	MYH10,NDUFS4,GJA1,TMEM176B,EGFR,TP53
																			Mouse Phenotype	MP:0004848	abnormal liver size		0.04298	109.8	0.2678	1	9	342	KLF3,MDK,PTN,GLB1,CTHRC1,XBP1,GRB10,TP53,CDK4
																			Mouse Phenotype	MP:0001577	anemia		0.04299	109.8	0.2678	1	8	289	KLF3,SSBP2,PTPN2,FN1,XBP1,RUNX1,PPP2CA,TP53
																			Mouse Phenotype	MP:0005076	abnormal cell differentiation		0.04351	111.1	0.2704	1	13	567	UBR1,HIF1A,MECOM,KLF3,EXT1,GJA1,PTPN2,SFRP2,TMEM119,EGFR,DCLK1,TP53,SMAD7
																			Mouse Phenotype	MP:0004810	decreased hematopoietic stem cell number		0.04421	112.9	0.2724	1	3	58	MECOM,RUNX1,TP53
																			Mouse Phenotype	MP:0000292	distended pericardium		0.04421	112.9	0.2724	1	3	58	UBR1,MECOM,FN1
																			Mouse Phenotype	MP:0002023	increased B cell derived lymphoma incidence		0.04421	112.9	0.2724	1	3	58	BAD,SSBP2,TP53
																			Mouse Phenotype	MP:0005416	abnormal circulating protein level		0.04433	113.2	0.2724	1	14	627	UBR1,HIF1A,DNAJC19,NAGA,GAS6,MECOM,MDK,PTN,PTPN2,GNA11,XBP1,EGFR,SLC16A2,TP53
																			Mouse Phenotype	MP:0006206	embryonic lethality between somite formation and embryo turning		0.04439	113.4	0.2724	1	4	98	CRIPT,COPS3,VPS41,TP53
																			Mouse Phenotype	MP:0003896	prolonged PR interval		0.04501	115	0.2724	1	2	25	GJA1,EGFR
																			Mouse Phenotype	MP:0010352	gastrointestinal tract polyps		0.04501	115	0.2724	1	2	25	TAGLN,TP53
																			Mouse Phenotype	MP:0004938	dilated vasculature		0.04501	115	0.2724	1	2	25	VCL,RUNX1
																			Mouse Phenotype	MP:0004001	decreased hepatocyte proliferation		0.04501	115	0.2724	1	2	25	HIF1A,XBP1
																			Mouse Phenotype	MP:0004084	abnormal cardiac muscle relaxation		0.04501	115	0.2724	1	2	25	HIF1A,VCL
																			Mouse Phenotype	MP:0010392	prolonged QRS complex duration		0.04501	115	0.2724	1	2	25	GJA1,VCL
																			Mouse Phenotype	MP:0006208	lethality throughout fetal growth and development		0.04526	115.6	0.2726	1	10	400	MYH10,MECOM,KLF3,GJA1,RUNX1,PPP2CA,EGFR,PALLD,TP53,CDK4
																			Mouse Phenotype	MP:0003920	abnormal heart right ventricle morphology		0.04526	115.6	0.2726	1	5	143	MYH10,KLF3,GJA1,GUCY1A3,LOX
																			Mouse Phenotype	MP:0003960	increased lean body mass		0.04613	117.8	0.2739	1	3	59	MECOM,CD200,GRB10
																			Mouse Phenotype	MP:0010760	abnormal macrophage chemotaxis		0.04613	117.8	0.2739	1	3	59	MDK,PTN,GLB1
																			Mouse Phenotype	MP:0003723	abnormal long bone morphology		0.04655	118.9	0.2739	1	10	402	HIF1A,ITGB1BP1,EXT1,GJA1,PTPN2,SFRP2,POSTN,FRZB,CTSK,TP53
																			Mouse Phenotype	MP:0006113	abnormal heart septum morphology		0.04754	121.4	0.2739	1	8	295	UBR1,HIF1A,MYH10,DCTN5,KLF3,GJA1,SH3PXD2B,SMAD7
																			Mouse Phenotype	MP:0001542	abnormal bone strength		0.04809	122.8	0.2739	1	3	60	GJA1,FRZB,CTSK
																			Mouse Phenotype	MP:0001619	abnormal vascular permeability		0.04809	122.8	0.2739	1	3	60	ACTA2,GAS6,TIMP1
																			Mouse Phenotype	MP:0006060	increased cerebral infarction size		0.04834	123.5	0.2739	1	2	26	HIF1A,FN1
																			Mouse Phenotype	MP:0008221	abnormal hippocampal commissure morphology		0.04834	123.5	0.2739	1	2	26	EXT1,DCLK1
																			Mouse Phenotype	MP:0010684	abnormal hair follicle outer root sheath morphology		0.04834	123.5	0.2739	1	2	26	TMEM98,SLC16A2
																			Mouse Phenotype	MP:0005352	small cranium		0.04834	123.5	0.2739	1	2	26	GJA1,POSTN
																			Mouse Phenotype	MP:0003922	abnormal heart right atrium morphology		0.04834	123.5	0.2739	1	2	26	MYH10,KLF3
																			Mouse Phenotype	MP:0004029	spontaneous chromosome breakage		0.04834	123.5	0.2739	1	2	26	COPS5,TP53
																			Mouse Phenotype	MP:0010560	intraventricular block		0.04834	123.5	0.2739	1	2	26	GJA1,VCL
																			Mouse Phenotype	MP:0010636	bundle branch block		0.04834	123.5	0.2739	1	2	26	GJA1,VCL
																			Mouse Phenotype	MP:0002151	abnormal neural tube morphology/development		0.04844	123.7	0.2739	1	11	461	UBR1,HIF1A,DLC1,CTHRC1,VCL,SFRP2,FN1,XBP1,SETD2,PALLD,TP53
																			Mouse Phenotype	MP:0003077	abnormal cell cycle		0.04845	123.7	0.2739	1	7	244	PLK2,TSG101,CIRBP,COPS5,TGIF1,TP53,CDK4
																			Mouse Phenotype	MP:0006410	abnormal common myeloid progenitor cell morphology		0.04867	124.3	0.2739	1	4	101	MECOM,RUNX1,TP53,CDK4
																			Mouse Phenotype	MP:0001845	abnormal inflammatory response		0.04915	125.5	0.2739	1	20	1003	HIF1A,MYH10,ENPP1,MECOM,SSBP2,MDK,FKBP11,GJA1,PTPN2,GNA11,CD200,XBP1,RUNX1,APRT,POSTN,TGIF1,SH3PXD2B,TIMP1,GUCY1B3,TP53
																			Domain	IPR000762	Midkine_heparin-bd_GF	InterPro	0.0002053	0.2521	0.01801	0.1385	2	2	MDK,PTN
																			Domain	PS00620	PTN_MK_2	PROSITE	0.0002053	0.2521	0.01801	0.1385	2	2	MDK,PTN
																			Domain	SM00193	PTN	SMART	0.0002053	0.2521	0.01801	0.1385	2	2	MDK,PTN
																			Domain	IPR020092	Midkine_heparin-bd_GF_CS	InterPro	0.0002053	0.2521	0.01801	0.1385	2	2	MDK,PTN
																			Domain	PS00619	PTN_MK_1	PROSITE	0.0002053	0.2521	0.01801	0.1385	2	2	MDK,PTN
																			Domain	IPR020091	Midkine_heparin-bd_GF_diS	InterPro	0.0002053	0.2521	0.01801	0.1385	2	2	MDK,PTN
																			Domain	G3DSA:2.20.60.10	PTN_MK_hepar_bd	Gene3D	0.0002053	0.2521	0.01801	0.1385	2	2	MDK,PTN
																			Domain	PF05196	PTN_MK_N	Pfam	0.0002053	0.2521	0.01801	0.1385	2	2	MDK,PTN
																			Domain	PF03878	YIF1	Pfam	0.0002053	0.2521	0.01801	0.1385	2	2	YIF1A,YIF1B
																			Domain	IPR020089	Midkine_heparin-bd_GF_N	InterPro	0.0002053	0.2521	0.01801	0.1385	2	2	MDK,PTN
																			Domain	G3DSA:2.30.90.10	PTN_MK_hepar_bd	Gene3D	0.0002053	0.2521	0.01801	0.1385	2	2	MDK,PTN
																			Domain	PF01091	PTN_MK_C	Pfam	0.0002053	0.2521	0.01801	0.1385	2	2	MDK,PTN
																			Domain	IPR005578	Hrf1	InterPro	0.0002053	0.2521	0.01801	0.1385	2	2	YIF1A,YIF1B
																			Domain	IPR020090	Midkine_heparin-bd_GF_C	InterPro	0.0002053	0.2521	0.01801	0.1385	2	2	MDK,PTN
																			Domain	IPR011702	GATASE	InterPro	0.0006101	0.7492	0.04407	0.339	2	3	GMPS,GGH
																			Domain	SM00735	ZM	SMART	0.0006101	0.7492	0.04407	0.339	2	3	PDLIM3,PDLIM1
																			Domain	IPR006643	ZASP	InterPro	0.0006101	0.7492	0.04407	0.339	2	3	PDLIM3,PDLIM1
																			Domain	IPR011012	Longin-like	InterPro	0.0006474	0.795	0.04417	0.3397	4	28	COPZ2,TRAPPC1,AP2S1,AP1M1
																			Domain	IPR022775	AP_mu_sigma_su	InterPro	0.001171	1.438	0.06747	0.5189	3	15	COPZ2,AP2S1,AP1M1
																			Domain	PF07700	HNOB	Pfam	0.001209	1.484	0.06747	0.5189	2	4	GUCY1A3,GUCY1B3
																			Domain	IPR002579	Methionine_sulphoxide_MsrB	InterPro	0.001209	1.484	0.06747	0.5189	2	4	MSRB3,YPEL5
																			Domain	G3DSA:2.170.150.20	MsrB	Gene3D	0.001209	1.484	0.06747	0.5189	2	4	MSRB3,YPEL5
																			Domain	PF01217	Clat_adaptor_s	Pfam	0.001426	1.751	0.07613	0.5855	3	16	COPZ2,AP2S1,AP1M1
																			Domain	PF04144	SCAMP	Pfam	0.001995	2.45	0.08397	0.6458	2	5	SCAMP4,SCAMP3
																			Domain	IPR007273	SCAMP	InterPro	0.001995	2.45	0.08397	0.6458	2	5	SCAMP4,SCAMP3
																			Domain	IPR006214	Inhibitor_apoptosis_Bax1	InterPro	0.002965	3.641	0.08397	0.6458	2	6	GRINA,TMBIM4
																			Domain	IPR012346	p53/RUNT-type_TF_DNA-bd	InterPro	0.002965	3.641	0.08397	0.6458	2	6	RUNX1,TP53
																			Domain	G3DSA:2.60.40.720	p53_RUNT_DNA_bd	Gene3D	0.002965	3.641	0.08397	0.6458	2	6	RUNX1,TP53
																			Domain	PF01027	UPF0005	Pfam	0.002965	3.641	0.08397	0.6458	2	6	GRINA,TMBIM4
																			Domain	IPR011645	Haem_no_assoc-bd	InterPro	0.002965	3.641	0.08397	0.6458	2	6	GUCY1A3,GUCY1B3
																			Domain	PF07701	HNOBA	Pfam	0.002965	3.641	0.08397	0.6458	2	6	GUCY1A3,GUCY1B3
																			Domain	IPR001134	Netrin_domain	InterPro	0.00368	4.519	0.08397	0.6458	3	22	SFRP2,TIMP1,FRZB
																			Domain	PS50189	NTR	PROSITE	0.00368	4.519	0.08397	0.6458	3	22	SFRP2,TIMP1,FRZB
																			Domain	PF08246	Inhibitor_I29	Pfam	0.004111	5.049	0.08397	0.6458	2	7	CTSH,CTSK
																			Domain	SM00848	Inhibitor_I29	SMART	0.004111	5.049	0.08397	0.6458	2	7	CTSH,CTSK
																			Domain	IPR013201	Prot_inhib_I29	InterPro	0.004111	5.049	0.08397	0.6458	2	7	CTSH,CTSK
																			Domain	IPR008993	TIMP-like_OB-fold	InterPro	0.005325	6.539	0.08397	0.6458	3	25	SFRP2,TIMP1,FRZB
																			Domain	PF00575	S1	Pfam	0.00543	6.668	0.08397	0.6458	2	8	POLR2G,ZCCHC17
																			Domain	IPR011644	Haem_NO-bd	InterPro	0.006916	8.493	0.08397	0.6458	2	9	GUCY1A3,GUCY1B3
																			Domain	PS00989	CLAT_ADAPTOR_S	PROSITE	0.006916	8.493	0.08397	0.6458	2	9	COPZ2,AP2S1
																			Domain	PF06747	CHCH	Pfam	0.008563	10.52	0.08397	0.6458	2	10	NDUFA8,CHCHD1
																			Domain	IPR010625	CHCH	InterPro	0.008563	10.52	0.08397	0.6458	2	10	NDUFA8,CHCHD1
																			Domain	PS51476	PROTEASOME_B_2	PROSITE	0.01037	12.73	0.08397	0.6458	2	11	PSMB4,PSMB7
																			Domain	PS00854	PROTEASOME_B_1	PROSITE	0.01037	12.73	0.08397	0.6458	2	11	PSMB4,PSMB7
																			Domain	IPR000804	Clathrin_sm-chain_CS	InterPro	0.01232	15.13	0.08397	0.6458	2	12	COPZ2,AP2S1
																			Domain	IPR022967	RNA-binding_domain_S1	InterPro	0.01232	15.13	0.08397	0.6458	2	12	POLR2G,ZCCHC17
																			Domain	IPR016050	Proteasome_bsu_CS	InterPro	0.01232	15.13	0.08397	0.6458	2	12	PSMB4,PSMB7
																			Domain	SM00316	S1	SMART	0.01232	15.13	0.08397	0.6458	2	12	POLR2G,ZCCHC17
																			Domain	IPR003029	Rbsml_prot_S1_RNA-bd_dom	InterPro	0.01232	15.13	0.08397	0.6458	2	12	POLR2G,ZCCHC17
																			Domain	IPR000307	Ribosomal_S16	InterPro	0.01436	17.63	0.08397	0.6458	1	1	MRPS16
																			Domain	PF09748	Med10	Pfam	0.01436	17.63	0.08397	0.6458	1	1	MED10
																			Domain	IPR016295	Proteasome_endopept_cplx_B	InterPro	0.01436	17.63	0.08397	0.6458	1	1	PSMB4
																			Domain	IPR007702	Ocnus	InterPro	0.01436	17.63	0.08397	0.6458	1	1	PHPT1
																			Domain	IPR021384	Mediator_Med21	InterPro	0.01436	17.63	0.08397	0.6458	1	1	MED21
																			Domain	PF00453	Ribosomal_L20	Pfam	0.01436	17.63	0.08397	0.6458	1	1	MRPL20
																			Domain	IPR009685	MEA1	InterPro	0.01436	17.63	0.08397	0.6458	1	1	MEA1
																			Domain	IPR019145	Mediator_Med10	InterPro	0.01436	17.63	0.08397	0.6458	1	1	MED10
																			Domain	PF00958	GMP_synt_C	Pfam	0.01436	17.63	0.08397	0.6458	1	1	GMPS
																			Domain	PS51279	BCNT_C	PROSITE	0.01436	17.63	0.08397	0.6458	1	1	CFDP1
																			Domain	G3DSA:1.25.40.40	Cyt_c_ox5A	Gene3D	0.01436	17.63	0.08397	0.6458	1	1	COX5A
																			Domain	IPR003979	Tropoelastin	InterPro	0.01436	17.63	0.08397	0.6458	1	1	ELN
																			Domain	PF10510	PIG-S	Pfam	0.01436	17.63	0.08397	0.6458	1	1	PIGS
																			Domain	IPR018868	Bcl-2_BAD	InterPro	0.01436	17.63	0.08397	0.6458	1	1	BAD
																			Domain	IPR019309	DUF2360_coiled-coil	InterPro	0.01436	17.63	0.08397	0.6458	1	1	CCDC53
																			Domain	PF10235	Cript	Pfam	0.01436	17.63	0.08397	0.6458	1	1	CRIPT
																			Domain	IPR017916	Steadiness_box	InterPro	0.01436	17.63	0.08397	0.6458	1	1	TSG101
																			Domain	IPR016046	Spt4-like	InterPro	0.01436	17.63	0.08397	0.6458	1	1	SUPT4H1
																			Domain	PF09415	DUF2008	Pfam	0.01436	17.63	0.08397	0.6458	1	1	STRA13
																			Domain	IPR001948	Peptidase_M18	InterPro	0.01436	17.63	0.08397	0.6458	1	1	DNPEP
																			Domain	IPR000701	Succ_DH_Fumarate_Rdtase_TM-su	InterPro	0.01436	17.63	0.08397	0.6458	1	1	SDHC
																			Domain	PF11221	Med21	Pfam	0.01436	17.63	0.08397	0.6458	1	1	MED21
																			Domain	PS51275	PEPTIDASE_C26_GGH	PROSITE	0.01436	17.63	0.08397	0.6458	1	1	GGH
																			Domain	IPR006811	RNA_pol_II_suA	InterPro	0.01436	17.63	0.08397	0.6458	1	1	SSU72
																			Domain	PF09454	Vps23_core	Pfam	0.01436	17.63	0.08397	0.6458	1	1	TSG101
																			Domain	IPR000473	Ribosomal_L36	InterPro	0.01436	17.63	0.08397	0.6458	1	1	MRPL36
																			Domain	PF07096	DUF1358	Pfam	0.01436	17.63	0.08397	0.6458	1	1	TMEM242
																			Domain	G3DSA:1.10.10.570	ESCRT-II_cplx_vps25-sub_N	Gene3D	0.01436	17.63	0.08397	0.6458	1	1	VPS25
																			Domain	IPR008506	DUF788_TMEM208	InterPro	0.01436	17.63	0.08397	0.6458	1	1	TMEM208
																			Domain	PF05620	DUF788	Pfam	0.01436	17.63	0.08397	0.6458	1	1	TMEM208
																			Domain	PF10572	UPF0556	Pfam	0.01436	17.63	0.08397	0.6458	1	1	C19orf10
																			Domain	IPR015527	Pept_C26_g-glut_hydrolase	InterPro	0.01436	17.63	0.08397	0.6458	1	1	GGH
																			Domain	PF02127	Peptidase_M18	Pfam	0.01436	17.63	0.08397	0.6458	1	1	DNPEP
																			Domain	PF04722	Ssu72	Pfam	0.01436	17.63	0.08397	0.6458	1	1	SSU72
																			Domain	IPR004192	Ubiquinol_cyt_Rdtase_TM	InterPro	0.01436	17.63	0.08397	0.6458	1	1	UQCRFS1
																			Domain	IPR015618	Transform_grow_fac_b3	InterPro	0.01436	17.63	0.08397	0.6458	1	1	TGFB3
																			Domain	PF10166	DUF2368	Pfam	0.01436	17.63	0.08397	0.6458	1	1	PLGRKT
[truncated: 32,756 more rows]
