# Supplementary material for: Genetic lineage tracing defines myofibroblast origin and function in the injured heart
Source: Nat Commun. 2016 Jul 22;7:12260. doi: 10.1038/ncomms12260 (PMC5512625; doi:10.1038/ncomms12260)
Supplement: Supplementary Data 2 — The average gene expression levels shown in the heat map of the 1048 genes with >5 TPM in at least one cell and differentially expressed between cell population groups in figure 7f with 5% FDR [file ncomms12260-s3.xlsx]

## Sheet: 1048_heatmapOrder_Fig7 annotati
Supplementary Data 2: The average gene expression levels shown in the heat map of the 1048 genes with >5 TPM in at least one cell and differentially expressed between cell population groups in figure 7f with 5% FDR
	1048_heatmapOrder_Fig7
	185_cells used_fibroblastPopulations_RAW
	Cell Class ()*			Resident Postn- CD31- CD45-	Resident Tcf21traced/Tcf21+ (uninjured)	Activated Postn traced Postn+ CD31- CD45-	Activated Tcf21 Traced/ Act. TCF21+						The
	Systematic	cluster	P-value	Raw	Raw	Raw	Raw	Common	Gene Symbol
	C030039L03Rik	1	0.0428	0.193161	0.131184	0.103648	0.542664	ZNF780A
	Rapgef4	1	0.00295	0.605925	0.483101	0.524669	0.604949	RAPGEF4
	AK075633	1	0.00056	0.216187	0	0.51088	0
	Neurl3	1	0.000154	0.420487	0.151867	0.31164	0	NEURL3
	4930452N14Rik	1	0.000453	0.335407	0.633895	0.588736	0
	Gm5512	1	0.000384	0	0.632745	0.229419	0.00828025
	AK050283	1	0.00017	1.0607	0.440611	0.688119	9.75e-13
	AK037841	1	0.000394	0.703463	0.192987	0.62725	0
	Slc7a14	1	0.000697	0.313637	0.307003	0.176097	0.700404	SLC7A14
	AK137696	1	0.000246	0.377157	0.48724	0.504288	0.84319
	Cdh3	1	0.000226	0	0	0.898298	0.0728499	CDH3
	AK021280	1	3.91e-05	0.983195	0.921863	1.08003	0.0224832
	Gm10653	1	1.62e-05	0.554352	0.67549	1.41022	0.0476071
	BC075671	1	9.28e-11	0.332984	0.629538	1.43473	0.0364752
	Sult1a1	1	0.000376	1.55527	0.0466406	0.0625786	0	SULT1A1
	Gm3258	1	8.32e-05	0.407143	0.425413	1.16162	0.00116478
	BC096411	1	0.00116	0	0.230195	0	0.93026
	DQ072391	1	3.7e-08	1.61583e-06	3.19059e-06	2.15815e-06	1.40616
	BC094257	1	0.0257	0	0	1.91111e-09	0.544764
	Plekhh1	1	0.00609	0.0251378	0.00931607	0.0459216	0.67674	PLEKHH1
	Tbata	1	6.55e-06	1.40995	1.18436	1.33973	0	TBATA
	C330021F23Rik	1	0.007	0.0907731	0.166559	0.0792491	0.79671
	Snrpn	1	0.00454	1.87253e-05	0.000244054	0.000244716	0.820918	SNRPN
	Nsl1	1	0.000405	0.452696	0.378329	0.375278	1.11255	NSL1
	AK042904	1	4.22e-05	0.0270424	0.117718	0.0288618	1.14966
	Med12l	1	0.0404	9.36667e-12	3.38235e-11	0.131421	0.753241	MED12L
	Gm16287	1	0.0106	0.26403	0.277817	0.264221	0.823929
	AK168779	1	0.000401	0.364279	0.306461	0.265452	1.18016
	Fam166a	1	0.00055	0.303999	0.125075	0.0571777	0.956707	FAM166A
	Ydjc	1	0.000257	0	0	0.0480825	1.11727	YDJC
	Agbl5	1	2.53e-08	0	0.0142608	1.97407e-07	1.3829	AGBL5
	AK136146	1	0.000248	0.119436	0.102682	0.307071	0.991013
	Zfp605	1	6.79e-05	0.0630807	0.141313	0.490639	1.44019	ZNF605
	AK163160	1	1.22e-06	0.153171	0.0305319	0.071707	1.49656
	Grk4	1	0.000765	1.01352	1.34234	1.35873	0.169529	GRK4
	AK085253	1	0.000391	0.671728	1.01791	1.21251	0
	Ocel1	1	0.0182	0	0	0.156441	0.826601	OCEL1
	Map3k15	1	0.000164	0	2.946e-12	0.0056508	1.3263	MAP3K15
	Rptor	1	0.0161	0	0.0408814	0.017868	0.961786	RPTOR
	Ddx54	1	0.029	0	0.583887	0.160826	0.975137	DDX54
	Hnrnpul2	1	0.0235	0.1065	0.556082	0.260387	1.04119	HNRNPUL2
	Carf	1	0.0285	0	0.0438239	0.163577	0.99229	CARF
	BC010587	1	0.000724	0.0665981	4.40441e-06	7.16516e-06	1.15148
	Trmt10a	1	0.000733	0.190844	0.132311	0.42624	1.26777	TRMT10A
	Pole	1	5.77e-05	0.0890636	0.104416	0.245829	1.49041	POLE
	BC085231	1	0.000663	9.41667e-11	0.0474319	0.106925	1.26806
	Dhx37	1	6.94e-06	0.322496	0.131665	0.306046	1.52977	DHX37
	Plk4	1	8.83e-05	0.33626	0.389156	0.273945	1.53904	PLK4
	Slc2a3	1	2.99e-05	0.552304	0.539675	0.75906	1.71614	SLC2A3
	Gm14288	1	0.000107	6.43106e-06	0	0.00265254	1.49158
	Mamdc2	1	0.000859	2.12908	0.0301769	0.505121	0.157027	MAMDC2
	Alg6	1	0.000906	0.0502969	0.0162528	1.44629	0.226512	ALG6
	Plagl1	1	0.000299	0.0283004	0	1.50639	0.101525	PLAGL1
	AK006709	1	0.000458	0.402243	0.398476	1.52685	0.259277
	Cenpp	1	8.59e-06	0.661868	0.365689	2.13633	0.433071	CENPP
	Prickle1	1	0.0333	0.0175362	0.150055	0.449719	1.27115	PRICKLE1
	Diap1	1	0.0164	0.453837	0.0367736	0.254673	1.21674	DIAPH1
	Map3k5	1	0.0156	1.09382	0.124242	0.208315	1.15929	MAP3K5
	AK160408	1	0.000272	2.29167e-07	1.68237e-07	0.133674	1.52671
	Ttc23	1	0.0194	0.08196	0.151779	1.42089	0.351455	TTC23
	Necab1	1	0.000697	1.24338	1.5523	0.076061	0.11651	NECAB1
	Ifrd2	1	0.000215	0	1.69152	0.0707362	0.110926	IFRD2
	Col6a6	1	6.94e-05	1.84946	1.67636	0.61236	0.00760787	COL6A6
	Col4a4	1	5.87e-06	1.54169	2.33802	0.147551	0.36273	COL4A4
	Gpr39	1	0.041	0	0	0.428654	1.23784	GPR39
	Fancl	1	0.0122	0	0	0.251099	1.37641	FANCL
	Nfkb2	1	0.0224	0.0606484	0.0270978	0.612417	1.28147	NFKB2
	Tmem181a	1	0.00101	0.0334952	0.892751	0.186949	1.48391	TMEM181
	Cntd1	1	0.000253	0.308354	0.179208	0.394211	1.65839	CNTD1
	Iqck	1	7.16e-05	0	0	0	1.56353	IQCK
	Smc2	1	0.00515	0.11427	0.281464	0.633679	1.73249	SMC2
	Kdm1b	1	0.00041	0.0141215	0	0.350166	1.65225	KDM1B
	Cdc20	1	0.00016	0.179563	0.105226	0.0404327	1.39496	CDC20
	AK133142	1	0.000404	0.0320803	0.025214	0.0289518	1.61297
	AK034502	1	5.99e-05	0.602523	0.174533	0.254686	1.76609
	Clvs1	1	0.00216	0.09049	0.722227	0.0374292	1.45806	CLVS1
	Vps13d	1	0.0416	0.244161	0.368266	1.4488	0.919594	VPS13D
	Bst2	1	9.32e-05	0	0.381699	1.75894	0.0696213	BST2
	Hspa4l	1	0.0323	0.568253	0.0170191	0.166673	1.31381	HSPA4L
	Hgf	1	0.00388	0.0224749	0.0220874	1.72506	0.578692	HGF
	AK219629	1	0.000671	0	0	0	1.76777
	AK083815	1	0.000508	0	0.0147898	0	1.37258
	Synj2	1	0.0113	0.341913	0.287403	0.209054	1.45938	SYNJ2
	Cst6	1	0.000239	0.102217	0.362018	0.220663	1.72938	CST6
	Tsix	1	7.13e-07	0	0.00490891	0.0132977	1.98377	TSIX
	Nrf1	1	0.0149	0.10708	0.105798	0.64517	1.54071	NRF1
	Ccl19	1	0.00382	0.10688	0.0249412	0	1.72164	CCL19
	St3gal1	1	0.0128	0.0107674	0.27062	0.729286	1.53098	ST3GAL1
	Traf5	2	0.00812	1.83345	2.02117	1.58684	0.466895	TRAF5
	AK162043	2	0.00671	1.54199	1.99629	1.59085	0.582201
	AY074887	2	0.000411	1.0906	1.42847	1.25711	0.134618
	Fam110b	2	5.72e-06	1.6156	1.20932	2.16782	0.327861	FAM110B
	Gm4285	2	1.22e-06	1.49658	1.73987	1.73526	0.164693
	AK166041	2	1.19e-06	1.01086	0.995299	1.63199	0.0499375
	Gm17333	2	1.1e-06	1.41623	0.776779	1.50128	0
	AK017092	2	3.84e-05	1.24463	1.29654	1.5025	0.112507
	AK040062	2	7.35e-09	1.60822	1.60229	1.40225	2.03559e-09
	Gm5766	2	3.18e-24	1.90784	2.01056	1.80427	2.94253e-09
	Wdr38	2	2.07e-21	1.97811	2.0385	2.34708	0	WDR38
	AK037159	2	2.89e-05	1.43902	1.72231	1.82482	0.328064
	Gm6682	2	8.53e-16	2.54275	2.24628	1.30792	0.0658983
	D330041H03Rik	2	2.28e-07	1.92751	2.31323	1.55128	0.204958
	A330069E16Rik	2	0.000122	1.33788	1.99411	1.23133	0.139218
	Ccdc30	2	9.99e-15	2.29121	2.19687	2.32739	0.217699	CCDC30
	Prr15	2	1.42e-22	2.41515	2.65602	2.68546	0.288896	PRR15
	Pax6	2	2.1e-24	2.75179	2.64213	2.92548	0.146718	PAX6
	AK144265	2	3.95e-44	3.59632	3.44804	4.04568	0
	4632419I22Rik	2	0.000122	2.10693	1.78419	2.03947	0.24289
	Gm6654	2	0.000183	0.686019	1.31478	2.17845	0.542474
	AK189830	2	4.76e-05	2.33169	1.96431	1.22128	0.217334
	Gm12070	2	2.92e-06	2.13999	3.12222	2.24523	1.17985
	AK213804	2	6.95e-05	0.678841	1.6069	2.17309	0.000916496
	AK076984	2	0.000984	0.427031	0.621476	2.14399	0.916846
	Hspa12a	2	0.00251	2.10734	1.61112	0.13241	0.583165	HSPA12A
	Lsamp	2	4.54e-06	1.78348	2.8706	0.0435489	0.315472	LSAMP
	AK184869	2	0.00393	0.579538	0.270786	2.0193	0.347017
	Emb	2	0.018	0.301252	0	0.614862	1.87712	EMB
	Fbn2	2	0.0097	0.561253	0.0337882	1.82593	0.80729	FBN2
	AK189633	2	0.000576	0.912178	0.48457	2.1071	0.123787
	Srp54a	3	0.000849	0.580789	0.206796	0.481437	2.09145	SRP54
	Gjb5	3	0.00847	0.0786529	0.11733	0.330886	1.60168	GJB5
	AK201904	3	7.38e-08	0.173815	0	0	2.36692
	AK186650	3	5.97e-09	0	0	0	2.71811
	Carm1	3	0.000697	0.288682	0.174944	0.37412	2.07056	CARM1
	Entpd4	3	2.52e-05	0	0	0	2.00072	ENTPD4
	Psmc3ip	3	0.000695	0	0	0.334221	1.90004	PSMC3IP
	6820431F20Rik	3	4.87e-05	0.145277	0.289855	0.498648	2.03431
	Gm5506	3	0.00169	0.48242	0.449834	1.28419		ENO1
	Far2	3	2.67e-07	0	0	0.306596	2.32157	FAR2
	B3galnt2	3	0.000886	0	0	0.497962	1.43402	B3GALNT2
	AK085942	3	3.98e-10	0	0	0	2.0402
	Capn12	3	5.14e-15	0	2.92882e-10	0	3.01619	CAPN12
	AK134652	3	3.09e-07	0.757543	0.3854	0.507941	1.70612
	Ctcfl	3	8.25e-15	0.500096	0.285117	0.289683	2.38006	CTCFL
	Cybrd1	3	4.7e-15	0.0370146	0.091312	0.0958219	2.32349	CYBRD1
	Slc7a11	3	1.36e-27	0.362998	0.399242	0.324057	3.14131	SLC7A11
	Setd1b	3	7.32e-29	0.359254	0.295513	0.193563	2.71239	SETD1B
	DQ072390	3	1.79e-33	0.000129066	0.000221254	0.000171492	2.47167
	Dtnb	3	2.41e-11	0.720067	0.562577	1.1897	2.57501	DTNB
	Gm7102	3	0.000604	0.548739	0.343271	0.633165	1.50088
	Hlcs	3	2.27e-08	0.824768	0.685643	0.528135	2.17034	HLCS
	Mpv17l	3	6.94e-06	1.2646	0.998191	0.751039	1.83458	MPV17L
	Scyl3	3	9.21e-08	0.643786	1.16854	0.767573	2.26182	SCYL3
	Hook2	3	1.94e-10	0.587526	1.1699	0.877054	2.69917	HOOK2
	Fads6	3	2.01e-06	0.578403	0.372737	0.794545	1.98254	FADS6
	AK165489	3	3.32e-12	0.167805	0.199215	0.487734	2.6851
	Dclre1c	3	5.01e-13	1.33886	0.807259	0.922636	3.0519	DCLRE1C
	AK132074	3	3.42e-13	0.597079	0.898546	0.894757	3.11507
	Trim6	3	3.7e-08	0.38762	0.74264	0.514571	2.42862	TRIM6
	Trim12	3	2.06e-05	1.11998	0.669285	0.711872	2.16644
	Sympk	3	8.12e-10	0.611263	0.71594	0.689881	2.78246	SYMPK
	Ppip5k1	3	2.84e-10	0.674523	1.27859	1.03643	3.12774	PPIP5K1
	Eme1	3	0.000532	0.138732	0.25906	0.944161	1.55861	EME1
	Zdhhc21	3	0.000324	0.653268	0.838165	1.24104	2.01829	ZDHHC21
	AK039023	3	2.38e-05	0	6.29412e-15	4.74074e-17	1.75931
	Dynlt1a	3	9.41e-05	0	0.0691462	0.564615	1.73077	DYNLT1
	D15Ertd621e	3	0.000436	0.0256304	0	0.546279	1.68902	FAM91A1
	Gm15910	3	1.09e-05	0.68281	0.27771	0.672357	2.12073
	Slc25a37	3	1.11e-07	0.0183611	0.149205	0.275461	2.50371	SLC25A37
	Synrg	3	9.29e-05	0.71531	1.69294	0.613153	1.89651	SYNRG
	Lrrc61	3	7.84e-08	0.394115	0.0865664	0.597271	2.4908	LRRC61
	Mettl2	3	1.25e-05	0.315474	0.771568	0.488436	2.19366	METTL2A
	Tmem206	3	1.07e-06	1.52476	0.866786	0.66371	2.55365	TMEM206
	4933409K07Rik	3	3e-08	0	0	0.00260943	2.35795
	Klhl32	3	6.27e-13	0	0.0114362	0.0631187	3.60569	KLHL32
	Zfp488	3	0.000179	1.62242	1.44665	1.6906	2.92541	ZNF488
	Cpox	3	2.01e-14	1.62578	1.68967	1.21015	4.09688	CPOX
	Slx1b	3	6.03e-06	1.13953	1.03974	1.45646	2.59752	SLX1B
	Olfr856-ps1	3	1.59e-16	0.276894	0.369274	0.408308	3.54773
	Spc24	3	1.54e-14	0.550686	0.782451	0.698939	3.68819	SPC24
	Senp1	3	1.16e-14	0.839469	0.769939	1.096	3.4988	SENP1
	Gm15772	3	2.1e-20	0.000470467	0.000451192	0.269924	3.48502
	1810014B01Rik	3	2.22e-27	0.0812289	0.219163	0.355799	4.5383
	Tulp4	3	0.000148	0.520543	0.826127	1.39922	2.69878	TULP4
	Ccdc82	3	3.93e-05	1.0042	1.15447	1.57528	2.76259	CCDC82
	Gm15645	3	1.18e-07	0.822724	1.04002	0.906702	3.12963
	Rsph3b	3	0.000969	0.349794	0.33941	0.816893	2.11313	RSPH3
	Pabpc4	3	0.000257	0.502683	0.0965789	1.49702	2.87729	PABPC4
	Gm5088	3	5.53e-07	0.258371	0.285115	0.281615	2.23227
	Fam38b	3	4.13e-05	0	0.0245591	2.23408		PIEZO2
	Fxn	3	8.47e-06	0.512923	0.73394	1.14963	2.83912	FXN
	A730017L22Rik	3	1.67e-10	0.576948	0.543855	1.359	3.82375
	AK135744	3	0.00127	1.51883	1.39656	0.902078	2.43823
	AK139585	3	0.000432	0.712836	0.654689	1.15256	2.36381
	Memo1	3	0.00163	0.278521	0.0569592	0.921381	2.12907	MEMO1
	AK087850	3	2.09e-06	0	0.0222233	0.273883	2.33564
	AK199258	3	0.000129	0.117157	0.357669	0.090234	2.18286
	Suz12	3	0.00133	0.405926	0.508629	0.259402	2.01564	SUZ12
	B3gat2	3	2.06e-06	0	0	0.142109	2.38255	B3GAT2
	AK178429	3	0.000626	0	0	0	2.06019
	Gadd45gip1	3	0.000436	0.103123	0.318113	0.272667	1.89314	GADD45GIP1
	Fads3	3	0.000318	0.285219	0.0476288	0.99079	2.55946	FADS3
	AK203140	3	0.000604	0	0	3.49259e-09	2.26576
	BC029331	3	0.000562	0.582013	0.468766	0.14052	2.35692
	Figf	4	0.000587	0.0780638	0.0242765	2.8004	1.06941	FIGF
	Apol7d	4	0.000328	0	0	1.7575	1.25401
	Cdh2	4	2.5e-05	0.387264	0.21205	2.74277	1.13268	CDH2
	Tcea3	4	0.000113	0.0498636	0.176996	2.84573	1.75472	TCEA3
	Tns3	4	0.000476	0.0309211	0.0854291	1.88585	1.77423	TNS3
	Tmem2	4	0.000301	0.00957657	0.095844	1.7568	2.03812	TMEM2
	Anxa8	4	0.000851	0	0.0493025	0.303627	2.27808	ANXA8
	Ppp2r3c	4	0.00168	0.721567	0.16146	0.701286	2.22643	PPP2R3C
	Mrps34	4	0.00121	0	0.258978	0.654672	2.31076	MRPS34
	Dnajc14	4	0.00149	0.465436	0.640428	0.84171	2.34108	DNAJC14
	Myo1h	4	1.35e-09	0	0.0467685	0.110194	3.47014	MYO1H
	Rragc	4	0.000113	0.288094	0.193982	0.479034	2.67482	RRAGC
	Fstl3	4	0.000697	1.55833e-10	0.428718	0.525934	2.51802	FSTL3
	AK141620	4	0.00161	0.392632	0.633618	1.36687	2.44627
	Bmpr2	4	2.5e-05	0.512828	0.645023	1.21842	3.08295	BMPR2
	Pak2	4	6.27e-05	0.1294	1.24354	1.17661	3.06473	PAK2
	Smc5	4	2.72e-05	0.0305941	0.437042	0.69231	2.86099	SMC5
	Tatdn1	4	0.000499	0.0353478	0.846519	1.13284	2.60747	TATDN1
	Nck1	4	0.000311	0.0409683	0.66784	1.22347	2.67837	NCK1
	Synpo	4	0.00114	0.500809	0.111114	2.48579	2.71682	SYNPO
	4933407H18Rik	4	0.000806	0.645201	0.774523	2.92028		UVSSA
	Rspry1	4	0.000863	0.253425	0.698326	2.06795	2.25842	RSPRY1
	Pgm3	4	0.000457	0.312962	0	1.51602	2.78274	PGM3
	Spred1	4	0.000305	0.217394	0.430198	0.72517	2.45699	SPRED1
	Xist	4	3.84e-05	0.0225801	0.0197253	2.18363	2.4244	XIST
	Ttll5	4	0.00634	0.0332093	0.0119661	1.75922	1.81617	TTLL5
	H2-T22	4	0.000317	0.264812	2.24735e-05	0.914724	2.25685
	Sirt6	4	8.71e-05	0.141004	0.423113	1.42322	2.40881	SIRT6
	Mlec	4	0.000412	0.288397	0.347302	1.61391	2.77463	MLEC
	Col12a1	4	0.000164	0.00542751	0.16903	2.52502	2.77456	COL12A1
	Atp2a2	4	0.00155	0.745068	1.45871	2.03088	2.81436	ATP2A2
	Unc5b	4	0.000639	0	0.300525	1.39719	2.32649	UNC5B
	Ptpn11	4	0.000388	0.602336	0.399957	1.46665	2.64167	PTPN11
	Rbm8a	4	2.43e-05	1.27898	1.03362	1.16841	3.0823	RBM8A
	Nans	4	0.000477	0	0	2.00253	2.43689	NANS
	Schip1	4	0.000311	0.0417209	0.213829	1.62957	2.47983	SCHIP1
	Rhbdf1	4	0.000253	1.3284	0.467863	0.958806	2.78544	RHBDF1
	Tsku	4	1.13e-05	1.20286	0.486504	1.36503	2.69302	TSKU
	Ufm1	4	2.49e-06	0.123889	0.255094	1.68218	2.93883	UFM1
	Serpinb1a	4	0.000576	0.0723362	0.0657143	1.1426	2.54228	SERPINB1
	Myof	4	2.94e-05	0.189194	0.189346	1.40089	3.04702	MYOF
	Rab5a	4	3.18e-05	0.583313	0.995714	1.28883	3.33503	RAB5A
	Rasa1	4	0.000451	0.458862	1.32054	1.75758	3.29785	RASA1
	Acot7	4	0.000345	0.758194	0.182305	1.1703	3.23154	ACOT7
	Ccnc	4	0.000318	0.123386	0.696712	1.62684	2.73955	CCNC
	Entpd7	4	0.000344	0.523688	1.34451	1.63147	2.87959	ENTPD7
	Tstd2	4	0.000158	1.16341	1.56857	1.54515	3.46393	TSTD2
	Tmod1	4	3.9e-11	0.0475874	0.0177432	0.16506	3.28345	TMOD1
	Lrrc59	4	9.94e-05	0.0238254	0.599391	2.13898	3.32654	LRRC59
	Tyms	4	6.39e-08	0.902933	0.837981	1.2082	3.6703	TYMS
	Sp1	4	9.25e-05	1.20778	0.458295	1.87537	3.49643	SP1
	Kansl2	4	0.00116	0.725041	0.224519	1.3304	2.48012	KANSL2
	Mbd2	4	0.000903	0.243936	1.50219	1.08083	2.78838	MBD2
	AK205396	4	1.84e-05	0	0	0	2.54038
	AK216824	4	2.96e-06	0	0	0	3.23399
	Imp3	4	0.00237	0.0733048	0.66412	1.00099	2.68462	IMP3
	Trib1	4	0.000566	0.0187945	0.456476	1.14035	2.58362	TRIB1
	Mzt1	4	0.00163	0.353816	0.769704	1.56026	2.81472	MZT1
	H13	4	0.000707	1.05017	0.590982	1.67209	2.85555	HM13
	Snd1	4	0.00097	0.4959	1.42253	2.43746	2.90758	SND1
	Rab33b	4	2.17e-08	0.387181	0.691879	1.78988	3.57824	RAB33B
	Cdk2ap1	4	0.000259	0.478904	0.0363207	2.05144	3.02027	CDK2AP1
	mKIAA1554	4	0.000885	0.655434	0.448175	0.267637	2.1252	RNF213
	Ppp1r14b	4	1.01e-06	0.192589	0.349455	0.972807	3.42326	PPP1R14B
	AK155141	4	1.21e-11	0.574741	0.365668	0.287049	4.00178
	Nr1d1	4	0.000429	0.791206	0.707902	0.982503	3.07815	NR1D1
	Ddx39	4	0.000743	0.0385906	2.01409	0.908649	2.94865	DDX39A
	Itga5	4	3.88e-05	0.0188417	0.687631	1.13026	3.24103	ITGA5
	AK196015	4	7.15e-06	0	1.31465e-08	0.0897197	3.17736
	Oraov1	4	3.23e-06	0.0680521	1.73529e-09	0.36617	3.16051	ORAOV1
	AK204212	4	1.09e-07	3.63333e-07	0	3.82097e-05	3.51747
	Rnaset2b	4	1.39e-07	0.762601	0.302848	0.482178	3.6382	RNASET2
	AB343393	4	3.98e-10	0	0	0	4.53
	Bicd2	4	0.00115	0.88811	0.353428	0.750576	2.79793	BICD2
	Ipo4	4	0.00136	0.0586745	0.373637	1.51724	2.47394	IPO4
	Aig1	4	0.000371	0.370951	0.731379	2.20297	3.41712	AIG1
	Pamr1	5	0.00433	0.42859	0.113821	2.76594	1.78199	PAMR1
	Slc35a2	5	0.000499	0.0399766	0.0519917	2.40028	1.04265	SLC35A2
	C1qtnf3	5	0.000553	0.0837521	0.077985	2.6131	0.533314	C1QTNF3
	Palld	5	2.84e-05	0.0453349	0.080745	3.41142	1.98165	PALLD
	Tnc	5	6.17e-09	0.0322397	0.0290967	4.25398	1.22403	TNC
	Nr4a2	5	0.00105	0.75712	0.379897	2.72565	1.3103	NR4A2
	Pgpep1	5	0.000972	0.112155	0.732718	2.637	1.62881	PGPEP1
	Zfp825	5	3.91e-05	1.62546	0.423858	2.9931	0.570149
	Pdlim3	5	1.1e-06	0.619706	0.0564199	3.99313	0.69099	PDLIM3
	Elovl5	5	0.00384	0.738456	0.556712	2.99329	1.73995	ELOVL5
	Inpp5k	5	0.000288	0.723205	0.484134	3.0148	0.856121	INPP5K
	Ciao1	5	0.000471	0.455741	2.66341	1.33657	0.214961	CIAO1
	Ces1d	5	0.000326	2.37027	2.44452	0.774651	0	CES1
	AK178107	5	5.27e-06	3.44249	2.83696	0.533748	0.0910217
	Cul4a	6	0.000853	0.781689	0.853899	1.61261	3.22992	CUL4A
	Galnt2	6	0.00018	0.677456	0.0738782	1.43854	2.98564	GALNT2
	Ddx46	6	0.00054	0.719599	2.29603	0.940048	3.1055	DDX46
	Lamb2	6	0.000103	0.34003	1.01149	1.63085	3.03419	LAMB2
	Lrrn4cl	6	1.2e-05	0.347562	2.13853	0.928186	3.51504	LRRN4CL
	Sh3pxd2b	6	0.001	0.722657	1.83731	3.10259	1.12431	SH3PXD2B
	Tab2	6	0.000318	0.916759	0.161947	2.6533	2.57023	TAB2
	Dcaf13	6	0.00133	0	0.197291	2.07665	2.64014	DCAF13
	Phf5a	6	0.00113	0.0388572	0.815296	2.18659	2.98765	PHF5A
	Jmjd8	6	0.000159	0.255303	0.915141	1.16606	3.28042	JMJD8
	Bcl10	6	0.000399	0.179753	0.281281	1.95081	3.06977	BCL10
	Fkbp14	6	0.00161	0.487054	0.613102	2.62812	3.021	FKBP14
	Pfdn4	6	0.000481	0.0709518	0.299749	2.00284	2.84902	PFDN4
	Cttn	6	0.000864	1.58455	0.837646	3.0677	3.59459	CTTN
	Odc1	6	0.000397	0.757995	0.565338	2.9233	3.68047	ODC1
	Mff	6	0.00105	0	0.357046	2.05689	2.85436	MFF
	Kdelc1	6	0.000806	0.066544	0.616941	2.95599	2.56841	KDELC1
	Wisp1	6	0.000576	0.0400948	0.0843273	2.25588	2.49418	WISP1
	Gpc1	6	5.7e-06	0	0.0676154	1.74485	3.49875	GPC1
	Loxl3	6	0.00041	0.0881424	0.89332	1.98718	3.27426	LOXL3
	Mkl2	6	0.000803	0.517395	1.20232	2.6451	3.04854	MKL2
	2410002O22Rik	6	0.00053	0.162538	0.693344	2.61771		TRAPPC13
	Cd59a	6	0.000219	0	0	2.47408	2.04407
	Cd44	6	0.000722	0.722464	0.456715	1.91571	3.44333	CD44
	Phldb2	6	0.000358	0.419797	0.538018	3.30555	3.12965	PHLDB2
	Hif1a	6	4.01e-06	0.242097	0.476192	3.5741	3.32922	HIF1A
	Lpcat3	6	3.18e-05	0.054071	0.334801	2.45266	2.83663	LPCAT3
	2210013O21Rik	6	3.07e-05	0	0.467146	3.60313	2.869
	Hspa13	6	0.00104	0.5095	0.675632	1.10634	2.84926	HSPA13
	Chchd3	6	0.00028	0.921917	0.150797	2.16365	3.66351	CHCHD3
	Trim47	6	0.000407	0.739327	0.333211	1.00822	3.19284	TRIM47
	Creld2	6	1.76e-05	0.675723	1.02319	1.30051	4.27221	CRELD2
	Glod4	6	0.00216	0.784003	1.09553	3.07153	2.75755	GLOD4
	Tmem29	6	0.000744	0.0467397	0.599302	3.16878	2.23731	FAM156A
	AK204506	6	0.000481	0.226925	0.56865	3.01178	1.03567
	Cmpk1	6	0.0013	0.701202	1.39834	2.28706	3.87402	CMPK1
	Itfg1	6	0.000144	1.05982	0.537953	1.7085	3.51188	ITFG1
	Gars	6	0.00111	1.43284	0.202296	2.03874	2.96848	GARS
	Panx1	6	0.000983	0.171584	0.142916	2.37567	2.80117	PANX1
	Plk2	6	0.00205	1.1702	1.06489	4.09383	2.47486	PLK2
	Chmp2b	6	0.000783	0.0743827	0.308204	2.80427	2.21107	CHMP2B
	Idh3a	6	0.00045	0.0887345	0.229209	2.56385	3.0355	IDH3A
	Ganab	6	0.000285	0.938179	0.241175	2.82126	3.08694	GANAB
	Pxdn	6	0.000728	1.44662	0.592172	3.74525	2.89346	PXDN
	Vps41	6	0.000203	0.795964	0.336352	3.30369	2.14431	VPS41
	Myl9	6	0.000633	0.840678	0.0448304	3.3355	1.81646	MYL9
	1810030O07Rik	6	0.000499	0.201031	0.262672	2.84903	2.39169	CXorf38
	Ccnh	6	2.94e-05	1.41391	0.159967	3.70735	1.64068	CCNH
	0610007P14Rik	6	0.000651	0.421944	0.454968	2.92063	3.17578	C14orf1
	Vamp7	6	0.000499	0.392075	0.842018	2.51733	3.31345	VAMP7
	Ppa1	6	0.000453	1.04549	0.0383735	2.62673	3.68752	PPA1
	Gpr153	6	0.000212	0.999034	0.576535	1.93789	3.43882	GPR153
	Snx4	6	0.000254	0.698067	1.00506	2.78684	3.76475	SNX4
	Tmem98	6	0.000389	0.882902	0.0598245	3.62324	2.60823	TMEM98
	Cmklr1	6	0.00055	2.51375	1.82129	0.419871	2.59312	CMKLR1
	Jup	6	0.000532	3.49709	3.79419	1.66681	3.86496	JUP
	Dynlt1b	6	2.87e-06	0.894395	2.1601	0.718371	4.71147	DYNLT1
	Rdh13	6	0.00201	0.226785	0.935171	3.11614	3.16472	RDH13
	AK208745	6	0.000176	1.32373	1.70885	3.04132	0.106726
	AK201917	6	2.23e-08	1.5208	2.40549	5.1125	0.0893191
	Hsd11b1	6	0.00153	4.13756	4.35737	0.553426	2.36581	HSD11B1
	G0s2	6	0.000512	4.1553	2.61032	0.650656	0.971294	G0S2
	Gsta3	6	8.83e-06	4.94529	2.10986	0.0863682	1.57782	GSTA3
	Ctsh	6	0.00155	1.27919	0.63839	3.95737	2.62906	CTSH
	Rsl24d1	6	0.00163	0.582767	1.97052	1.94973	4.14025	RSL24D1
	Zwint	6	0.00128	0.145307	1.43289	3.37384	3.63398	ZWINT
	Gucy1a3	6	0.0012	2.6994	1.07502	4.0795	1.44745	GUCY1A3
	AK213359	6	0.000479	3.2253	3.39069	2.41071	0.184822
	Msn	6	0.00708	3.65437	4.62548	4.68962	6.83943	MSN
	Ostc	6	0.000271	4.37565	3.28159	6.26248	7.83465	OSTC
	Fkbp7	6	2.5e-05	5.80914	2.62836	7.0536	6.50023	FKBP7
	Ndufa2	6	0.000271	4.17227	3.25311	6.98026	6.25922	NDUFA2
	Prnp	6	0.00388	2.69809	2.95079	3.86538	5.51329	PRNP
	Ugp2	6	0.00115	2.48476	3.94617	5.44339	6.54577	UGP2
	Ugdh	6	4.75e-08	1.54503	2.60574	3.40974	6.76958	UGDH
	Mdh1	6	0.00314	2.49527	3.35208	4.68068	6.18429	MDH1
	Sh3bgrl	6	9.29e-05	2.53537	3.79592	6.03513	6.90535	SH3BGRL
	Idh1	6	0.000724	1.97624	4.005	5.09137	6.08448	IDH1
	Cnn3	6	0.000271	2.82208	3.14346	5.66942	6.54295	CNN3
	Sh3glb1	6	0.00206	2.16086	3.12245	3.78333	4.96954	SH3GLB1
	Psmb6	6	0.000518	2.74325	4.68494	5.18537	6.89305	PSMB6
	Rab18	6	4.68e-05	1.59709	3.06951	5.17973	5.14052	RAB18
	AK188430	6	0.000273	1.66297	4.11278	5.04607	6.33618
	Arpc5	6	2.24e-07	1.21255	2.93289	4.1697	6.39728	ARPC5
	Surf4	6	1.76e-05	1.58212	3.86961	4.6893	6.63156	SURF4
	Tpm1	6	0.000142	1.57747	4.23615	5.50994	5.86444	TPM1
	Tmem234	6	0.00123	2.66097	3.99935	5.65092	6.06851	TMEM234
	Eprs	6	0.000687	2.87329	2.87494	4.48864	6.09537	EPRS
	Ube2d3	6	3.8e-05	3.06353	2.8747	5.56483	6.22686	UBE2D3
	Atp5d	6	0.000117	3.66992	2.59767	5.43752	5.70455	ATP5D
	Sarnp	6	0.00104	3.84969	3.6073	4.16796	6.52178	SARNP
	Sdhb	6	2.38e-05	2.25475	2.80638	5.36431	6.52252	SDHB
	Pcbp2	6	0.000906	4.06524	3.67606	4.32387	6.59991	PCBP2
	Pan3	6	0.000499	2.74296	4.03794	4.32227	5.15433	PAN3
	Lrp1	6	0.000363	3.29302	4.20065	3.41591	5.36777	LRP1
	Igf2r	6	0.000187	3.40616	3.71778	4.43506	5.51243	IGF2R
	Alkbh5	6	2.85e-07	3.0305	3.19073	3.66711	5.5697	ALKBH5
	Rps15a	6	1.97e-06	2.74208	3.38421	3.66814	5.09176	RPS15A
	Snx22	6	6.12e-05	3.92408	4.28907	5.18686	6.3813	SNX22
	Myh9	6	8.47e-06	3.88741	4.0748	4.91179	5.9812	MYH9
	Pol	6	1.52e-10	3.43942	2.77714	3.37153	6.15068	ERVW-4
	Col5a1	6	5.93e-10	3.00161	2.17507	5.2258	6.00019	COL5A1
	Serf2	6	4.5e-22	2.2559	2.67511	3.73382	7.47682	SERF2
	Dst	6	1.97e-05	4.08213	3.21867	5.06135	6.48175	DST
	Wtap	6	0.000208	3.18529	3.95244	4.51183	5.78927	WTAP
	Nav1	6	0.000233	3.23083	5.28913	4.17517	5.7822	NAV1
	Pdcd4	6	1.93e-06	1.93899	4.05974	3.79766	5.7173	PDCD4
	Pmepa1	6	7.77e-09	1.84156	2.53022	4.72673	5.70866	PMEPA1
	Eif2s2	6	6.2e-06	2.89256	2.93643	4.74693	5.42495	EIF2S2
	Rrbp1	6	9.3e-08	2.52983	3.16097	5.20676	6.26147	RRBP1
	Birc6	6	2.14e-05	2.4091	3.81079	5.03564	6.07801	BIRC6
	BC071253	6	4.4e-06	3.82406	3.50256	4.48396	7.3742
	Cltc	6	0.000219	3.02188	3.05048	4.04427	5.39228	CLTC
	Mmp14	6	3.98e-10	2.58597	1.93363	4.95344	7.10513	MMP14
	Sap18	6	4.28e-05	3.45631	4.10267	4.22631	7.50628	SAP18
	Nup98	6	2.57e-05	4.06645	2.67257	4.8903	5.68213	NUP98
	Col4a2	6	0.000315	3.55633	3.02104	3.84615	6.25399	COL4A2
	Col4a1	6	7.15e-05	4.50979	4.62083	3.92317	7.13935	COL4A1
	Vcan	6	7.86e-05	3.51876	3.58838	4.32223	6.83681	VCAN
	Zmynd8	6	3.45e-11	2.47484	3.64754	2.84907	7.20593	ZMYND8
	Atp6v0c	6	2.63e-17	1.46792	1.74834	2.56407	7.7999	ATP6V0C
	Rpl29	6	1.22e-18	2.52465	2.51125	3.57351	9.26596	RPL29
	DQ072386	6	2.64e-30	2.71123	3.002	2.97809	8.5018
	Gm5148	6	9.04e-38	1.90811	2.11594	2.24833	9.62755
	Atpase6	6	4.33e-46	2.27047	2.47291	2.1126	12.0028	MT-ATP6
	Rpl34	6	9.94e-28	2.01617	1.34497	1.60535	10.0569	RPL34
	Celf2	6	0.000554	2.40889	3.03151	4.34217	5.03158	CELF2
	Sub1	6	3.84e-05	2.15129	2.09166	4.55957	4.40769	SUB1
	Adam10	6	0.000453	1.85815	2.84462	3.59165	5.14927	ADAM10
	Ybx1	6	0.000441	2.98179	3.00525	4.54441	5.7862	YBX1
	Serpinh1	6	0.000394	3.46422	2.5719	4.99954	5.4713	SERPINH1
	Tomm6	6	0.000322	3.63545	2.78356	3.92165	5.88713	TOMM6
	Wdr1	6	0.000101	2.13156	4.70964	4.67441	6.5462	WDR1
	Hspe1	6	5.99e-05	3.16187	2.34562	5.08594	5.96151	HSPE1
	Reep5	6	2.73e-05	2.32958	2.31819	4.04624	5.41952	REEP5
	Tmf1	6	1.22e-08	2.54347	1.56845	3.71347	5.38811	TMF1
	Nptn	6	4.67e-05	2.05406	4.20958	4.34576	6.52661	NPTN
	Rbm25	6	0.000164	3.21616	3.47873	4.09226	6.40302	RBM25
	Hmgn1	6	0.000125	3.48352	3.64387	4.58841	7.03878	HMGN1
	Arpc4	6	1.38e-07	2.46991	3.25568	4.87199	7.21797	ARPC4
	Rpn2	6	3.32e-05	4.29831	3.49945	5.06987	7.66229	RPN2
	Wdr92	6	0.000743	2.57012	3.79426	5.49485	4.50814	WDR92
	Aebp1	6	0.000281	2.00599	3.35371	5.09876	4.74642	AEBP1
	Thbs2	6	9.94e-05	2.69239	2.44039	6.06584	5.07085	THBS2
	Cox7a2	6	0.000655	3.63695	3.56375	5.10534	6.61447	COX7A2
	Atpif1	6	7.89e-05	2.83277	3.93204	6.14805	6.73351	ATPIF1
	Ak1	6	1.06e-07	2.49599	2.90886	6.19706	7.65715	AK1
	Psma4	6	1.15e-05	2.5204	2.87705	5.74032	6.44198	PSMA4
	Capns1	6	2.77e-06	3.13008	3.17771	5.51597	8.09362	CAPNS1
	Chmp5	6	9.78e-07	1.82273	2.689	4.83623	6.81869	CHMP5
	Ptgis	6	8.15e-08	2.39216	2.91305	5.56823	7.50431	PTGIS
	Usp9x	6	0.000803	2.37981	2.16593	4.20606	4.1391	USP9X
	Med13l	6	4.76e-05	1.75751	2.16869	3.56261	4.28699	MED13L
	Polr2l	6	0.000123	1.11666	2.08887	2.43858	4.0736	POLR2L
	Itgav	6	8.24e-05	2.17037	1.50297	3.10829	4.43905	ITGAV
	Cdv3	6	1.2e-06	1.24883	1.81922	3.74853	4.71238	CDV3
	Pdlim7	6	4.88e-05	2.31283	1.31998	3.88785	4.23429	PDLIM7
	Nucb1	6	0.000288	2.1936	3.37478	4.01153	6.01009	NUCB1
	Ap2a2	6	0.000257	3.00416	2.82983	4.65062	5.51479	AP2A2
	Mtpn	6	1.23e-05	1.36961	2.32646	3.82717	5.20994	MTPN
	Ndufa11	6	8.13e-05	1.85927	2.04157	4.20993	4.37586	NDUFA11
	Ubl5	6	3.88e-05	2.79747	1.96123	2.83705	4.85705	UBL5
	Flna	6	7.7e-05	2.09528	2.81438	3.38474	5.37927	FLNA
	Sulf1	6	7.92e-06	2.72643	2.01478	4.78615	5.73164	SULF1
	F2r	6	8.6e-06	2.55465	1.64495	4.12828	5.66709	F2R
	Ndufb11	6	0.000117	4.84584	3.78612	5.94013	7.85301	NDUFB11
	Rab2a	6	1.13e-05	2.016	4.30315	5.19654	6.13252	RAB2A
	2410006H16Rik	6	8.09e-05	3.006	5.23417	7.19284	7.75218
	Tm2d2	6	1.87e-07	3.17639	3.67072	5.74289	7.59954	TM2D2
	Nop10	6	0.000477	2.4821	2.76693	4.20915	5.88603	NOP10
	Socs2	6	7.02e-05	2.61083	2.75899	4.80064	5.78628	SOCS2
	Nap1l1	6	1.91e-05	2.7305	3.42669	5.54218	6.68076	NAP1L1
	Arpc2	6	0.000727	3.33453	4.7145	5.8087	7.33387	ARPC2
	Cope	6	1.88e-05	2.68512	4.17825	6.50614	7.92479	COPE
	Usmg5	6	4.52e-05	2.95455	4.2881	6.08437	8.16805	USMG5
	Park7	6	0.000604	5.02022	3.52601	5.34623	7.68902	PARK7
	Sar1a	6	0.000113	3.43067	3.13466	4.90949	6.71699	SAR1A
	Plp2	6	3.84e-09	2.47356	2.13915	7.18711	7.41991	PLP2
	Cetn3	6	0.00197	1.73982	4.21535	5.11037	5.86157	CETN3
	Vmp1	6	0.000389	3.67425	4.21422	6.91533	6.96864	VMP1
	0610007N19Rik	6	8.11e-05	2.03323	3.71491	5.23592
	App	6	5.3e-06	2.7789	3.4663	6.10187	6.53277	APP
	Ier3ip1	6	1.09e-06	1.5146	3.90813	6.17172	6.26233	IER3IP1
	Ctnnb1	6	0.000129	1.58109	3.5717	5.31697	6.09685	CTNNB1
	Col14a1	6	3.49e-05	2.82522	2.93632	6.29013	5.66521	COL14A1
	Dpysl3	6	0.000275	1.61333	3.81512	5.3042	5.24972	DPYSL3
	Plec	6	1.21e-05	1.907	2.16606	4.40922	5.76563	PLEC
	Tmed2	6	2.52e-07	1.50556	3.81847	4.80325	6.72974	TMED2
	Cyb5r3	6	1.77e-06	1.1737	3.17321	5.80657	6.34394	CYB5R3
	Cercam	6	2e-08	1.23508	1.76109	3.86317	4.37161	CERCAM
	Lox	6	8.25e-15	0.520663	0.548876	6.31961	6.53579	LOX
	C1qtnf6	6	1.35e-11	0.424632	0.733021	5.21354	4.67595	C1QTNF6
	Actn1	6	1e-09	0.791464	1.74883	5.94697	6.95186	ACTN1
	Csrp2	6	1.45e-09	1.16932	1.63289	7.50035	6.67474	CSRP2
	Cthrc1	6	1.1e-11	1.66673	1.09292	9.29936	6.94772	CTHRC1
	Fn1	6	1.86e-16	1.33463	1.73225	8.05027	7.05043	FN1
	Postn	6	7.58e-29	1.10889	1.12723	10.3879	9.97395	POSTN
	Timp1	6	3.56e-13	1.69118	1.29364	7.07929	8.10234	TIMP1
	Prdx5	6	0.00101	2.19215	4.44886	6.26168	5.72112	PRDX5
	Mfap4	6	2.68e-07	1.07854	2.18084	7.6886	5.04892	MFAP4
	Dnajc10	6	0.00163	3.09006	2.07489	4.73833	4.85243	DNAJC10
	Atp5a1	6	0.00113	4.38711	3.008	5.48273	6.68407	ATP5A1
	Rab1	6	0.000791	3.96734	2.65866	5.33158	5.71785	RAB1A
	1110004F10Rik	6	0.000472	1.28257	2.1629	5.10709	4.88955	C11orf58
	Txndc17	6	0.000513	3.19198	2.41448	4.84377	6.0068	TXNDC17
	Prelid1	6	1.7e-06	1.64132	2.54653	5.68261	6.68761	PRELID1
	Nras	6	6.37e-05	3.39404	2.53224	5.96639	5.92783	NRAS
	Eno1	6	3.88e-05	2.3577	2.64237	4.47137	7.70664	ENO1
	Otub1	6	0.000155	2.61187	2.1537	5.01404	5.26144	OTUB1
	Ddost	6	4.76e-05	3.71738	1.80783	5.20208	5.55664	DDOST
	Ssu72	6	4.11e-06	1.28871	0.747565	4.21203	4.9944	SSU72
	Ckap4	6	3.69e-07	1.18711	1.73518	3.93504	5.88011	CKAP4
	Tmem43	6	0.000417	2.55294	2.44726	3.81935	6.04863	TMEM43
	Gtf2a2	6	0.0015	2.17075	2.48335	4.87637	5.48021	GTF2A2
	Ran	6	0.000207	2.01879	2.24727	3.9425	5.59487	RAN
	Capzb	6	7.32e-05	2.78223	1.84455	5.44394	5.27859	CAPZB
	Pgk1	6	4.57e-06	1.94883	1.1875	4.75368	6.11878	PGK1
	Copb2	6	2.58e-05	2.14825	2.32543	5.30148	5.89138	COPB2
	Rbm3	6	6.26e-10	3.92371	0.980949	6.37772	6.85533	RBM3
	Eif3l	6	0.00084	3.8661	2.15566	4.63662	5.84778	EIF3L
	Pls3	6	0.000305	3.14523	2.83176	6.24591	6.18758	PLS3
	9530068E07Rik	6	0.000715	1.95361	2.85541	4.14741	5.35705	C5orf15
	Copa	6	0.000417	1.49196	4.234	5.35047	4.96909	COPA
	Rab11a	6	7.77e-06	0.202721	3.18769	4.29685	4.78005	RAB11A
	Psma2	6	1.81e-06	1.99473	2.07234	6.47936	5.78571	PSMA2
	Rpl22l1	6	0.000254	3.0112	4.70295	5.46004	8.13382	RPL22L1
	Uqcrq	6	1.09e-05	1.95457	4.5549	5.84414	7.84649	UQCRQ
	Commd3	6	0.000154	1.98183	4.17355	5.6426	6.65988	COMMD3
	Mif	6	0.000237	1.72131	4.86195	4.71647	7.50127	MIF
	Ssr4	6	0.000577	3.3819	4.48783	6.24113	7.59087	SSR4
	Rpl36al	6	0.000224	2.46076	4.02211	5.79306	7.42468	RPL36AL
	Anxa3	6	0.00102	2.062	3.54691	5.62078	6.52141	ANXA3
	Arl1	6	0.000788	2.13424	3.68605	5.16201	6.26166	ARL1
	Col8a1	6	0.000203	2.53753	3.73746	5.99759	7.04784	COL8A1
	Ctgf	6	1.41e-08	1.58604	2.05981	5.49676	7.51115	CTGF
	Rab31	6	8.33e-05	3.42761	2.00366	6.45905	6.51545	RAB31
	P4ha1	6	0.000761	1.82493	4.24233	3.58163	5.16775	P4HA1
	Gorasp2	6	1.71e-05	1.11389	3.13418	4.65298	5.99579	GORASP2
	Cfdp1	6	3.96e-05	0.928265	3.45305	4.26798	6.08833	CFDP1
	Copz1	6	0.000342	2.46578	2.22773	4.83554	6.00987	COPZ1
	Ctsa	6	3.07e-05	1.42395	3.10162	5.10092	5.43617	CTSA
	Stat3	6	0.000254	1.16613	3.7125	4.19078	4.99688	STAT3
	Tnfrsf1a	6	0.000232	1.13338	2.03378	3.39784	4.88811	TNFRSF1A
	Ppp1ca	6	0.000213	4.4901	2.50656	5.5233	7.17893	PPP1CA
	Gpx7	6	0.000135	2.36479	2.49539	5.68241	6.67005	GPX7
	Spin1	6	3.45e-05	2.61523	2.72111	5.39572	6.45455	SPIN1
	Arid5b	6	1.39e-05	2.44748	1.52048	5.38959	5.08434	ARID5B
	Ccdc12	6	0.00144	2.28745	0.773875	3.61033	3.89628	CCDC12
	Scfd1	6	1.59e-06	0.627597	0.863745	3.93731	4.24971	SCFD1
	Dclk1	6	7.84e-08	0.979522	1.23362	4.97906	5.22368	DCLK1
	Timm23	6	6.09e-05	1.27575	1.53533	3.90228	5.71061	TIMM23
	2810428I15Rik	6	0.000319	1.60527	2.23052	3.65252	5.73537	C19orf60
	Yipf5	6	0.000243	2.67938	1.83518	5.06637	5.34339	YIPF5
	Efemp2	6	6.97e-05	3.03712	2.02813	6.36927	5.82266	EFEMP2
	Ndufb6	6	2.82e-05	3.28	1.74765	5.31436	6.14522	NDUFB6
	Fndc1	6	1.49e-05	1.18164	2.51833	5.43188	4.80632	FNDC1
	1810058I24Rik	6	1.88e-06	0.29698	3.46066	5.93817	5.57461
	Rhoc	6	0.00437	3.02002	3.36413	5.2901	6.25801	RHOC
	Snrpe	6	0.000772	2.12912	3.14289	5.05144	6.22915	SNRPE
	Sra1	6	0.000819	2.92087	2.5791	5.49395	5.48131	SRA1
	Fis1	6	0.000792	3.08151	3.9538	6.08009	7.21675	FIS1
	Banf1	6	0.000472	2.29798	3.50975	5.18642	6.88638	BANF1
	Bcap31	6	0.000122	2.90593	3.81966	5.64086	7.28312	BCAP31
	Tmem176b	6	0.00065	3.93623	1.7159	5.91608	6.06836	TMEM176B
	Praf2	6	3.63e-05	1.32714	1.49648	5.03969	5.3836	PRAF2
	Tceal8	6	2.08e-06	2.6996	1.57015	5.10936	6.15326	TCEAL8
	Golga7	6	1.39e-05	2.54203	1.96895	6.28795	5.15615	GOLGA7
	Dhrs7	6	0.00157	2.10773	2.48471	3.20128	5.54755	DHRS7
	Rap1b	6	0.000436	3.2981	2.35899	3.64392	5.55407	RAP1B
	Rtn4	6	6.1e-05	4.9843	2.93407	2.68895	5.66638	RTN4
	Srp19	6	0.00029	1.72158	3.08003	5.14523	6.19376	SRP19
	Hmgn2	6	5.56e-06	2.49877	1.87529	6.34645	6.40165	HMGN2
	Aff4	6	0.00168	1.21162	2.5254	3.85031	3.03145	AFF4
	Cnih	6	8.81e-05	1.36999	2.70968	5.16349		CNIH1
	Swi5	6	0.000506	1.22624	2.08189	3.86619	5.25609	SWI5
	Mtch2	6	1.67e-05	0.570002	3.32068	4.69763	5.52893	MTCH2
	Capza1	6	0.000543	1.41321	2.70674	5.28521	4.5727	CAPZA1
	Polr2k	6	0.000169	1.02238	1.86924	4.46093	4.58803	POLR2K
	Trappc1	6	6.67e-06	0.0997561	2.31009	4.55748	5.38318	TRAPPC1
	Arl8b	6	0.000895	3.4042	1.24506	3.41492	4.76665	ARL8B
	Nme1	6	0.000123	1.73394	2.42848	3.21535	5.80763	NME1
	Erh	6	3.01e-05	1.38759	4.57686	4.83568	6.92045	ERH
	Eif4ebp1	6	0.000473	0.831569	1.5426	3.29634	4.6485	EIF4EBP1
	Snrpd3	6	0.000858	1.17874	1.85031	4.07064	5.00145	SNRPD3
	Jag1	6	0.000328	1.04929	2.55534	3.39391	5.16521	JAG1
	Psmb4	6	0.000319	0.598998	3.49303	3.98672	5.37685	PSMB4
	Pcolce2	6	0.00065	2.02946	5.33214	2.95769	5.74803	PCOLCE2
	Uap1	6	6.36e-05	2.95126	3.02488	2.56522	5.98055	UAP1
	AK202494	6	0.000118	3.0637	2.20129	2.81942	6.36035
	Tuba1b	6	3.47e-06	4.22226	3.45173	2.34269	7.40592	TUBA1B
	Atp6v0b	6	0.000109	3.2033	3.02391	4.98843	6.95083	ATP6V0B
	Adam9	6	5.43e-05	1.95805	2.05876	2.48861	5.16039	ADAM9
	Gja1	6	0.000539	2.93041	2.27057	4.01557	6.0889	GJA1
	Ypel5	6	0.000224	1.3134	2.34819	4.74866	5.33318	YPEL5
	Snx3	6	8.4e-05	0.962894	3.44049	4.31366	5.86687	SNX3
	Pnrc2	6	0.000571	2.29867	1.66646	4.57893	4.97474	PNRC2
	Creb3	6	0.000405	0.821633	1.84916	4.51287	4.78877	CREB3
	Ift20	6	0.000126	1.25928	2.98102	4.80067	6.22252	IFT20
	Fam3c	7	0.00283	2.10743	1.84026	2.66286	4.21225	FAM3C
	Arhgef2	7	2.43e-05	3.35586	1.94296	1.57402	3.82995	ARHGEF2
	Rad9	7	0.00185	2.58997	0.695492	1.91029		RAD9A
	Loxl2	7	1.35e-13	1.00801	1.00976	1.75945	5.04292	LOXL2
	Gm10012	7	1.13e-17	1.12605	1.18414	2.04545	8.01772
	Dynlt1f	7	3.29e-16	0.628148	0.485577	0.527626	6.05495	DYNLT1
	AK138949	7	2.73e-16	0.391869	0.722654	0.731061	5.90529
	Hnrnpa1	7	2.82e-22	0.828613	1.35982	0.799933	6.08804	HNRNPA1
	Rpgrip1	7	1.11e-23	0.387883	0.148787	0.498889	5.28725	RPGRIP1
	Srp54b	7	2.45e-29	0.333303	0.29984	0.558593	6.17637	SRP54
	AK133650	7	3.3e-32	1.76007	1.70412	1.4526	6.23
	DQ072388	7	6.2e-38	0.734962	1.01808	0.993673	5.63807
	E030024N20Rik	7	1.25e-40	0.317564	0.736131	0.73642	6.8854
	Park2	7	3.42e-46	0.934064	0.33874	0.746455	7.02215	PARK2
	Mapk12	7	5.53e-52	1.24997	1.39309	0.660336	6.45407	MAPK12
	AK205703	7	3.38e-86	0	0.0910633	0	8.95425
	Slc24a5	7	2e-13	0.199131	0.347818	0.0742665	4.55711	SLC24A5
	Bhlhe41	7	3.65e-15	0	0.0349751	0	4.75396	BHLHE41
	Kdm6b	7	0.000574	2.93837	2.50187	3.22873	4.64911	KDM6B
	Notch2	7	3.46e-05	3.2267	2.54929	2.91873	4.40059	NOTCH2
	A230046K03Rik	7	3.44e-07	2.23766	2.53574	2.72161	4.70315	KIAA1033
	Rps15a-ps6	7	0.000284	1.75624	1.92857	2.13526	3.62781
	Khsrp	7	5.1e-06	1.65945	2.18018	2.4612	3.55766	KHSRP
	Ccdc28b	7	2.14e-11	1.21767	1.62357	2.33035	4.49335	CCDC28B
	Unc13d	7	5.5e-15	2.97182	2.16581	1.66289	5.00683	UNC13D
	Qsox1	7	1.22e-08	1.69835	2.58791	2.3488	4.847	QSOX1
	Ski	7	6.31e-05	2.68657	2.84445	2.39661	4.91918	SKI
	Slc3a2	7	1.07e-09	2.22997	1.86906	3.01977	5.33141	SLC3A2
	Mgea5	7	1.1e-08	1.99122	2.20008	2.67563	5.37021	MGEA5
	BC031451	7	3.63e-05	1.82218	2.44481	2.29636	5.23691
	Syt11	7	0.000411	1.0249	2.73667	2.35112	3.90506	SYT11
	Mapre1	7	7.4e-05	2.15662	1.52608	3.2154	4.61873	MAPRE1
	Sec23a	7	0.000122	0.442609	1.75172	3.71954	4.22749	SEC23A
	Tmem167	7	9.11e-06	1.15565	1.47264	3.31418	3.96141	TMEM167A
	Prickle3	7	6.07e-08	1.18722	0.500811	2.56501	3.54182	PRICKLE3
	Mtmr2	7	8.42e-11	1.2713	0.68061	3.19213	4.75638	MTMR2
	D17H6S53E	7	3.59e-06	1.41138	1.93514	2.07954	4.27242	C6orf47
	Prkcdbp	7	9.48e-05	1.76423	1.57647	3.21141	5.2833	PRKCDBP
	H2afy	7	3.97e-06	0.540739	2.21862	3.93289	4.66261	H2AFY
	Mapk1ip1l	7	3.33e-05	0.6336	1.51945	2.05215	4.31108	MAPK1IP1L
	Rfc1	7	0.000707	1.73052	1.44676	1.64825	3.67889	RFC1
	Sept10	7	0.000526	1.25618	1.08718	1.41156	3.02858	2016-09-10
	Strap	7	0.000145	0.526581	0.602748	1.3521	2.96145	STRAP
	Dag1	7	7.63e-05	2.63082	0.819391	1.49828	3.75095	DAG1
	Acat3	7	0.000535	0.923435	0.77674	1.30918	2.94265	ACAT2
	Tcp1	7	0.000239	2.3142	1.37331	2.84141	5.08386	TCP1
	Scd2	7	1.52e-06	0.414459	1.14288	1.87182	4.00603	SCD5
	Nsa2	7	6.95e-05	2.399	1.29256	3.45291	4.36497	NSA2
	Gnai2	7	8.03e-08	3.15604	1.21141	4.07304	5.49211	GNAI2
	Ahnak2	7	1.22e-06	2.10668	1.42592	2.16734	5.81822	AHNAK2
	Fundc2	7	0.00211	1.81118	2.0092	2.48242	4.01372	FUNDC2
	BC108403	7	0.000631	1.18119	0.982646	2.80578	4.2316
	Txndc5	7	1.45e-09	0.273813	1.85025	2.3835	5.60464	TXNDC5
	Kdelc2	7	2.44e-05	2.10108	0.826554	3.66213	4.63906	KDELC2
	Ttyh2	7	2e-08	1.44735	1.18264	3.15021	6.07392	TTYH2
	Mnda	7	0.000518	2.5183	1.56971	1.64914	4.65144	MNDA
	Ube2v1	7	2.56e-06	1.60069	1.08708	1.5957	4.83746	UBE2V1
	Prg4	7	0.000239	0.636877	0.863844	2.20729	3.99312	PRG4
	Dnm2	7	2.84e-05	0.727013	0.671118	1.59199	3.7855	DNM2
	Dlgap4	7	0.00211	0.810953	1.31797	2.47779	3.3133	DLGAP4
	Ssrp1	7	7.62e-06	0.12021	1.53985	2.53016	4.08261	SSRP1
	Ppp2ca	7	9.38e-05	0.221546	1.17496	3.30908	3.82593	PPP2CA
	Usp16	7	0.000663	1.30257	1.62029	3.07493	4.16902	USP16
	Rhoq	7	1.25e-06	1.41168	1.18455	2.55695	4.78234	RHOQ
	Adamts2	7	4.21e-07	1.18901	1.97226	4.02989	5.0874	ADAMTS2
	Heg1	7	1.59e-05	0.262227	1.75447	2.93092	3.75674	HEG1
	Sulf2	7	1.52e-05	1.02691	1.10645	4.76416	3.44946	SULF2
	Utrn	7	0.00206	1.49213	1.2381	2.64812	4.17041	UTRN
	Ostf1	7	0.0015	2.62364	1.44355	1.91235	3.99027	OSTF1
	Carhsp1	7	4.34e-05	1.14103	1.38976	1.80565	4.28135	CARHSP1
	Cd248	7	0.000308	0.632459	1.59349	2.51668	4.26652	CD248
	S100a4	7	2.53e-05	1.32763	0.436171	1.27345	4.50563	S100A4
	Fam96a	7	0.000984	1.12802	0.822461	2.37619	3.54697	FAM96A
	Polr2i	7	0.000769	0.691352	1.28954	0.843727	3.19508	POLR2I
	Snx7	7	5.99e-05	0.787718	0.416513	1.83087	3.84351	SNX7
	Zcrb1	7	0.000766	0.117009	2.13369	2.69406	3.76519	ZCRB1
	Emp2	7	3.25e-05	1.40737	2.17812	1.34762	4.15585	EMP2
	Zranb2	7	0.000659	0.398561	1.94888	2.30588	3.50544	ZRANB2
	Mau2	7	0.000492	1.19665	1.71645	2.29891	4.26448	MAU2
	Xbp1	7	0.000194	1.68442	0.794663	3.12034	4.34142	XBP1
	Vdac1	7	3.26e-05	2.07724	1.57819	2.77923	5.32559	VDAC1
	Ubxn1	7	0.000638	0.896001	2.88571	3.58214	5.1712	UBXN1
	Esd	7	0.000511	1.45917	1.97316	4.23601	4.87566	ESD
	Rbm26	7	0.000532	2.02108	2.36901	3.62974	5.04584	RBM26
	Dse	7	8.79e-06	1.99322	1.33367	2.98123	4.82626	DSE
	Erdr1	7	1.12e-05	1.58831	2.3125	3.51392	6.51136
	Psmd7	7	0.000138	2.60274	2.68077	3.23773	5.96662	PSMD7
	Nek7	7	0.00278	1.66735	2.33222	3.89288	4.0268	NEK7
	Psmd8	7	0.000955	1.80001	2.15975	4.08329	5.52323	PSMD8
	Spcs2	7	0.00234	3.68279	1.38186	3.66208	4.62597	SPCS2
	Srp9	7	9.8e-05	0.658379	1.10472	2.98578	4.35251	SRP9
	Dnpep	7	0.000123	0.518714	2.07746	5.26979	3.90648	DNPEP
	Pbrm1	7	0.00153	2.06249	2.69791	4.55985	5.01667	PBRM1
	Ext1	7	0.000651	1.00415	1.87034	3.17823	4.31216	EXT1
	Rpn1	7	0.00037	1.26871	2.34249	3.24846	5.14785	RPN1
	Manf	7	2.18e-08	1.08493	1.95681	3.34958	6.39622	MANF
	Mmp23	7	0.000285	1.18089	2.95438	4.48936	4.91669	MMP23B
	Pon3	7	0.0009	1.37234	2.67791	2.32164	4.70143	PON3
	Mrps36	7	0.00119	1.14516	1.61643	2.7328	4.53372	MRPS36
	Ap3s1	7	0.000297	0.477875	1.21306	2.45433	3.82333	AP3S1
	Gm14005	7	0.00022	1.89885	1.2282	1.89376	4.50164
	Mlf2	7	0.000245	0.950691	0.723966	2.55303	4.15537	MLF2
	1810055G02Rik	7	0.000138	0.349562	1.43957	2.81878	4.53309	C11orf24
	Cast	7	0.00133	1.8144	1.73183	3.44625	4.69201	CAST
	Pgam1	7	0.00015	1.22814	1.82267	3.38531	5.21448	PGAM1
	Pdcd5	7	0.000792	3.15592	1.30838	4.42018	4.75583	PDCD5
	Actr3	7	2.4e-05	0.760533	2.66439	3.66419	5.57654	ACTR3
	Wwtr1	7	0.000314	1.8809	1.32341	3.57646	4.22726	WWTR1
	Foxp1	7	1.85e-05	1.8266	1.56178	4.53788	4.76662	FOXP1
	Psmc3	7	1.75e-05	1.74659	2.71399	4.58206	5.58828	PSMC3
	Cox17	7	0.000399	1.18495	1.56429	4.0811	5.21928	COX17
	Prdx6	7	2.6e-05	0.75774	2.17607	3.41714	5.29906	PRDX6
	Mrpl20	7	0.00025	0.956441	1.30154	4.54064	4.50279	MRPL20
	Eif1ax	7	2.86e-05	0.395472	1.01331	4.32171	4.67886	EIF1AX
	Copz2	7	0.00141	1.1285	2.2785	4.29181	4.65496	COPZ2
	Golgb1	7	0.00137	1.33301	1.60854	4.06928	4.24207	GOLGB1
	Scpep1	7	0.000558	2.6437	1.91425	5.23447	4.95205	SCPEP1
	Ak2	7	6.67e-05	1.19875	1.21465	3.01551	5.17211	AK2
	Rab10	7	0.000444	1.58921	0.793521	3.25774	3.47109	RAB10
	Erp29	7	8.99e-05	3.25966	0.574195	4.08513	5.32351	ERP29
	Zc3h15	7	0.00131	2.05395	1.44547	3.53897	4.14931	ZC3H15
	Itgb5	7	0.000147	1.8416	2.41085	3.67126	5.62778	ITGB5
	Timm13	7	0.000411	1.6059	2.09881	3.07825	4.90032	TIMM13
	Hnrnpab	7	1.09e-05	2.02027	1.54698	3.39352	4.8399	HNRNPAB
	Dync1i2	7	0.000342	0.455852	2.67985	4.01925	3.45977	DYNC1I2
	Meg3	7	0.000303	1.94023	2.00449	5.05722	4.78983	MEG3
	Cox5a	7	1.69e-06	1.51132	1.95789	3.97327	6.39083	COX5A
	Atp6v1e1	7	0.000636	1.96994	1.73912	3.2975	5.11969	ATP6V1E1
	Chchd1	8	0.000447	2.9273	1.21168	4.56863	5.14963	CHCHD1
	Ccdc23	8	0.000124	1.53648	1.22967	4.05345	4.70342	CCDC23
	Gyg	8	0.00257	0.192286	0.605938	3.00952	3.06853	GYG1
	Leprotl1	8	0.00128	1.07198	0.739643	2.79275	3.51996	LEPROTL1
	Tspan4	8	0.000212	1.86458	0.117291	3.26684	3.91984	TSPAN4
	Ppp1r11	8	0.000208	0.825456	0.661895	2.97191	3.44005	PPP1R11
	Rnmt	8	3.12e-05	0.678105	1.1086	4.66089	4.17457	RNMT
	Ndufs4	8	8.13e-05	1.15524	0.467156	3.62898	3.51334	NDUFS4
	Supt4h1	8	0.000196	1.57376	1.46812	4.42323		SUPT4H1
	Mdk	8	8.68e-05	2.79482	0.837155	4.70504	1.76489	MDK
	Sec24a	8	0.00196	1.11389	2.31464	3.43883	3.34698	SEC24A
	BC004004	8	2.72e-05	0.706942	0.262848	3.35506	3.3411	C6orf89
	Ufsp2	8	0.000722	1.17213	0.538309	3.15357	3.30043	UFSP2
	Akr1b8	8	0.00101	1.05305	0.149551	2.95166	3.70652	AKR1B10
	Zfhx3	8	0.00123	2.3908	1.0376	3.19221	3.39484	ZFHX3
	Clta	8	0.000742	2.33669	0.49929	3.38725	3.64712	CLTA
	Smc3	8	0.000957	0.616453	1.30302	2.72733	3.12841	SMC3
	Vps25	8	0.000122	0.750094	1.14255	3.26049	4.66726	VPS25
	Snrpd1	8	0.00129	0.928598	1.19771	3.43575	4.06583	SNRPD1
	Plscr3	8	2.6e-05	0.547087	0.574917	2.42477	4.00622	PLSCR3
	Ppapdc1b	8	0.000765	0.444655	1.08671	4.11072	3.04023	PPAPDC1B
	Ube2n	8	0.000305	1.10796	1.86317	3.2642	4.11393	UBE2N
	Pdlim1	8	4.92e-06	0.804595	0.675462	4.30128	4.43717	PDLIM1
	Fat1	8	0.000421	0.416315	1.609	2.82887	3.91403	FAT1
	Mical2	8	0.000111	0.540371	2.25967	2.82065	4.38747	MICAL2
	Fhl2	8	0.000179	0.914609	0.743262	3.72076	4.30898	FHL2
	Tspan6	8	0.000217	0.288935	1.19496	4.24556	3.39639	TSPAN6
	AK003208	8	4.13e-05	0.289917	0.494684	3.09152	3.35883
	P4ha3	8	2.47e-07	0.0710744	0.0490378	4.31819	2.20677	P4HA3
	Ube2w	8	0.000193	0.609363	1.41581	4.08516	3.40773	UBE2W
	D0H4S114	8	0.000113	1.16907	1.41376	5.33793		NREP
	Runx1	8	1.67e-05	1.28709	0.336145	3.87238	4.04211	RUNX1
	4931406P16Rik	8	8.66e-05	1.32375	1.73112	4.65671	3.47754	KIAA0355
	Tagln	8	0.00018	0.497507	0.371758	3.83558	4.04923	TAGLN
	Acta2	8	4.96e-05	0.0755014	0.440015	4.00997	3.74298	ACTA2
	Tpm2	8	6.75e-05	0.079653	1.12829	4.52306	2.67305	TPM2
	Vamp5	8	4.04e-05	0.163862	0.465859	2.81808	3.32465	VAMP5
	Ddah1	8	2.89e-06	0.13117	0.241051	4.71999	4.07733	DDAH1
	Ltbp2	8	1.17e-06	0.458133	0.137417	4.18689	4.51013	LTBP2
	Dctn5	8	0.00121	0.759764	1.70914	3.93816	3.78965	DCTN5
	Srp72	8	0.000187	1.46528	1.56125	4.14916	4.25942	SRP72
	Snap23	8	0.000303	0.706217	1.33255	3.99314	3.40749	SNAP23
	Dcun1d5	8	4.07e-05	0.0948171	1.37413	3.10634	4.00793	DCUN1D5
	Fkbp11	8	0.00084	0.722491	1.24465	3.86831	4.57471	FKBP11
	Txnl4a	8	0.000224	1.37797	1.62844	4.00387	4.71551	TXNL4A
	Kdelr3	8	0.000845	1.95149	1.19973	4.22881	4.35395	KDELR3
	Fkbp10	8	0.000585	1.7815	1.95196	4.96962	3.86409	FKBP10
	0610037L13Rik	8	0.000112	1.18291	2.07815	4.25644	5.00482	C1orf123
	Trp53	8	3.1e-05	0.670139	1.78361	5.44508	5.48704	TP53
	Grb10	8	0.00198	0.477904	2.10008	3.62686	3.81974	GRB10
	Smad7	8	0.00146	1.24199	2.42506	3.24935	4.72783	SMAD7
	Rnf181	8	0.000257	0.23869	2.75175	4.35242	4.5114	RNF181
	Tgfb3	8	0.000187	0.95588	1.23185	4.7652	4.12222	TGFB3
	Plod2	8	0.000444	1.31179	0.998302	3.47988	4.15252	PLOD2
	Chpf	8	0.000314	1.48701	2.25688	4.22831	4.92208	CHPF
	BC134356	8	1.03e-06	0.450953	1.96893	4.82483	5.94933
	Psmc2	8	0.00216	1.47583	1.9318	3.13317	5.00574	PSMC2
	AK180240	8	0.00126	1.0895	2.00926	2.3239	5.05695
	Nnmt	8	0.00175	1.91538	1.0254	3.84474	4.2751	NNMT
	Fam162a	8	0.000293	0.992501	1.75656	3.17701	5.23857	FAM162A
	Maea	8	0.00182	1.21964	2.32848	4.27906	4.08426	MAEA
	Nsd1	8	3.18e-05	1.1863	1.24301	3.79364	4.28458	NSD1
	Mrpl36	8	0.000687	1.06105	2.09914	4.11603	4.61102	MRPL36
	Syngr2	8	0.00157	2.4075	1.48976	1.9007	4.49946	SYNGR2
	Mrpl54	8	0.000941	0.763751	1.3992	2.88714	4.35363	MRPL54
	Slc35b1	8	8.71e-05	1.72138	1.32276	1.97565	4.99949	SLC35B1
	Emilin1	8	0.000629	2.94412	1.38277	2.59222	4.72347	EMILIN1
	Klf10	8	0.000342	3.17408	1.7078	0.930083	3.87768	KLF10
	Tmem66	8	0.000477	2.67042	1.46696	2.84552	4.94808	SARAF
	Pqbp1	8	0.000997	1.44022	0.865024	2.10854	4.13341	PQBP1
	Eln	8	0.000316	0.845425	1.68539	3.11686	4.51043	ELN
	AK137033	8	2.29e-05	0.192366	0.129624	3.50665	3.18616
	Sfrp2	8	1.79e-06	0.115395	0.0867367	3.49845	4.36288	SFRP2
	Wisp2	8	7.29e-06	0.206962	0.271587	4.06417	4.82995	WISP2
	Alg5	8	0.000769	1.4018	1.07236	2.89314	4.43851	ALG5
	Cdk4	8	0.000245	1.52731	1.76275	4.51252	4.537	CDK4
	Cdc16	8	0.00135	0.112885	1.7691	3.1872	3.74372	CDC16
	Clcn4-2	8	0.000547	1.00641	1.15188	2.18328	3.91916	CLCN4
	Ddhd2	8	0.000796	1.24866	1.42893	4.32886	3.32705	DDHD2
	Bub3	8	0.00052	0.140386	2.14494	2.82504	4.25563	BUB3
	Zfp655	8	0.0011	2.11521	0.639278	3.76154	4.31348	ZNF655
	Lyrm4	8	0.000484	0.638127	2.31436	2.64553	4.77432	LYRM4
	Degs1	8	0.00126	2.1542	2.03475	3.98998	5.59326	DEGS1
	Cops6	8	0.000275	3.59035	1.38238	4.30116	5.33627	COPS6
	Adrm1	8	0.00041	0.923381	1.71982	2.55897	4.80047	ADRM1
	Tnfrsf12a	8	0.00113	2.14852	2.11066	3.7501	6.00249	TNFRSF12A
	Bccip	8	0.000631	1.80328	3.21447	3.36988	5.74603	BCCIP
	Sgk1	8	0.00113	2.43131	2.14727	5.21104	5.58999	SGK1
	Sfrp1	8	0.000919	2.19663	2.20308	5.27534	4.95304	SFRP1
	Serpina3n	8	2.25e-07	2.00471	1.68101	4.20355	7.80829	SERPINA3
	Mt2	8	6.79e-05	1.47643	1.93259	6.13068	5.49168	MT2A;MTNR1B
	Sdhc	8	0.000411	1.34515	0.940029	3.21294	4.42727	SDHC
	Atp6ap2	8	0.000663	0.922378	1.49421	3.6969	4.66204	ATP6AP2
	Tmed1	8	0.000546	0.596755	4.58897	2.34644	4.70903	TMED1
	Cops4	8	0.0024	3.72695	1.57825	2.18611	4.80867	COPS4
	H47	8	0.000477	2.39428	3.89137	6.11415		VIMP
	Ssr2	8	1.04e-06	3.13315	1.92722	7.56268	6.74241	SSR2
	Mfap2	8	1.11e-05	1.66908	3.45275	8.00424	5.7075	MFAP2
	Dhrs3	8	1.81e-05	3.38988	3.13398	9.47259	5.35435	DHRS3
	Ptn	8	1.1e-07	1.77191	1.15866	7.27072	3.94679	PTN
	Timp3	8	0.000387	3.55182	3.50286	1.93487	6.01076	TIMP3
	Ass1	8	3.15e-05	1.79841	0.611238	1.58339	5.07631	ASS1
	Fxyd6	8	0.000535	1.06408	3.79887	5.93783	5.53046	FXYD6
	Cilp	9	0.000334	0.90506	1.02612	5.18554	3.26037	CILP
	A130040M12Rik	9	0.00219	4.98196	5.86235	7.88924
	2010012O05Rik	9	1.43e-16	5.61194	5.75189	5.84746	1.82298	C10orf32
	C920009B18Rik	9	0.000241	5.37504	4.14719	4.31573	2.74873
	Mdn1	9	0.000684	2.18737	2.40083	2.88667	1.36706	MDN1
	AK138792	9	6.03e-12	3.96357	2.97664	3.37207	0.547321
	AK187054	9	5e-17	6.35818	6.70111	5.39757	0.173575
	AK213609	9	3.57e-25	5.25553	4.72593	3.79528	0.0078296
	AK220028	9	6.77e-26	5.3178	5.42153	5.85292	0.140301
	AK196308	9	0.000111	7.32134	5.56902	5.00939	3.11066
	Mir703	9	1.32e-05	3.39446	4.86395	7.18592	0.892247
	Myl12b	10	0.0134	6.3148	6.25917	7.29199	8.87107	MYL12B
	Anxa1	10	0.00127	9.57519	8.83371	8.46534	10.5463	ANXA1
	Hspa5	10	3.4e-05	8.83503	7.88687	7.54396	10.1446	HSPA5
	Hsp90ab1	10	0.000864	8.9052	8.90876	8.35109	9.95027	HSP90AB1
	Hspa8	10	2.64e-05	9.42386	8.69379	8.50928	11.1242	HSPA8
	S100a11	10	4.21e-07	9.7691	9.03828	9.76578	11.8531	S100A11
	Ubc	10	1.04e-07	9.96561	9.01022	8.80444	11.1636	UBC
	Gnb1	10	1.33e-06	7.87323	8.31757	7.5537	10.1005	GNB1
	Dpysl2	10	1.56e-05	9.25366	9.22444	8.5059	10.3885	DPYSL2
	Ptma	10	2.2e-08	9.76055	9.50565	8.53091	10.7881	PTMA
	Itm2b	10	1.13e-05	9.69053	9.16333	8.57563	10.1147	ITM2B
	Uba52	10	7.25e-33	7.93463	7.69706	7.82262	11.5863	UBA52
	Ftl1	10	8.29e-45	8.26375	7.69836	7.06813	12.9034	FTL
	Cd63	10	0.000642	9.81636	9.35811	9.84471	11.1877	CD63
	Bgn	10	0.000168	9.83062	10.1002	11.0889	11.7725	BGN
	Sparc	10	6.63e-15	9.05851	9.63991	12.1771	12.9178	SPARC
	Fstl1	10	2.4e-23	9.19004	10.4167	12.1888	13.1824	FSTL1
	Rps28	10	8.18e-05	10.2476	9.44741	10.5303	11.1763	RPS28
	Malat1	10	2.61e-05	10.9217	10.7407	9.8149	10.8393	MALAT1
	Rpl23a	10	6.56e-08	9.99333	9.47451	9.9034	11.1006	RPL23A
	Rpl13	10	9.91e-11	10.1852	9.88946	9.81669	11.4303	RPL13
	Rps14	10	1e-11	9.20841	9.58678	9.85653	11.0992	RPS14
	Rps29	10	1.01e-09	9.56206	9.74281	10.0587	11.1136	RPS29
	Rpl35	10	1.35e-13	9.46511	9.72797	10.0731	11.3458	RPL35
	Rpl32	10	1.1e-14	9.64641	9.85408	9.84913	11.7232	RPL32
	Rps9	10	4.12e-14	9.37469	9.88481	9.50124	11.5366	RPS9
	Fth1	10	1.63e-08	10.6038	10.1931	9.30926	11.0586	FTH1
	Rpl36	10	2.19e-11	9.56251	8.88746	9.59693	11.3901	RPL36
	Rps25	10	2.26e-07	9.23552	8.99633	9.40699	10.768	RPS25
	Rpl4	10	1.08e-08	8.56962	9.55149	9.77646	10.8931	RPL4
	Ifitm2	10	1.55e-05	9.34592	9.82349	9.65531	11.0498	IFITM2
	Rpl18a	10	2.32e-06	9.05494	8.85823	9.4667	10.2635	RPL18A
	Rps27	10	3.95e-07	10.4028	10.7291	10.9785	11.7829	RPS27
	Rn45s	10	3.62e-12	10.3694	10.5934	10.5408	11.7243	RNA45S5
	Rps19	10	3.17e-14	10.0665	10.3694	10.9122	12.4503	RPS19
	Eef1a1	10	1.02e-23	10.2478	10.7047	10.7155	12.6273	EEF1A1
	Rpl41	10	3.41e-13	10.8704	10.604	11.5602	12.5977	RPL41
	Actb	10	1.59e-14	11.113	11.6027	11.3535	13.1185	ACTB
	Vim	10	2.32e-06	9.78679	9.50797	9.89774	11.4306	VIM
	Crip1	10	1.45e-09	9.84394	9.69876	9.58596	12.0469	CRIP1
	Rps18	10	6.56e-07	9.25832	9.61504	10.3265	11.7616	RPS18
	Tmsb4x	10	5.16e-07	9.2274	9.18275	10.0935	11.4621	TMSB4X
	Sod1	10	5.14e-05	9.69099	9.49785	9.51172	11.3417	SOD1
	Rplp1	10	9.14e-10	8.27271	8.56243	9.59889	10.9544	RPLP1
	Rps5	10	3.98e-10	7.86328	8.85416	9.61313	11.0111	RPS5
	Lgals1	10	1.78e-11	8.07862	8.84046	9.89847	11.2096	LGALS1
	Ppia	10	1.72e-09	8.22098	8.54953	9.03384	11.6261	PPIA
	Rps20	10	0.000132	8.65414	8.41746	9.30026	10.6275	RPS20
	Rps11	10	1.04e-07	8.82787	8.3002	9.40755	11.0152	RPS11
	Rpl10	10	1.87e-05	8.47766	8.79247	9.57108	10.8636	RPL10
	Rps23	10	2.86e-10	7.09602	8.21918	8.36921	11.195	RPS23
	Rpl19	10	1.86e-08	6.8708	8.33058	9.25482	10.9344	RPL19
	Rpl3	10	1.67e-05	8.82135	8.9072	9.25539	10.8574	RPL3
	Tpt1	10	2.4e-09	8.1111	8.67722	9.04035	10.6727	TPT1
	Rplp0	10	5.09e-10	8.04877	8.84566	9.56527	11.4527	RPLP0
	Rpl9	10	1.2e-05	9.51449	8.95825	9.76204	11.5533	RPL9
	Sept2	10	0.000549	8.76675	9.69541	10.0404	11.3362	2016-09-02
	Rps4x	10	0.000445	7.51308	8.40269	8.81657	10.1574	RPS4X
	Rplp2	10	1e-11	7.26645	7.31558	7.7882	11.1421	RPLP2
	Rpl21	10	8.76e-05	6.93638	6.95484	7.23227	8.3376	RPL21
	Rpl15	10	7.73e-05	7.07972	7.03246	8.24384	8.97594	RPL15
	Rps16	10	2.86e-06	7.86254	7.91094	9.09363	10.3874	RPS16
	Fau	10	2.14e-07	7.37728	7.3451	8.55704	9.92196	FAU
	Rpl13a	10	1.17e-06	7.93851	7.69265	8.24348	9.67125	RPL13A
	Rpl26	10	9.18e-07	7.87578	8.74145	8.9707	10.314	RPL26
	Rpl14	10	9.13e-08	8.28193	8.53364	8.9587	10.0932	RPL14
	Gm1821	10	1.08e-07	7.76419	7.7461	7.2793	9.40199
	Tmsb10	10	2.92e-09	7.53917	7.1388	7.80555	9.22297	TMSB10
	Rps7	10	3.39e-07	7.37986	7.81499	8.19949	10.0004	RPS7
	Rpl23	10	2.47e-06	7.58098	7.1854	7.97427	9.47049	RPL23
	Rpl8	10	5.68e-10	7.02386	7.32615	8.09799	10.4799	RPL8
	Gas5	10	0.000285	7.40679	8.30286	9.32833	10.1222	GAS5
	BC057675	10	2.19e-07	6.38291	7.55065	9.52104	10.0663
	Rps8	10	0.000759	8.2887	8.09852	8.83179	10.0767	RPS8
	Rpl5	10	2.52e-05	6.58803	7.06375	7.87818	9.15308	RPL5
	Rpl7a	10	8.61e-07	6.92067	8.12701	8.42525	10.1542	RPL7A
	Myl6	10	3.93e-06	7.89673	8.00441	9.52847	11.2523	MYL6
	S100a6	10	0.000743	8.53228	9.38701	8.22117	10.6468	S100A6
	Kdelr2	10	5.12e-07	6.12085	7.04945	8.16108	10.0492	KDELR2
	Pcolce	10	0.000376	8.46907	8.75394	8.33826	10.6522	PCOLCE
	Col3a1	10	0.000111	7.22166	7.18069	10.4002	10.0628	COL3A1
	Col1a2	10	2.59e-12	7.21821	7.20781	10.3658	10.5536	COL1A2
	Col1a1	10	5.69e-08	5.72629	5.53329	8.7136	9.05898	COL1A1
	Hmgb1	10	0.000554	7.49461	7.81885	7.62645	9.10677	HMGB1
	Eif1	10	1.72e-06	7.68992	7.36556	6.71353	9.41782	EIF1
	Calm1	10	0.00017	7.31194	6.49946	6.38941	8.1465	CALM1
	Cfl1	10	0.00018	7.32164	6.44799	7.03807	8.94828	CFL1
	Rpl24	10	0.000179	8.4252	8.03129	8.88447	10.6314	RPL24
	Rps17	10	2.52e-07	8.22938	6.75059	8.77712	10.3351	RPS17
	Rpl31	10	0.000146	6.45272	6.53015	7.39629	8.42776	RPL31
	Rps3	10	8.44e-08	7.32703	5.92428	8.25659	9.14597	RPS3
	Rpl30	10	0.00041	6.82633	7.48658	8.58067	9.0698	RPL30
	Rpsa	10	6.49e-06	6.72444	7.64105	8.95608	10.2843	RPSA
	Ccdc80	10	0.00079	8.29179	7.98379	9.22367	10.7294	CCDC80
	Mfap5	10	1.12e-05	7.43826	9.20153	10.4951	11.5774	MFAP5
	Gabarap	10	0.000129	6.56811	6.72338	8.07965	9.26551	GABARAP
	B4galt1	10	3.41e-08	5.29452	6.76986	7.02972	8.52093	B4GALT1
	Rpl17	10	2.01e-09	5.45024	7.93422	8.1395	9.38397	RPL17
	Cox4i1	10	3.33e-08	5.79565	7.82339	8.71231	10.0322	COX4I1
	Rps26	10	1.37e-12	5.00594	8.29612	8.80593	10.2487	RPS26
	Prdx1	10	0.000236	7.6525	6.88322	7.81092	9.81708	PRDX1
	Hsp90b1	10	2.27e-08	5.97492	8.25337	7.02053	10.1523	HSP90B1
	Pfn1	10	4.12e-06	5.87896	6.40532	7.2905	9.33544	PFN1
	Slc25a4	10	7.81e-05	5.84759	7.95946	8.72319	9.43689	SLC25A4
	Rpl39	10	2.82e-05	6.49715	7.18928	8.89717	9.59295	RPL39
	Pdia3	10	0.000162	6.37162	6.35681	7.78662	9.26119	PDIA3
	Rps12	10	6.01e-07	6.29398	7.05883	8.68801	10.2158	RPS12
	Calm2	10	0.000421	8.02178	6.90822	8.25228	9.63362	CALM2
	Gsn	10	3.11e-09	11.9995	12.5191	6.83697	10.1372	GSN
	Aldoa	10	0.000831	6.70991	7.56397	7.27447	9.66261	ALDOA
	Rpl28	10	0.000352	6.80008	7.16258	7.91141	10.0502	RPL28
	Anxa2	10	0.000178	8.06124	7.23144	9.30099	10.9173	ANXA2
	Atp5l	10	0.000208	7.16066	6.1382	7.42937	9.16806	ATP5L
	Tcf4	10	0.000875	6.06267	6.59921	5.00347	6.49299	TCF4
	Lars2	10	4.51e-06	4.9716	5.07133	5.33215	6.22281	LARS2
	Nfib	10	0.000203	5.68826	7.04663	6.28505	7.7582	NFIB
	Rpl27a	10	0.000125	5.71692	6.95351	7.05316	7.94511	RPL27A
	Loxl1	10	1.88e-08	4.66199	6.00797	7.08023	7.85323	LOXL1
	Pam	10	0.000197	4.69507	5.15726	5.95352	7.16281	PAM
	Slc39a1	10	1.17e-07	5.27635	5.69086	6.59403	8.25009	SLC39A1
	Igfbp7	10	6.1e-05	6.01595	6.7715	6.96252	9.25112	IGFBP7
	Rhoa	10	0.00051	6.56068	6.26193	6.66525	8.84502	RHOA
	Hnrnpa2b1	10	0.000762	7.4455	6.89625	6.24077	8.67108	HNRNPA2B1
	Gapdh	10	1.22e-09	5.51769	7.14541	6.24885	10.2532	GAPDH
	GU332589	10	1.7e-46	4.0779	4.6202	4.54662	11.601
	Ubb	10	2.72e-72	5.73905	5.76531	5.23204	13.1568	UBB
	Fbln2	10	7.47e-07	5.94829	5.39512	7.14798	9.01488	FBLN2
	Ppib	10	1.61e-07	5.99606	6.28803	7.26193	10.3679	PPIB
	Rps2	10	1.11e-08	5.19476	6.60125	7.79796	9.57976	RPS2
	Rps24	10	0.00065	5.3772	7.43449	7.6515	8.53824	RPS24
	Rps13	10	5.95e-05	7.07717	6.69167	8.51957	9.87259	RPS13
	Rps10	10	7.15e-06	6.32691	6.34674	7.71793	9.89658	RPS10
	H3f3a	10	2.43e-05	4.70979	6.33978	6.97065	8.45067	H3F3A
	Arglu1	10	6.97e-06	4.85832	5.41642	6.3805	8.13257	ARGLU1
	Dynll1	10	4.82e-06	4.80184	5.59801	6.35429	7.90394	DYNLL1
	Myl12a	10	2.53e-08	4.77378	6.15131	7.22924	9.77214	MYL12A
	Rpl36a	10	0.000173	5.32157	6.23548	7.8571	8.84868	RPL36A
	Lmna	10	1.82e-08	6.92961	5.3362	7.11932	10.2801	LMNA
	BC023320	10	6.43e-05	7.14821	6.76573	8.50842	10.1849
	Nme2	10	1.77e-05	5.93788	6.39249	8.01146	10.1153	NME2
	Iqgap1	10	0.000411	5.58538	5.5305	6.50841	8.08387	IQGAP1
	Rpl18	10	9.18e-07	5.45311	4.32548	5.67023	7.55894	RPL18
	Pdpn	10	2e-05	4.42238	5.99142	6.45639	8.97222	PDPN
	Calr	10	8.32e-05	4.88598	6.09975	6.58494	8.91467	CALR
	Eif5a	10	0.000121	6.62095	5.70851	6.61343	9.1344	EIF5A
	Tmem50a	10	9.23e-05	5.14339	7.27404	6.51401	9.16229	TMEM50A
	Canx	10	6.12e-05	5.91646	5.76851	6.53965	8.90224	CANX
	Gnb2l1	10	3.89e-06	4.84725	6.22382	8.63251	9.59106	GNB2L1
	Ptp4a1	10	0.00016	6.07584	5.9667	7.36368	9.30656	PTP4A1
	Pabpc1	10	0.000331	4.99424	4.73836	6.72184	7.38151	PABPC1
	Chchd2	10	1.2e-05	4.12121	5.26041	5.38335	8.08959	CHCHD2
	Atp5e	10	8.83e-06	4.64628	5.10613	7.69407	8.75384	ATP5E
	Morf4l2	10	0.000511	5.79324	5.18933	6.42202	8.29227	MORF4L2
	Gsk3b	10	0.000473	3.84002	4.8921	5.66034	6.94475	GSK3B
	Sfr1	10	1.1e-06	4.02548	5.61303	5.28108	8.07432	SFR1
	Atp5h	10	0.000257	5.50089	6.18804	6.9732	8.93162	ATP5H
	Sdc4	10	9.5e-05	5.66097	5.10617	7.56975	8.83621	SDC4
	Emp3	10	6.47e-05	5.27248	7.14067	6.40509	9.84573	EMP3
	Tagln2	10	0.00101	5.98074	5.48005	7.6407	9.38497	TAGLN2
	Skil	10	2.38e-05	3.51046	4.72365	6.00021	6.79053	SKIL
	Ap2m1	10	0.000505	4.49377	6.04428	6.76838	8.1351	AP2M1
	Slc38a2	10	0.000457	4.39092	5.10031	6.20613	7.80695	SLC38A2
	Fkbp1a	10	0.000344	3.98096	6.56621	5.71636	7.76998	FKBP1A
	Ndufa4	10	4.17e-10	2.14999	6.93082	7.09544	8.45541	NDUFA4
	Lpar1	10	0.000872	4.34403	5.09577	5.6136	7.60134	LPAR1
	Ssr3	10	0.000574	4.19518	5.31822	6.84766	8.05448	SSR3
	Ptprs	10	0.000481	3.82561	4.12435	6.07271	6.43658	PTPRS
	Prrc2c	10	0.000271	4.38055	4.2118	5.32501	6.78109	PRRC2C
	Sec61g	10	3.76e-06	4.14174	5.32167	7.0649	8.11941	SEC61G
	Morf4l1	10	5.33e-07	5.05718	4.35445	5.79772	8.38603	MORF4L1
	Ywhab	10	9.49e-07	4.31887	3.32314	4.50216	6.79943	YWHAB
	Atp5j	10	0.000112	4.33858	5.05724	6.29406	8.10108	ATP5J
	Lrrc8a	10	1.97e-06	3.87798	4.82641	5.35797	7.66506	LRRC8A
	P4hb	10	1.17e-06	4.51374	4.61825	7.37745	8.74184	P4HB
	Hint1	10	2.84e-05	4.98974	5.134	7.02939	8.97882	HINT1
	Tbrg1	10	1.21e-05	3.30969	4.72858	5.80209	7.76539	TBRG1
	Fbn1	10	1.1e-07	2.89785	4.90434	6.25635	7.60141	FBN1
	Eef1b2	10	2.75e-07	3.73571	3.52344	6.61736	7.28351	EEF1B2
	Col5a2	10	7.77e-09	3.27218	3.89522	7.21481	7.68109	COL5A2
	Aspn	10	7.62e-10	5.66654	4.42388	9.68376	9.82919	ASPN
	Set	10	3.12e-05	5.84462	4.41158	7.66928	8.69663	SET
	Dap	10	1.09e-07	3.83266	3.33982	7.53449	8.28935	DAP
	Cox6b1	10	1.42e-05	5.82198	4.22673	6.75041	8.3895	COX6B1
	Ppic	10	1.01e-05	4.73348	5.31005	8.33329	8.66079	PPIC
	Gstp1	10	5.67e-05	3.6144	5.03392	5.32806	8.64929	GSTP1
	Eef1g	10	1.52e-05	4.2523	5.3669	7.78838	8.6986	EEF1G
	Rcn3	10	0.000633	3.82112	5.33454	7.1999	7.99428	RCN3
	Slc25a5	10	6.97e-06	3.77274	5.78571	7.04616	9.09536	SLC25A5
	Serpine2	10	0.000633	5.34109	7.43578	5.43827	9.08676	SERPINE2
	Slc43a3	10	0.000748	6.02198	6.3122	4.28484	7.91311	SLC43A3
	Cp	10	0.000101	5.78224	6.73079	3.8986	7.04606	CP
	Prelp	10	1.88e-05	7.14401	5.96002	3.95947	7.24711	PRELP
	Ltbp4	10	6.65e-05	6.08879	7.16114	3.74771	6.36229	LTBP4
	Sod3	10	0.000109	4.36696	5.3501	5.27181	8.74281	SOD3
	Ece1	10	0.000444	6.68635	5.92398	3.86099	6.67556	ECE1
	Smoc2	10	1.2e-06	8.88368	9.25316	3.67491	6.83976	SMOC2
	Pkm	10	0.000728	4.00932	4.69159	4.85639	7.76514	PKM
	Sec61a1	10	4.13e-05	5.07267	3.91033	6.85084	9.00293	SEC61A1
	Sec61b	10	0.000499	3.4433	4.79248	6.4359	7.73057	SEC61B
	Btf3	10	0.000375	3.73076	4.71063	6.45832	8.15719	BTF3
	Prdx2	10	5.76e-05	2.7423	5.16836	6.93726	7.6529	PRDX2
	2010107E04Rik	10	0.00973	4.6097	4.54215	7.25596	6.39023	C14orf2
	Tmed3	10	9.06e-05	5.34224	3.52132	7.44683	7.37008	TMED3
	Pdia6	10	1.57e-05	4.72289	3.6134	6.35676	8.62726	PDIA6
	Ctsd	10	1.79e-06	4.89939	3.28528	7.46827	8.07636	CTSD
	Tecr	10	6.01e-07	2.98055	2.6149	6.72355	6.45372	TECR
	Rbx1	10	0.00115	2.63214	5.09002	5.42082	6.02858	RBX1
	Gdi2	10	0.000823	3.86492	4.54712	6.38094	7.14655	GDI2
	Hnrnpc	10	6.17e-05	4.34794	3.74883	5.83815	6.89832	HNRNPC
	Atp5g2	10	0.000151	3.71501	2.64775	5.53911	7.20379	ATP5G2
	Rps27l	10	0.00101	4.02802	5.04322	7.7642	7.66265	RPS27L
	Atp5c1	10	5.56e-05	3.44023	5.46811	6.72958	8.36779	ATP5C1
	Sec31a	10	0.000769	3.49555	4.15426	5.82681	6.29723	SEC31A
	Sumo2	10	0.000766	4.28797	5.63818	6.59677	8.4465	SUMO2
	Mfge8	10	7.4e-05	2.84565	4.13586	5.82606	7.48812	MFGE8
	Atox1	10	0.000479	4.83878	4.16743	6.49793	8.50716	ATOX1
	Maged1	10	5.24e-05	4.58699	3.0571	7.08833	6.33087	MAGED1
	Ly6c1	11	0.00112	1.39769	4.47407	2.5849	6.03361
	Ly6a	11	0.000109	3.31048	7.55313	5.76386	9.01816
	Pcsk6	11	0.000888	5.57586	5.35251	2.16367	4.92205	PCSK6
	Abca8a	11	0.000265	5.30938	6.42684	2.44338	3.84583
	Lpl	11	0.000123	8.29637	8.20727	4.44875	4.47468	LPL
	Entpd2	11	5.77e-05	7.25631	6.22924	2.3917	5.52656	ENTPD2
	Gstm1	11	8.24e-05	9.40464	10.2873	4.42804	6.43162	GSTM1

## Sheet: fig3gAverage
16_markerGene
185_Onur_fibroblastPopulations_RAW
Cell Class ()*		Resident Postn- CD31- CD45-	Activated Postn- CD31- CD45-	Activated Postn traced Postn+ CD31- CD45-
Systematic	Number pass	Raw	Raw	Raw	Common	Gene Symbol
Acta2	4	0.0755014	0.927964	4.00997	ACTA2
Lox	4	0.520663	0.759417	6.31961	LOX
Postn	4	1.10889	1.19996	10.3879	POSTN
Tnc	4	0.0322397	0.194159	4.25398	TNC
Wisp1	2	0.0400948	0.154182	2.25588	WISP1
Adam12	2	0.0117102	0.281591	1.29706	ADAM12
Eln	4	0.845425	1.71138	3.11686	ELN
Fn1	4	1.33463	2.99195	8.05027	FN1
Mfap2	4	1.66908	1.92623	8.00424	MFAP2
Col1a1	4	5.72629	5.00108	8.7136	COL1A1
Col1a2	4	7.21821	7.47681	10.3658	COL1A2
Col3a1	4	7.22166	6.83449	10.4002	COL3A1
Pdgfra	4	4.90492	5.16948	4.7797	PDGFRA
Ctgf	4	1.58604	3.708	5.49676	CTGF
Fbn1	4	2.89785	5.09733	6.25635	FBN1
Tcf21	4	2.67379	5.65583	3.36381	TCF21
