# Supplementary material for: Genetic lineage tracing defines myofibroblast origin and function in the injured heart
Source: Nat Commun. 2016 Jul 22;7:12260. doi: 10.1038/ncomms12260 (PMC5512625; doi:10.1038/ncomms12260)
Supplement: Supplementary Data 3 — Gene expression changes and GO annotation between Postn+ lineage traced cells in Ang/PE actively injured hearts versus hearts 2 weeks after Ang/PE [file ncomms12260-s4.xlsx]

## Sheet: GO for Act vs Deactive
Supplemenatary Data 3. Gene expression changes and GO annotation between Postn+ lineage traced cells in Ang/PE actively injured hearts versus hearts 2 weeks after Ang/PE
126 genes upregulated		huge ECM upregulated, consistent with downregulation of miR29										383 genes downregulated		signature of matrix fibroblasts, huge loss of vascular/endothelial -interacting genes
																							Downregulated Vascular Genes
Activation Upregulated												Activation Downregulated
1: GO: Molecular Function [Display Chart] 447 annotations before applied cutoff / 18638 genes in category												1: GO: Molecular Function [Display Chart] 861 annotations before applied cutoff / 18638 genes in category											abnormal vascular smooth muscle physiology; MP:0005595
																							mouse Symbol	Entrez Gene ID	Gene Symbol	Gene Name	Original Symbol
	ID	Name	Source	pValue	FDR B&H	FDR B&Y	Bonferroni	Genes from Input	Genes in Annotation				ID	Name	Source	pValue	FDR B&H	FDR B&Y	Bonferroni	Genes from Input	Genes in Annotation		Abcc9	10060	ABCC9	ATP binding cassette subfamily C member 9
1	GO:0005201	extracellular matrix structural constituent		1.937e-13	8.659e-11	5.785e-10	8.659e-11	11	70			1	GO:0031732	CCR7 chemokine receptor binding		0.0001715	0.07385	0.5418	0.1477	2	2		Adra1a	148	ADRA1A	adrenoceptor alpha 1A
2	GO:0019838	growth factor binding		4.665e-09	1.043e-06	6.965e-06	2.085e-06	10	134			2	GO:0004485	methylcrotonoyl-CoA carboxylase activity		0.0001715	0.07385	0.5418	0.1477	2	2		Avpr1a	552	AVPR1A	arginine vasopressin receptor 1A
3	GO:0005178	integrin binding		2.357e-08	3.512e-06	2.347e-05	1.054e-05	9	118			3	GO:0004897	ciliary neurotrophic factor receptor activity		0.0009983	0.1891	1	0.8596	2	4		Esr1	2099	ESR1	estrogen receptor 1
4	GO:0050839	cell adhesion molecule binding		2.418e-07	2.702e-05	0.0001805	0.0001081	10	203			4	GO:0004896	cytokine receptor activity		0.001154	0.1891	1	0.9935	6	90		F3	2152	F3	coagulation factor III, tissue factor
5	GO:0005539	glycosaminoglycan binding		4.29e-07	3.835e-05	0.0002562	0.0001918	10	216			5	GO:0042289	MHC class II protein binding		0.00165	0.1891	1	1	2	5		Gucy1a3	2982	GUCY1A3	guanylate cyclase 1, soluble, alpha 3
Show 45 more annotations												Show 45 more annotations											Nr3c2	4306	NR3C2	nuclear receptor subfamily 3 group C member 2
2: GO: Biological Process [Display Chart] 2575 annotations before applied cutoff / 18601 genes in category												2: GO: Biological Process [Display Chart] 3795 annotations before applied cutoff / 18601 genes in category
																							abnormal blood vessel physiology; MP:0000249
	ID	Name	Source	pValue	FDR B&H	FDR B&Y	Bonferroni	Genes from Input	Genes in Annotation				ID	Name	Source	pValue	FDR B&H	FDR B&Y	Bonferroni	Genes from Input	Genes in Annotation			Entrez Gene ID	Gene Symbol	Gene Name	Original Symbol
1	GO:0030198	extracellular matrix organization		4.341e-25	6.006e-22	5.064e-21	1.118e-21	30	409			1	GO:0051240	positive regulation of multicellular organismal process		5.008e-06	0.01901	0.1676	0.01901	42	1577		Abcc9	10060	ABCC9	ATP binding cassette subfamily C member 9
2	GO:0043062	extracellular structure organization		4.665e-25	6.006e-22	5.064e-21	1.201e-21	30	410			2	GO:1901342	regulation of vasculature development		2.137e-05	0.03049	0.2689	0.08111	13	248		Adm	133	ADM	adrenomedullin
3	GO:0030199	collagen fibril organization		6.664e-18	5.72e-15	4.822e-14	1.716e-14	12	42			3	GO:0045785	positive regulation of cell adhesion		2.46e-05	0.03049	0.2689	0.09334	17	409		Adra1a	148	ADRA1A	adrenoceptor alpha 1A
4	GO:0032963	collagen metabolic process		5.91e-13	3.805e-10	3.208e-09	1.522e-09	13	131			4	GO:0042127	regulation of cell proliferation		3.213e-05	0.03049	0.2689	0.1219	41	1646		Angpt2	285	ANGPT2	angiopoietin 2
5	GO:0044259	multicellular organismal macromolecule metabolic process		9.615e-13	4.952e-10	4.175e-09	2.476e-09	13	136			5	GO:0045765	regulation of angiogenesis		4.089e-05	0.03104	0.2737	0.1552	12	227		Avpr1a	552	AVPR1A	arginine vasopressin receptor 1A
Show 45 more annotations												Show 45 more annotations											Bmper	168667	BMPER	BMP binding endothelial regulator
3: GO: Cellular Component [Display Chart] 256 annotations before applied cutoff / 19014 genes in category												3: GO: Cellular Component [Display Chart] 392 annotations before applied cutoff / 19014 genes in category											Errfi1	54206	ERRFI1	ERBB receptor feedback inhibitor 1
																							Esr1	2099	ESR1	estrogen receptor 1
	ID	Name	Source	pValue	FDR B&H	FDR B&Y	Bonferroni	Genes from Input	Genes in Annotation				ID	Name	Source	pValue	FDR B&H	FDR B&Y	Bonferroni	Genes from Input	Genes in Annotation		F3	2152	F3	coagulation factor III, tissue factor
1	GO:0005578	proteinaceous extracellular matrix		2.543e-30	6.511e-28	3.987e-27	6.511e-28	33	377			1	GO:0009897	external side of plasma membrane		0.0001972	0.0773	0.5063	0.0773	13	309		Gucy1a3	2982	GUCY1A3	guanylate cyclase 1, soluble, alpha 3
2	GO:0031012	extracellular matrix		2.105e-29	2.694e-27	1.65e-26	5.389e-27	34	441			2	GO:0030315	T-tubule		0.0008958	0.1756	1	0.3511	5	58		Irf1	3659	IRF1	interferon regulatory factor 1
3	GO:0044420	extracellular matrix component		3.586e-18	3.06e-16	1.874e-15	9.181e-16	17	141			3	GO:0098552	side of membrane		0.002275	0.2409	1	0.8917	15	502		Nr3c2	4306	NR3C2	nuclear receptor subfamily 3 group C member 2
4	GO:0005581	collagen trimer		2.993e-15	1.915e-13	1.173e-12	7.662e-13	13	89			4	GO:0042383	sarcolemma		0.002884	0.2409	1	1	7	146		Optc	26254	OPTC	opticin
5	GO:0005615	extracellular space		1.42e-12	7.272e-11	4.454e-10	3.636e-10	33	1431			5	GO:0005615	extracellular space		0.003073	0.2409	1	1	31	1431		Plau	5328	PLAU	plasminogen activator, urokinase
Show 45 more annotations												Show 28 more annotations
4: Human Phenotype [Display Chart] 759 annotations before applied cutoff / 4309 genes in category												4: Human Phenotype [Display Chart] 721 annotations before applied cutoff / 4309 genes in category
	ID	Name	Source	pValue	FDR B&H	FDR B&Y	Bonferroni	Genes from Input	Genes in Annotation				ID	Name	Source	pValue	FDR B&H	FDR B&Y	Bonferroni	Genes from Input	Genes in Annotation
1	HP:0000977	Soft skin		1.773e-08	1.346e-05	9.703e-05	1.346e-05	6	22			1	HP:0001125	Transient unilateral blurring of vision		0.0001868	0.1347	0.9644	0.1347	2	2
2	HP:0000015	Bladder diverticulum		2.789e-07	0.0001058	0.0007632	0.0002117	5	18			2	HP:0002077	Migraine with aura		0.0006327	0.2281	1	0.4562	3	13					Entrez Gene ID	Gene Symbol	Gene Name	Original Symbol
3	HP:0001634	Mitral valve prolapse		9.496e-07	0.0002015	0.001453	0.0007208	6	41			3	HP:0001289	Confusion		0.001203	0.2634	1	0.8675	3	16					646457	C19orf67	chromosome 19 open reading frame 67	1700067K01Rik
4	HP:0001373	Joint dislocation		1.062e-06	0.0002015	0.001453	0.000806	5	23			4	HP:0002329	Drowsiness		0.001795	0.2634	1	1	2	5					1475	CSTA	cystatin A	2010005H15Rik
5	HP:0001073	Cigarette-paper scars		5.762e-06	0.0008747	0.006306	0.004373	3	5			5	HP:0005736	Short tibia		0.006238	0.2634	1	1	2	9					81691	LOC81691	exonuclease NEF-sp	2610020H08Rik
Show 45 more annotations												Show 45 more annotations														130355	C2orf76	chromosome 2 open reading frame 76	3110009E18Rik
5: Mouse Phenotype [Display Chart] 2095 annotations before applied cutoff / 7867 genes in category												5: Mouse Phenotype [Display Chart] 2801 annotations before applied cutoff / 7867 genes in category														653319	KIAA0895L	KIAA0895-like	4931428F04Rik
																										79719	AAGAB	alpha- and gamma-adaptin binding protein	Aagab
	ID	Name	Source	pValue	FDR B&H	FDR B&Y	Bonferroni	Genes from Input	Genes in Annotation				ID	Name	Source	pValue	FDR B&H	FDR B&Y	Bonferroni	Genes from Input	Genes in Annotation					21	ABCA3	ATP binding cassette subfamily A member 3	Abca3
1	MP:0001533	abnormal skeleton physiology		4.719e-08	8.845e-05	0.0007275	9.887e-05	21	558			1	MP:0004226	absent Schlemm's canal		4.609e-05	0.1291	1	0.1291	3	5					10060	ABCC9	ATP binding cassette subfamily C member 9	Abcc9
2	MP:0008438	abnormal cutaneous collagen fibril morphology		8.444e-08	8.845e-05	0.0007275	0.0001769	6	24			2	MP:0005257	abnormal intraocular pressure		0.0002485	0.348	1	0.6961	4	19					79777	ACBD4	acyl-CoA binding domain containing 4	Acbd4
3	MP:0008271	abnormal bone ossification		2.07e-07	0.0001446	0.001189	0.0004337	16	352			3	MP:0005204	abnormal canal of Schlemm morphology		0.0005197	0.4853	1	1	3	10					55856	ACOT13	acyl-CoA thioesterase 13	Acot13
4	MP:0000130	abnormal trabecular bone morphology		2.694e-05	0.01172	0.09639	0.05643	11	249			4	MP:0004906	enlarged uterus		0.0007497	0.525	1	1	4	25					101	ADAM8	ADAM metallopeptidase domain 8	Adam8
5	MP:0005543	decreased cornea thickness		2.942e-05	0.01172	0.09639	0.06163	4	19			5	MP:0008558	abnormal interferon-beta secretion		0.001013	0.5571	1	1	4	27					92949	ADAMTSL1	ADAMTS like 1	Adamtsl1
Show 45 more annotations												Show 45 more annotations														55803	ADAP2	ArfGAP with dual PH domains 2	Adap2
6: Domain [Display Chart] 627 annotations before applied cutoff / 16924 genes in category												6: Domain [Display Chart] 1334 annotations before applied cutoff / 16924 genes in category														23536	ADAT1	adenosine deaminase, tRNA-specific 1	Adat1
																										133	ADM	adrenomedullin	Adm
	ID	Name	Source	pValue	FDR B&H	FDR B&Y	Bonferroni	Genes from Input	Genes in Annotation				ID	Name	Source	pValue	FDR B&H	FDR B&Y	Bonferroni	Genes from Input	Genes in Annotation					140	ADORA3	adenosine A3 receptor	Adora3
1	IPR008160	Collagen	InterPro	6.6e-14	2.069e-11	1.452e-10	4.138e-11	12	85			1	IPR020639	Calcyphosin-like	InterPro	0.0001848	0.1196	0.9298	0.2465	2	2					148	ADRA1A	adrenoceptor alpha 1A	Adra1a
2	PF01391	Collagen	Pfam	6.6e-14	2.069e-11	1.452e-10	4.138e-11	12	85			2	IPR002591	Phosphodiest/P Trfase	InterPro	0.0002735	0.1196	0.9298	0.3649	3	10					158	ADSL	adenylosuccinate lyase	Adsl
3	PS01208	VWFC 1	PROSITE	1.278e-09	1.655e-07	1.162e-06	8.014e-07	7	36			3	PF01663	Phosphodiest	Pfam	0.0002735	0.1196	0.9298	0.3649	3	10					125061	AFMID	arylformamidase	Afmid
4	PS50184	VWFC 2	PROSITE	1.569e-09	1.655e-07	1.162e-06	9.837e-07	7	37			4	IPR007593	Interferon-induced TM protein	InterPro	0.0004915	0.1196	0.9298	0.6557	3	12					60509	AGBL5	ATP/GTP binding protein-like 5	Agbl5
5	IPR001007	VWF C	InterPro	2.322e-09	1.655e-07	1.162e-06	1.456e-06	7	39			5	PF04505	CD225	Pfam	0.0004915	0.1196	0.9298	0.6557	3	12					239	ALOX12	arachidonate 12-lipoxygenase	Alox12
Show 45 more annotations												Show 45 more annotations														262	AMD1	adenosylmethionine decarboxylase 1	Amd2
7: Pathway [Display Chart] 402 annotations before applied cutoff / 10916 genes in category												7: Pathway [Display Chart] 925 annotations before applied cutoff / 10916 genes in category														285	ANGPT2	angiopoietin 2	Angpt2
																										27301	APEX2	APEX nuclease (apurinic/apyrimidinic endonuclease) 2	Apex2
	ID	Name	Source	pValue	FDR B&H	FDR B&Y	Bonferroni	Genes from Input	Genes in Annotation				ID	Name	Source	pValue	FDR B&H	FDR B&Y	Bonferroni	Genes from Input	Genes in Annotation					383	ARG1	arginase 1	Arg1
1	M5889	Ensemble of genes encoding extracellular matrix and extracellular matrix-associated proteins	MSigDB C2: MIT	4.239e-26	1.704e-23	1.12e-22	1.704e-23	44	1028			1	198850	Tryptophan metabolism	BioSystems: WikiPathways	0.0003869	0.2119	1	0.3579	5	46					79822	ARHGAP28	Rho GTPase activating protein 28	Arhgap28
2	M5884	Ensemble of genes encoding core extracellular matrix including ECM glycoproteins, collagens and proteoglycans	MSigDB C2: MIT	1.804e-24	3.627e-22	2.384e-21	7.253e-22	27	275			2	SMP00050	Purine Metabolism	SMPDB	0.0004582	0.2119	1	0.4239	4	27					390790	ARL5C	ADP ribosylation factor like GTPase 5C	Arl5c
3	576262	Extracellular matrix organization	BioSystems: REACTOME	6.925e-21	9.279e-19	6.101e-18	2.784e-18	24	264			3	MAP00230 Purine metabolism	MAP00230 Purine metabolism	GenMAPP	0.0009907	0.256	1	0.9164	6	84					51062	ATL1	atlastin GTPase 1	Atl1
4	645288	Collagen formation	BioSystems: REACTOME	2.105e-14	2.115e-12	1.391e-11	8.461e-12	13	87			4	MAP00330 Arginine and proline metabolism	MAP00330 Arginine and proline metabolism	GenMAPP	0.001716	0.256	1	1	4	38					477	ATP1A2	ATPase, Na+/K+ transporting, alpha 2 polypeptide	Atp1a2
5	645289	Collagen biosynthesis and modifying enzymes	BioSystems: REACTOME	5.832e-13	4.689e-11	3.083e-10	2.344e-10	11	65			5	106179	Branched-chain amino acid catabolism	BioSystems: REACTOME	0.00175	0.256	1	1	3	18					552	AVPR1A	arginine vasopressin receptor 1A	Avpr1a
Show 45 more annotations												Show 45 more annotations														168667	BMPER	BMP binding endothelial regulator	Bmper
8: Pubmed [Display Chart] 16132 annotations before applied cutoff / 34042 genes in category												8: Pubmed [Display Chart] 26464 annotations before applied cutoff / 34042 genes in category														7832	BTG2	BTG family member 2	Btg2
																										773	CACNA1A	calcium channel, voltage-dependent, P/Q type, alpha 1A subunit	Cacna1a
	ID	Name	Source	pValue	FDR B&H	FDR B&Y	Bonferroni	Genes from Input	Genes in Annotation				ID	Name	Source	pValue	FDR B&H	FDR B&Y	Bonferroni	Genes from Input	Genes in Annotation					23705	CADM1	cell adhesion molecule 1	Cadm1
1	20551380	Proteomics characterization of extracellular space components in the human aorta.	Pubmed	5.854e-16	9.444e-12	9.695e-11	9.444e-12	12	101			1	23333304	CBFβ stabilizes HIV Vif to counteract APOBEC3 at the expense of RUNX1 target gene expression.	Pubmed	5.347e-09	0.0001415	0.001523	0.0001415	12	163					65981	CAPRIN2	caprin family member 2	Caprin2
2	18816857	Temporal and spatial expression of collagens during murine atrioventricular heart valve development and maintenance.	Pubmed	2.611e-14	2.106e-10	2.162e-09	4.212e-10	6	8			2	19086053	Identification of new putative susceptibility genes for several psychiatric disorders by association analysis of regulatory and non-synonymous SNPs of 306 genes involved in neurotransmission and neurodevelopment.	GeneRIF	6.297e-07	0.008332	0.08966	0.01666	13	300					84698	CAPS2	calcyphosine 2	Caps2
3	16537572	Nell1-deficient mice have reduced expression of extracellular matrix proteins causing cranial and vertebral defects.	GeneRIF	1.159e-13	6.231e-10	6.397e-09	1.869e-09	13	203			3	10022836	JunB is essential for mammalian placentation.	Pubmed	3.134e-06	0.01962	0.2111	0.08294	4	14					763	CA5A	carbonic anhydrase VA, mitochondrial	Car5a
4	21979435	Transforming growth factor-β signaling in myogenic cells regulates vascular morphogenesis, differentiation, and matrix synthesis.	GeneRIF	3.503e-11	1.13e-07	1.16e-06	5.651e-07	6	20			4	16982861	Cutting edge: Uniqueness of lymphoid chemokine requirement for the initiation and maturation of nasopharynx-associated lymphoid tissue organogenesis.	Pubmed	4.355e-06	0.01962	0.2111	0.1152	3	5					763	CA5A	carbonic anhydrase VA, mitochondrial	Car5a
5	19217425	Cardiac fibroblasts regulate myocardial proliferation through beta1 integrin signaling.	GeneRIF	3.503e-11	1.13e-07	1.16e-06	5.651e-07	6	20			5	16223484	The C-terminal region of cis-retinol/androgen dehydrogenase 1 (CRAD1) confers ER localization and in vivo enzymatic function.	Pubmed	4.355e-06	0.01962	0.2111	0.1152	3	5					23492	CBX7	chromobox 7	Cbx7
Show 45 more annotations												Show 45 more annotations														728591	CCDC169	coiled-coil domain containing 169	Ccdc169
9: Interaction [Display Chart] 1443 annotations before applied cutoff / 16236 genes in category												9: Interaction [Display Chart] 3251 annotations before applied cutoff / 16236 genes in category														124093	CCDC78	coiled-coil domain containing 78	Ccdc78
																										6356	CCL11	chemokine (C-C motif) ligand 11	Ccl11
	ID	Name	Source	pValue	FDR B&H	FDR B&Y	Bonferroni	Genes from Input	Genes in Annotation				ID	Name	Source	pValue	FDR B&H	FDR B&Y	Bonferroni	Genes from Input	Genes in Annotation					6363	CCL19	chemokine (C-C motif) ligand 19	Ccl19
1	int:BGN	BGN interactions		8.919e-08	0.0001287	0.001011	0.0001287	5	20			1	int:TAP1	TAP1 interactions		3.331e-05	0.1083	0.9382	0.1083	5	29					920	CD4	CD4 molecule	Cd4
2	int:FBN1	FBN1 interactions		1.429e-06	0.0007266	0.005705	0.002062	4	15			2	int:ACKR4	ACKR4 interactions		0.0004427	0.3938	1	1	3	12					64866	CDCP1	CUB domain containing protein 1	Cdcp1
3	int:PDGFA	PDGFA interactions		1.897e-06	0.0007266	0.005705	0.002737	4	16			3	int:IL31RA	IL31RA interactions		0.0005047	0.3938	1	1	2	3					1028	CDKN1C	cyclin-dependent kinase inhibitor 1C (p57, Kip2)	Cdkn1c
4	int:DCN	DCN interactions		2.014e-06	0.0007266	0.005705	0.002906	5	36			4	int:LIFR	LIFR interactions		0.0007184	0.3938	1	1	3	14					1052	CEBPD	CCAAT/enhancer binding protein delta	Cebpd
5	int:ELN	ELN interactions		7.421e-06	0.001785	0.01401	0.01071	4	22			5	int:TMEM177	TMEM177 interactions		0.0008592	0.3938	1	1	4	33					27443	CECR2	cat eye syndrome chromosome region, candidate 2	Cecr2
Show 45 more annotations												Show 45 more annotations														80321	CEP70	centrosomal protein 70kDa	Cep70
10: Cytoband [Display Chart] 103 annotations before applied cutoff / 34661 genes in category												10: Cytoband [Display Chart] 204 annotations before applied cutoff / 34661 genes in category														1066	CES1	carboxylesterase 1	Ces1d
																										1140	CHRNB1	cholinergic receptor, nicotinic beta 1	Chrnb1
No results to display												No results to display														7123	CLEC3B	C-type lectin domain family 3 member B	Clec3b
11: Transcription Factor Binding Site [Display Chart] 476 annotations before applied cutoff / 9770 genes in category												11: Transcription Factor Binding Site [Display Chart] 518 annotations before applied cutoff / 9770 genes in category														10978	CLP1	cleavage and polyadenylation factor I subunit 1	Clp1
																										339983	NAT8L	N-acetyltransferase 8-like (GCN5-related, putative)	Cml3
	ID	Name	Source	pValue	FDR B&H	FDR B&Y	Bonferroni	Genes from Input	Genes in Annotation				ID	Name	Source	pValue	FDR B&H	FDR B&Y	Bonferroni	Genes from Input	Genes in Annotation					1271	CNTFR	ciliary neurotrophic factor receptor	Cntfr
1	V$FOXO4 01	V$FOXO4 01		0.0005441	0.1558	1	0.259	7	197			1	GCGSCMNTTT UNKNOWN	GCGSCMNTTT UNKNOWN		0.00698	0.9722	1	1	4	54					8506	CNTNAP1	contactin associated protein 1	Cntnap1
2	WGGAATGY V$TEF1 Q6	WGGAATGY V$TEF1 Q6		0.001397	0.1558	1	0.6649	8	299			2	RNCTGNYNRNCTGNY UNKNOWN	RNCTGNYNRNCTGNY UNKNOWN		0.01129	0.9722	1	1	4	62					8506	CNTNAP1	contactin associated protein 1	Cntnap1
3	TATAAA V$TATA 01	TATAAA V$TATA 01		0.001449	0.1558	1	0.6897	17	1075			3	V$FOXO3 01	V$FOXO3 01		0.01668	0.9722	1	1	7	187					131873	COL6A6	collagen type VI alpha 6	Col6a6
4	TGGAAA V$NFAT Q4 01	TGGAAA V$NFAT Q4 01		0.001661	0.1558	1	0.7904	21	1497			4	RAAGNYNNCTTY UNKNOWN	RAAGNYNNCTTY UNKNOWN		0.02409	0.9722	1	1	5	116					84940	CORO6	coronin 6	Coro6
5	CAGGTG V$E12 Q6	CAGGTG V$E12 Q6		0.001982	0.1558	1	0.9435	25	1956			5	V$YY1 01	V$YY1 01		0.02608	0.9722	1	1	7	205					151835	CPNE9	copine family member 9	Cpne9
Show 39 more annotations												Show 4 more annotations														1389	CREBL2	cAMP responsive element binding protein-like 2	Crebl2
12: Gene Family [Display Chart] 14 annotations before applied cutoff / 6751 genes in category												12: Gene Family [Display Chart] 33 annotations before applied cutoff / 6751 genes in category														1406	CRX	cone-rod homeobox	Crx
																										9547	CXCL14	chemokine (C-X-C motif) ligand 14	Cxcl14
	ID	Name	Source	pValue	FDR B&H	FDR B&Y	Bonferroni	Genes from Input	Genes in Annotation				ID	Name	Source	pValue	FDR B&H	FDR B&Y	Bonferroni	Genes from Input	Genes in Annotation					1545	CYP1B1	cytochrome P450 family 1 subfamily B member 1	Cyp1b1
1	ADAMTS	ADAM metallopeptidase with thrombospondin Type 1 motif family	genenames.org	0.001118	0.01565	0.05089	0.01565	2	19			1	CD	CD molecules	genenames.org	0.0001015	0.003349	0.01369	0.003349	10	276					1571	CYP2E1	cytochrome P450 family 2 subfamily E member 1	Cyp2e1
2	PADI	Peptidyl arginine deiminases	genenames.org	0.01326	0.0619	0.2013	0.1857	1	5			2	CCL	Chemokine ligands	genenames.org	0.001877	0.03096	0.1266	0.06193	3	29					85449	KIAA1755	KIAA1755	D630003M21Rik
3	SFRP	Secreted frizzled-related proteins	genenames.org	0.01326	0.0619	0.2013	0.1857	1	5			3	PDE	Phosphodiesterase Genes	genenames.org	0.01372	0.1509	0.617	0.4527	2	21					1654	DDX3X	DEAD-box helicase 3, X-linked	Ddx3x
4	KCN	Potassium channels	genenames.org	0.02341	0.08164	0.2655	0.3278	2	90			4	IL	Interleukins and interleukin receptors	genenames.org	0.02277	0.1813	0.7414	0.7515	3	71					27185	DISC1	disrupted in schizophrenia 1	Disc1
5	TNFRSF	Tumor necrosis factor receptor superfamily	genenames.org	0.03156	0.08164	0.2655	0.4418	1	12			5	SNORD	Small nucleolar RNA, C/D box containing	genenames.org	0.02747	0.1813	0.7414	0.9066	6	270					85458	DIXDC1	DIX domain containing 1	Dixdc1
Show 3 more annotations												Show 2 more annotations														8847	DLEU2	deleted in lymphocytic leukemia 2 (non-protein coding)	Dleu2
13: Coexpression [Display Chart] 4946 annotations before applied cutoff / 22913 genes in category												13: Coexpression [Display Chart] 5916 annotations before applied cutoff / 22913 genes in category														55929	DMAP1	DNA methyltransferase 1 associated protein 1	Dmap1
																										374407	DNAJB13	DnaJ heat shock protein family (Hsp40) member B13	Dnajb13
	ID	Name	Source	pValue	FDR B&H	FDR B&Y	Bonferroni	Genes from Input	Genes in Annotation				ID	Name	Source	pValue	FDR B&H	FDR B&Y	Bonferroni	Genes from Input	Genes in Annotation					10591	DNPH1	2'-deoxynucleoside 5'-phosphate N-hydrolase 1	Dnph1
1	19306436-TableS2a	Human Stomach Zhao09 324genes	GeneSigDB	1.1e-29	5.442e-26	4.944e-25	5.442e-26	29	310			1	20937356-TableS1	Rat Hypothalamic Mansuy10 1270genes	GeneSigDB	5.61e-12	3.319e-08	3.074e-07	3.319e-08	37	894					23348	DOCK9	dedicator of cytokinesis 9	Dock9
2	M10165	Genes up-regulated in lobular carcinoma vs normal ductal breast cells.	MSigDB C2: Broad Institute	4.475e-29	1.107e-25	1.005e-24	2.213e-25	19	69			2	15793299-TableC	Mouse Breast Astolfi05 1104genes TumorGenes	GeneSigDB	2.159e-10	6.388e-07	5.917e-06	1.278e-06	34	872					57189	KIAA1147	KIAA1147	E330009J07Rik
3	M13547	Genes down-regulated in lobular carcinoma vs normal lobular breast cells.	MSigDB C2: Broad Institute	1.746e-26	2.879e-23	2.615e-22	8.637e-23	18	74			3	M8544	Up-regualted genes from the set F (Fig. 5a): specific signature shared by cells expressing AF4-MLL [GeneID=4299;4297] alone and those expressing both AF4-MLL and MLL-AF4 fusion proteins.	MSigDB C2: Broad Institute	2.201e-08	4.341e-05	0.0004021	0.0001302	14	185					151651	EFHB	EF-hand domain family member B	Efhb
4	18435859-ShorterGeneList	Mouse Breast Piechocki08 558genes	GeneSigDB	7.101e-26	8.78e-23	7.976e-22	3.512e-22	28	376			4	19605494-TableS1	Mouse Skin Driskell09 1322genes	GeneSigDB	8.086e-07	0.001196	0.01108	0.004784	26	786					55520	ELAC1	elaC ribonuclease Z 1	Elac1
5	M17079	Up-regulated genes distinguishing between two subtypes of gastric cancer: advanced (AGC) and early (EGC).	MSigDB C2: Broad Institute	7.071e-24	6.227e-21	5.656e-20	3.498e-20	21	175			5	16818645-Table1	Human Uterine Lucerna06 18genes	GeneSigDB	1.249e-06	0.001469	0.01361	0.007392	5	18					146956	EME1	essential meiotic structure-specific endonuclease 1	Eme1
Show 45 more annotations												Show 45 more annotations														146956	EME1	essential meiotic structure-specific endonuclease 1	Eme1
14: Coexpression Atlas [Display Chart] 3215 annotations before applied cutoff / 20524 genes in category												14: Coexpression Atlas [Display Chart] 4044 annotations before applied cutoff / 20524 genes in category														5168	ENPP2	ectonucleotide pyrophosphatase/phosphodiesterase 2	Enpp2
																										5169	ENPP3	ectonucleotide pyrophosphatase/phosphodiesterase 3	Enpp3
	ID	Name	Source	pValue	FDR B&H	FDR B&Y	Bonferroni	Genes from Input	Genes in Annotation				ID	Name	Source	pValue	FDR B&H	FDR B&Y	Bonferroni	Genes from Input	Genes in Annotation					59084	ENPP5	ectonucleotide pyrophosphatase/phosphodiesterase 5 (putative)	Enpp5
1	JC fibro 1000	JC fibro top-relative-expression-ranked 1000	PCBC	3.296e-25	1.06e-21	9.169e-21	1.06e-21	40	994			1	GSM777055 500	Stromal Cells, FRC.SLN, gp38+ CD31- CD140a+, Lymph Node, avg-4	Immgen.org, GSE15907	3.169e-09	1.014e-05	9.009e-05	1.282e-05	24	455					2041	EPHA1	EPH receptor A1	Epha1
2	JC fibro 1000 K1	JC fibro top-relative-expression-ranked 1000 k-means-cluster#1	PCBC	1.456e-24	2.34e-21	2.025e-20	4.681e-21	30	464			2	GSM777050 500	Stromal Cells, FRC.MLN, gp38+ CD31- CD140a+, Lymph Node, avg-5	Immgen.org, GSE15907	5.269e-09	1.014e-05	9.009e-05	2.131e-05	24	467					2043	EPHA4	EPH receptor A4	Epha4
3	facebase RNAseq e14.5 palate poster distal ERK2 WT 2500	facebase RNAseq e14.5 palate poster distal ERK2 WT 2500	Gudmap RNAseq	3.925e-22	4.206e-19	3.64e-18	1.262e-18	44	1522			3	LungmapE16.5 MSC Matrix fibroblast Top 500 All	LungmapE16.5 MSC Matrix fibroblast Top 500 All	Lungmap_MouseSingleCell_E16.5	9.524e-09	1.014e-05	9.009e-05	3.852e-05	22	407					54869	EPS8L1	EPS8 like 1	Eps8l1
4	GSM777046 500	Stromal Cells, Fi.Sk, gp38+ CD140a+, Skin, avg-4	Immgen.org, GSE15907	1.497e-21	1.204e-18	1.041e-17	4.814e-18	27	438			4	GSM777043 500	Stromal Cells, Fi.MTS15+.Th, CD45- PDGFRa+ MTS15+, Thymus, avg-3	Immgen.org, GSE15907	1.003e-08	1.014e-05	9.009e-05	4.057e-05	23	445					54869	EPS8L1	EPS8 like 1	Eps8l1
5	facebase RNAseq e14.5 palate poster proximal ERK2 WT 2500	facebase RNAseq e14.5 palate poster proximal ERK2 WT 2500	Gudmap RNAseq	2.715e-21	1.746e-18	1.51e-17	8.728e-18	45	1686			5	facebase RNAseq e14.5 palate poster oral Tgfbr2 WT 2500	facebase RNAseq e14.5 palate poster oral Tgfbr2 WT 2500	Gudmap RNAseq	1.353e-07	0.0001095	0.0009722	0.0005473	44	1522					54206	ERRFI1	ERBB receptor feedback inhibitor 1	Errfi1
Show 45 more annotations												Show 45 more annotations														2099	ESR1	estrogen receptor 1	Esr1
15: Computational [Display Chart] 315 annotations before applied cutoff / 9399 genes in category												15: Computational [Display Chart] 486 annotations before applied cutoff / 9399 genes in category														2152	F3	coagulation factor III, tissue factor	F3
																										401565	FAM166A	family with sequence similarity 166 member A	Fam166a
	ID	Name	Source	pValue	FDR B&H	FDR B&Y	Bonferroni	Genes from Input	Genes in Annotation				ID	Name	Source	pValue	FDR B&H	FDR B&Y	Bonferroni	Genes from Input	Genes in Annotation					283777	FAM169B	family with sequence similarity 169 member B	Fam169b
1	module 47	Genes in module 47	MSigDb: C4 - CM: Cancer Modules	5.214e-15	1.642e-12	1.04e-11	1.642e-12	19	216			1	module 88	Genes in module 88	MSigDb: C4 - CM: Cancer Modules	5.935e-07	0.0002884	0.001951	0.0002884	32	816					81553	FAM49A	family with sequence similarity 49 member A	Fam49a
2	GNF2 PTX3	Neighborhood of PTX3	MSigDb: C4 - CGN: Cancer Gene Neighborhood	1.595e-13	2.509e-11	1.588e-10	5.025e-11	10	36			2	module 55	Genes in module 55	MSigDb: C4 - CM: Cancer Modules	4.794e-06	0.001165	0.00788	0.00233	30	811					51307	FAM53C	family with sequence similarity 53 member C	Fam53c
3	module 122	Genes in module 122	MSigDb: C4 - CM: Cancer Modules	2.389e-13	2.509e-11	1.588e-10	7.526e-11	15	138			3	module 84	Genes in module 84	MSigDb: C4 - CM: Cancer Modules	1.951e-05	0.003161	0.02138	0.009482	22	531					149647	FAM71A	family with sequence similarity 71 member A	Fam71a
4	GNF2 CDH11	Neighborhood of CDH11	MSigDb: C4 - CGN: Cancer Gene Neighborhood	8.01e-10	6.308e-08	3.994e-07	2.523e-07	7	25			4	module 64	Genes in module 64	MSigDb: C4 - CM: Cancer Modules	3.004e-05	0.00365	0.02469	0.0146	21	506					129804	FBLN7	fibulin 7	Fbln7
5	module 513	Genes in module 513	MSigDb: C4 - CM: Cancer Modules	1.778e-09	1.12e-07	7.09e-07	5.599e-07	5	8			5	module 27	Genes in module 27	MSigDb: C4 - CM: Cancer Modules	7.965e-05	0.007742	0.05237	0.03871	16	345					80028	FBXL18	F-box and leucine-rich repeat protein 18	Fbxl18
Show 45 more annotations												Show 45 more annotations														10875	FGL2	fibrinogen-like 2	Fgl2
16: MicroRNA [Display Chart] 2699 annotations before applied cutoff / 19844 genes in category												16: MicroRNA [Display Chart] 2949 annotations before applied cutoff / 19844 genes in category														2330	FMO5	flavin containing monooxygenase 5	Fmo5
																										10841	FTCD	formimidoyltransferase cyclodeaminase	Ftcd
	ID	Name	Source	pValue	FDR B&H	FDR B&Y	Bonferroni	Genes from Input	Genes in Annotation				ID	Name	Source	pValue	FDR B&H	FDR B&Y	Bonferroni	Genes from Input	Genes in Annotation					100302692	FTX	FTX transcript, XIST regulator (non-protein coding)	Ftx
1	hsa-miR-29a:TargetScan	hsa-miR-29a:TargetScan	TargetScan	6.144e-10	5.527e-07	4.686e-06	1.658e-06	22	850			1	hsa-miR-1269:mirSVR highEffct	hsa-miR-1269:mirSVR nonconserved highEffect-0.5	MicroRNA.org	0.0004703	0.4581	1	1	17	546					80199	FUZ	fuzzy planar cell polarity protein	Fuz
2	hsa-miR-29c:TargetScan	hsa-miR-29c:TargetScan	TargetScan	6.144e-10	5.527e-07	4.686e-06	1.658e-06	22	850			2	hsa-miR-1979:mirSVR lowEffct	hsa-miR-1979:mirSVR nonconserved lowEffect-0.1-0.5	MicroRNA.org	0.0006178	0.4581	1	1	41	1972					90480	GADD45GIP1	GADD45G interacting protein 1	Gadd45gip1
3	hsa-miR-29b:TargetScan	hsa-miR-29b:TargetScan	TargetScan	6.144e-10	5.527e-07	4.686e-06	1.658e-06	22	850			3	hsa-miR-1538:mirSVR lowEffct	hsa-miR-1538:mirSVR nonconserved lowEffect-0.1-0.5	MicroRNA.org	0.000689	0.4581	1	1	15	464					79571	GCC1	GRIP and coiled-coil domain containing 1	Gcc1
4	miR-29a:PicTar	miR-29a:PicTar	PicTar	3.316e-07	0.0001447	0.001227	0.0008951	15	566			4	hsa-miR-221:miRecords TarBase	hsa-miR-221:miRecords TarBase	miRecords_TarBase	0.0008961	0.4581	1	1	2	4					2674	GFRA1	GDNF family receptor alpha 1	Gfra1
5	miR-29b:PicTar	miR-29b:PicTar	PicTar	3.392e-07	0.0001447	0.001227	0.0009154	15	567			5	hsa-miR-222:miRecords TarBase	hsa-miR-222:miRecords TarBase	miRecords_TarBase	0.0008961	0.4581	1	1	2	4					2687	GGT5	gamma-glutamyltransferase 5	Ggt5
Show 45 more annotations												Show 45 more annotations														256356	GK5	glycerol kinase 5 (putative)	Gk5
17: Drug [Display Chart] 15300 annotations before applied cutoff / 21597 genes in category												17: Drug [Display Chart] 27342 annotations before applied cutoff / 21597 genes in category														90317	ZNF616	zinc finger protein 616	Gm13157
																										6366	CCL21	chemokine (C-C motif) ligand 21	Gm21541
	ID	Name	Source	pValue	FDR B&H	FDR B&Y	Bonferroni	Genes from Input	Genes in Annotation				ID	Name	Source	pValue	FDR B&H	FDR B&Y	Bonferroni	Genes from Input	Genes in Annotation					6991	TCTE3	t-complex-associated-testis-expressed 3	Gm3417
1	D003907	Dexamethasone	CTD	9.803e-18	1.5e-13	1.532e-12	1.5e-13	40	1699			1	D008070	Lipopolysaccharides	CTD	5.716e-09	0.000154	0.001663	0.0001563	44	1436					2898	GRIK2	glutamate receptor, ionotropic, kainate 2	Grik2
2	C041786	palm oil	CTD	4.283e-17	3.276e-13	3.346e-12	6.553e-13	39	1675			2	C023035	3,4,5,3',4'-pentachlorobiphenyl	CTD	1.127e-08	0.000154	0.001663	0.0003081	38	1155					2982	GUCY1A3	guanylate cyclase 1, soluble, alpha 3	Gucy1a3
3	D008748	Methylcholanthrene	CTD	1.283e-16	6.545e-13	6.684e-12	1.963e-12	31	1020			3	C013672	riddelliine	CTD	3.036e-07	0.002034	0.02195	0.008301	8	56					3105	HLA-A	major histocompatibility complex, class I, A	H2-Q4
4	CID000001029	hydroxylysine	Stitch	2.423e-16	9.267e-13	9.464e-12	3.707e-12	14	109			4	D014028	Tobacco Smoke Pollution	CTD	3.141e-07	0.002034	0.02195	0.008588	44	1650					3290	HSD11B1	hydroxysteroid (11-beta) dehydrogenase 1	Hsd11b1
5	CID000001647	BAPN	Stitch	1.164e-15	3.443e-12	3.516e-11	1.782e-11	12	71			5	D004237	Diuron	CTD	3.719e-07	0.002034	0.02195	0.01017	45	1718					102723996	LOC102723996	ICOS ligand	Icosl
Show 45 more annotations												Show 45 more annotations														389792	IER5L	immediate early response 5-like	Ier5l
18: Disease [Display Chart] 391 annotations before applied cutoff / 8720 genes in category												18: Disease [Display Chart] 452 annotations before applied cutoff / 8720 genes in category														8519	IFITM1	interferon induced transmembrane protein 1	Ifitm1
																										387733	IFITM5	interferon induced transmembrane protein 5	Ifitm5
	ID	Name	Source	pValue	FDR B&H	FDR B&Y	Bonferroni	Genes from Input	Genes in Annotation				ID	Name	Source	pValue	FDR B&H	FDR B&Y	Bonferroni	Genes from Input	Genes in Annotation					10643	IGF2BP3	insulin like growth factor 2 mRNA binding protein 3	Igf2bp3
1	ctd:D001022	Aortic Valve Insufficiency	CTD	2.394e-06	0.000936	0.006128	0.000936	4	11			1	ctd:D001321	Autistic Disorder	CTD	0.0001176	0.04599	0.3077	0.05317	12	244					10643	IGF2BP3	insulin like growth factor 2 mRNA binding protein 3	Igf2bp3
2	ctd:D007627	Keloid	CTD	1.795e-05	0.003509	0.02297	0.007018	5	35			2	ctd:D008175	Lung Neoplasms	CTD	0.0005528	0.04599	0.3077	0.2499	9	172					3486	IGFBP3	insulin like growth factor binding protein 3	Igfbp3
3	ctd:D004715	Endometriosis	CTD	0.000111	0.01447	0.09471	0.0434	8	156			3	ctd:D004715	Endometriosis	CTD	0.001284	0.04599	0.3077	0.5803	8	156					57549	IGSF9	immunoglobulin superfamily member 9	Igsf9
4	ctd:C536194	Ehlers-Danlos syndrome type 1	CTD	0.0002669	0.01739	0.1139	0.1044	2	3			4	ctd:D002543	Cerebral Hemorrhage	CTD	0.002755	0.04599	0.3077	1	3	21					55540	IL17RB	interleukin 17 receptor B	Il17rb
5	cv:CN202930	Ehlers-Danlos syndrome, classic type	Clinical Variations	0.0002669	0.01739	0.1139	0.1044	2	3			5	ctd:D000230	Adenocarcinoma	CTD	0.003203	0.04599	0.3077	1	6	106					56300	IL36G	interleukin 36, gamma	Il1f9
Show 45 more annotations												Show 45 more annotations														56300	IL36G	interleukin 36, gamma	Il1f9
																										133396	IL31RA	interleukin 31 receptor A	Il31ra
																										11185	INMT	indolethylamine N-methyltransferase	Inmt
																										26512	INTS6	integrator complex subunit 6	Ints6
																										3659	IRF1	interferon regulatory factor 1	Irf1
																										3394	IRF8	interferon regulatory factor 8	Irf8
																										3674	ITGA2B	integrin subunit alpha 2b	Itga2b
																										3726	JUNB	jun B proto-oncogene	Junb
																										3791	KDR	kinase insert domain receptor	Kdr
																										3902	LAG3	lymphocyte activating 3	Lag3
																										3977	LIFR	leukemia inhibitory factor receptor alpha	Lifr
																										390205	LRRC10B	leucine rich repeat containing 10B	Lrrc10b
																										219527	LRRC55	leucine rich repeat containing 55	Lrrc55
																										4045	LSAMP	limbic system-associated membrane protein	Lsamp
																										4129	MAOB	monoamine oxidase B	Maob
																										1326	MAP3K8	mitogen-activated protein kinase kinase kinase 8	Map3k8
																										56922	MCCC1	methylcrotonoyl-CoA carboxylase 1	Mccc1
																										56922	MCCC1	methylcrotonoyl-CoA carboxylase 1	Mccc1
																										64087	MCCC2	methylcrotonoyl-CoA carboxylase 2	Mccc2
																										4188	MDFI	MyoD family inhibitor	Mdfi
																										145873	MESP2	mesoderm posterior bHLH transcription factor 2	Mesp2
																										131965	METTL6	methyltransferase like 6	Mettl6
																										406910	MIR125A	microRNA 125a	Mir125a
																										728264	CARMN	cardiac mesoderm enhancer-associated non-coding RNA	Mir143hg
																										407010	MIR23A	microRNA 23a	Mir23a
																										494337	MIR425	microRNA 425	Mir425
																										406884	MIRLET7B	microRNA let-7b	Mirlet7b
																										60675	PROK2	prokineticin 2	Mit1
																										2872	MKNK2	MAP kinase interacting serine/threonine kinase 2	Mknk2
																										4311	MME	membrane metallo-endopeptidase	Mme
																										740	MRPL49	mitochondrial ribosomal protein L49	Mrpl49
																										64949	MRPS26	mitochondrial ribosomal protein S26	Mrps26
																										25821	MTO1	mitochondrial tRNA translation optimization 1	Mto1
																										4548	MTR	5-methyltetrahydrofolate-homocysteine methyltransferase	Mtr
																										4542	MYO1F	myosin IF	Myo1f
																										221143	EEF1AKMT1	eukaryotic translation elongation factor 1 alpha lysine methyltransferase 1	N6amt2
																										64859	NABP1	nucleic acid binding protein 1	Nabp1
																										64168	NECAB1	N-terminal EF-hand calcium binding protein 1	Necab1
																										93082	NEURL3	neuralized E3 ubiquitin protein ligase 3	Neurl3
																										64332	NFKBIZ	nuclear factor of kappa light polypeptide gene enhancer in B-cells inhibitor, zeta	Nfkbiz
																										197358	NLRC3	NLR family, CARD domain containing 3	Nlrc3
																										79671	NLRX1	NLR family member X1	Nlrx1
																										4306	NR3C2	nuclear receptor subfamily 3 group C member 2	Nr3c2
																										26254	OPTC	opticin	Optc
																										5005	ORM2	orosomucoid 2	Orm2
																										127700	OSCP1	organic solute carrier partner 1	Oscp1
																										5033	P4HA1	prolyl 4-hydroxylase subunit alpha 1	P4ha1
																										54681	P4HTM	prolyl 4-hydroxylase, transmembrane (endoplasmic reticulum)	P4htm
																										54681	P4HTM	prolyl 4-hydroxylase, transmembrane (endoplasmic reticulum)	P4htm
																										5050	PAFAH1B3	platelet activating factor acetylhydrolase 1b catalytic subunit 3	Pafah1b3
																										56107	PCDHGA9	protocadherin gamma subfamily A, 9	Pcdhga9
																										56101	PCDHGB5	protocadherin gamma subfamily B, 5	Pcdhgb5
																										51585	PCF11	PCF11 cleavage and polyadenylation factor subunit	Pcf11
																										5143	PDE4C	phosphodiesterase 4C	Pde4c
																										27115	PDE7B	phosphodiesterase 7B	Pde7b
																										23089	PEG10	paternally expressed 10	Peg10
																										5179	PENK	proenkephalin	Penk
																										92960	PEX11G	peroxisomal biogenesis factor 11 gamma	Pex11g
																										8993	PGLYRP1	peptidoglycan recognition protein 1	Pglyrp1
																										148479	PHF13	PHD finger protein 13	Phf13
																										254295	PHYHD1	phytanoyl-CoA dioxygenase domain containing 1	Phyhd1
																										5328	PLAU	plasminogen activator, urokinase	Plau
																										5341	PLEK	pleckstrin	Plek
																										79156	PLEKHF1	pleckstrin homology and FYVE domain containing 1	Plekhf1
																										4860	PNP	purine nucleoside phosphorylase	Pnp2
																										5422	POLA1	polymerase (DNA directed), alpha 1, catalytic subunit	Pola1
																										5463	POU6F1	POU class 6 homeobox 1	Pou6f1
																										152926	PPM1K	protein phosphatase, Mg2+/Mn2+ dependent 1K	Ppm1k
																										56979	PRDM9	PR domain 9	Prdm9
																										80243	PREX2	phosphatidylinositol-3,4,5-trisphosphate-dependent Rac exchange factor 2	Prex2
																										55269	PSPC1	paraspeckle component 1	Pspc1
																										5737	PTGFR	prostaglandin F receptor	Ptgfr
																										29108	PYCARD	PYD and CARD domain containing	Pycard
																										51560	RAB6B	RAB6B, member RAS oncogene family	Rab6b
																										5886	RAD23A	RAD23 homolog A, nucleotide excision repair protein	Rad23a
																										389677	RBM12B	RNA binding motif protein 12B	Rbm12b1
																										5959	RDH5	retinol dehydrogenase 5	Rdh5
																										8601	RGS20	regulator of G-protein signaling 20	Rgs20
																										57414	RHBDD2	rhomboid domain containing 2	Rhbdd2
																										54933	RHBDL2	rhomboid, veinlet-like 2 (Drosophila)	Rhbdl2
																										9886	RHOBTB1	Rho-related BTB domain containing 1	Rhobtb1
																										114655	SNORD73B	small nucleolar RNA, C/D box U73B (pseudogene)	Rnu73b
																										84268	RPAIN	RPA interacting protein	Rpain
																										6253	RTN2	reticulon 2	Rtn2
																										5414	SEPT4	septin 4	Sept4
																										647174	SERPINE3	serpin peptidase inhibitor, clade E (nexin, plasminogen activator inhibitor type 1), member 3	Serpine3
																										6424	SFRP4	secreted frizzled-related protein 4	Sfrp4
																										119559	SFXN4	sideroflexin 4	Sfxn4
																										84251	SGIP1	SH3-domain GRB2-like (endophilin) interacting protein 1	Sgip1
																										6554	SLC10A1	solute carrier family 10 (sodium/bile acid cotransporter), member 1	Slc10a1
																										6584	SLC22A5	solute carrier family 22 (organic cation/carnitine transporter), member 5	Slc22a5
																										83733	SLC25A18	solute carrier family 25 (glutamate carrier), member 18	Slc25a18
																										30061	SLC40A1	solute carrier family 40 (iron-regulated transporter), member 1	Slc40a1
																										8501	SLC43A1	solute carrier family 43 (amino acid system L transporter), member 1	Slc43a1
																										50651	SLC45A1	solute carrier family 45 member 1	Slc45a1
																										11309	SLCO2B1	solute carrier organic anion transporter family member 2B1	Slco2b1
																										727676	SNORD118	small nucleolar RNA, C/D box 118	Snord118
																										692057	SNORD12	small nucleolar RNA, C/D box 12	Snord12
																										619567	SNORD2	small nucleolar RNA, C/D box 2	Snord2
																										26807	SNORD43	small nucleolar RNA, C/D box 43	Snord43
																										26804	SNORD45B	small nucleolar RNA, C/D box 45B	Snord45b
																										254122	SNX32	sorting nexin 32	Snx32
																										147650	SPACA6	sperm acrosome associated 6	Spaca6
																										6428	SRSF3	serine/arginine-rich splicing factor 3	Srsf3
																										85464	SSH2	slingshot protein phosphatase 2	Ssh2
																										23546	SYNGR4	synaptogyrin 4	Syngr4
																										23336	SYNM	synemin	Synm
																										171024	SYNPO2	synaptopodin 2	Synpo2
																										83849	SYT15	synaptotagmin 15	Syt15
																										83659	TEKT1	tektin 1	Tekt1
																										9894	TELO2	telomere maintenance 2	Telo2
																										7075	TIE1	tyrosine kinase with immunoglobulin like and EGF like domains 1	Tie1
																										25976	TIPARP	TCDD-inducible poly(ADP-ribose) polymerase	Tiparp
																										93643	TJAP1	tight junction associated protein 1 (peripheral)	Tjap1
																										53346	TM6SF1	transmembrane 6 superfamily member 1	Tm6sf1
																										147798	TMC4	transmembrane channel like 4	Tmc4
																										55260	TMEM143	transmembrane protein 143	Tmem143
																										643382	TMEM253	transmembrane protein 253	Tmem253
																										388595	TMEM82	transmembrane protein 82	Tmem82
																										641649	TMEM91	transmembrane protein 91	Tmem91
																										8741	TNFSF13	tumor necrosis factor superfamily member 13	Tnfsf13
																										23043	TNIK	TRAF2 and NCK interacting kinase	Tnik
																										23043	TNIK	TRAF2 and NCK interacting kinase	Tnik
																										8711	TNK1	tyrosine kinase, non-receptor, 1	Tnk1
																										8711	TNK1	tyrosine kinase, non-receptor, 1	Tnk1
																										7140	TNNT3	troponin T type 3 (skeletal, fast)	Tnnt3
																										54863	TOR4A	torsin family 4 member A	Tor4a
																										9760	TOX	thymocyte selection associated high mobility group box	Tox
																										152992	TRMT44	tRNA methyltransferase 44 homolog (S. cerevisiae)	Trmt44
																										29850	TRPM5	transient receptor potential cation channel subfamily M member 5	Trpm5
																										1831	TSC22D3	TSC22 domain family member 3	Tsc22d3
																										10102	TSFM	Ts translation elongation factor, mitochondrial	Tsfm
																										80185	TTI2	TELO2 interacting protein 2	Tti2
																										7299	TYR	tyrosinase	Tyr
																										222643	UNC5CL	unc-5 family C-terminal like	Unc5cl
																										8237	USP11	ubiquitin specific peptidase 11	Usp11
																										7434	VIPR2	vasoactive intestinal peptide receptor 2	Vipr2
																										5212	VIT	vitrin	Vit
																										51231	VRK3	vaccinia related kinase 3	Vrk3
																										11169	WDHD1	WD repeat and HMG-box DNA binding protein 1	Wdhd1
																										7498	XDH	xanthine dehydrogenase	Xdh
																										29799	YPEL1	yippee like 1	Ypel1
																										7704	ZBTB16	zinc finger and BTB domain containing 16	Zbtb16
																										203430	ZCCHC5	zinc finger, CCHC domain containing 5	Zcchc5
																										116115	ZNF526	zinc finger protein 526	Zfp526
																										55657	ZNF692	zinc finger protein 692	Zfp692
																										7310	ZRSR1	zinc finger (CCCH type), RNA binding motif and serine/arginine rich 1	Zrsr1
